# Supplementary material for: Magnetic nanostickers for active control of interface-enhanced selective bioadhesion
Source: Nat Commun. 2025 Jul 10;16:6400. doi: 10.1038/s41467-025-61719-9 (PMC12246147; doi:10.1038/s41467-025-61719-9)
Supplement: Supplementary file 7 — Source data [file 41467_2025_61719_MOESM7_ESM.zip]

Archive with 60 entries (41 files):
- Source data/
- Source data/Figure 1/
- Source data/Figure 1/Figure 1C.xlsx
- Source data/Figure 1/Figure 1D.xlsx
- Source data/Figure 1/Figure 1E.xlsx
- Source data/Figure 1/Figure 1F.xlsx
- Source data/Figure 2/
- Source data/Figure 2/Figure 2A.xlsx
- Source data/Figure 2/Figure 2B.xlsx
- Source data/Figure 2/Figure 2C.xlsx
- Source data/Figure 2/Figure 2D.xlsx
- Source data/Figure 2/Figure 2E.xlsx
- Source data/Figure 2/Figure 2F.xlsx
- Source data/Figure 3/
- Source data/Figure 3/Figure 3B.xlsx
- Source data/Figure 3/Figure 3D.xlsx
- Source data/Figure 4/
- Source data/Figure 4/Figure 4E.xlsx
- Source data/Figure 4/Figure 4G.xlsx
- Source data/Figure 4/Figure 4I.xlsx
- Source data/Figure 5/
- Source data/Figure 5/Figure 5E.xlsx
- Source data/Figure 5/Figure 5G.xlsx
- Source data/Figure 5/Figure 5H.xlsx
- Source data/Figure S14/
- Source data/Figure S14/Figure S14A.xlsx
- Source data/Figure S14/Figure S14B.xlsx
- Source data/Figure S14/Figure S14C.xlsx
- Source data/Figure S15/
- Source data/Figure S15/Figure S15A.xlsx
- Source data/Figure S15/Figure S15B.xlsx
- Source data/Figure S15/Figure S15C.xlsx
- Source data/Figure S15/Figure S15D.xlsx
- Source data/Figure S16/
- Source data/Figure S16/Figure S16B.xlsx
- Source data/Figure S16/Figure S16C.xlsx
- Source data/Figure S16/Figure S16D.xlsx
- Source data/Figure S16/Figure S16E.xlsx
- Source data/Figure S16/Figure S16F.xlsx
- Source data/Figure S18/
- Source data/Figure S18/Figure S18.xlsx
- Source data/Figure S2/
- Source data/Figure S2/Figure S2.xlsx
- Source data/Figure S22/
- Source data/Figure S22/Figure S22.xlsx
- Source data/Figure S24/
- Source data/Figure S24/Figure S24B.xlsx
- Source data/Figure S26/
- Source data/Figure S26/Figure S26.xlsx
- Source data/Figure S3/
- Source data/Figure S3/Figure S3A.xlsx
- Source data/Figure S3/Figure S3B.xlsx
- Source data/Figure S5/
- Source data/Figure S5/Figure S5.xlsx
- Source data/Figure S6/
- Source data/Figure S6/Figure S6.xlsx
- Source data/Figure S7/
- Source data/Figure S7/Figure S7.xlsx
- Source data/Figure S8/
- Source data/Figure S8/Figure S8B.csv
