# Supplementary material for: Magnetic nanostickers for active control of interface-enhanced selective bioadhesion
Source: Nat Commun. 2025 Jul 10;16:6400. doi: 10.1038/s41467-025-61719-9 (PMC12246147; doi:10.1038/s41467-025-61719-9)
Supplement: Supplementary file 7 — Source data [file 41467_2025_61719_MOESM7_ESM.zip › Source data/Figure 1/Figure 1C.xlsx]

## Sheet: Sheet1
		Pig skin			10 μg			50 μg			100 μg
	Adhesion force (nN)		Frequency (%)	Adhesion force (nN)		Frequency (%)	Adhesion force (nN)		Frequency (%)	Adhesion force (nN)		Frequency (%)
		11.2308	0.39063		3.96336	2.73438		6.09293	4.00391		9.42662	4.78516
		12.6812	0.68359		8.2761	6.05468		9.55225	9.37499		12.3226	10.6445
		14.1316	1.17188		12.5888	6.83594		13.0116	10.2539		15.2187	13.1836
		15.5819	2.34375		16.9016	14.4531		16.4709	20.8008		18.1147	25.293
		17.0323	3.61328		21.2143	15.8203		19.9302	21.0938		21.0107	27.9297
		18.4826	6.15234		25.527	18.6523		23.3895	29.1992		23.9067	34.9609
		19.933	11.5234		29.8398	22.168		26.8488	32.0312		26.8027	39.0625
		21.3834	15.332		34.1525	23.3398		30.3082	31.6406		29.6987	41.3086
		22.8337	14.1602		38.4652	20.3125		33.7675	30.7617		32.5947	38.7695
		24.2841	11.1328		42.778	17.5781		37.2268	27.2461		35.4908	35.4492
		25.7344	6.44531		47.0907	11.1328		40.6861	19.2383		38.3868	27.4414
		27.1848	5.66406		51.4034	8.6914		44.1454	13.9648		41.2828	21.582
		28.6352	4.19922		55.7162	7.03125		47.6048	10.2539		44.1788	17.1875
		30.0855	2.83203		60.0289	4.58984		51.0641	7.91015		47.0748	13.1836
		31.5359	1.17188		64.3416	2.05079		54.5234	5.27345		49.9708	8.69142
		32.9863	1.66016		68.6544	2.53907		57.9827	5.07813		52.8669	7.51954
		34.4366	2.24609		72.9671	2.53906		61.442	4.19922		55.7629	6.25
		35.887	1.95313		77.2798	2.53907		64.9014	4.10157		58.6589	5.56641
		37.3374	1.66016		81.5926	2.14844		68.3607	2.73438		61.5549	3.71094
		38.7877	1.26953		85.9053	2.05078		71.82	2.73437		64.4509	4.10156
		40.2381	0.78125		90.218	1.36719		75.2793	1.46485		67.3469	2.2461
		41.6884	1.26953		94.5308	1.46484		78.7386	1.75781		70.2429	2.63672
		43.1388	1.26953		98.8435	1.26953		82.198	1.26953		73.139	2.14844
		44.5892	0.19531		103.156	0.48828		85.6573	0.68359		76.035	1.46484
		46.0395	0.19531		107.469	0.58594		89.1166	0.6836		78.931	1.07423
		47.4899	0.29297		111.782	0.48828		92.5759	0.78125		81.827	0.97656
		48.9402	0.09766		116.094	0.09766		96.0352	0.29297		84.723	0.78125
		50.3906	0.09766		120.407	0.39063		99.4946	0.48829		87.6191	0.97657
		51.841	0.09766		124.72	0.29297		102.954	0.29297		90.5151	0.29297
		53.2913	0		129.033	0		106.413	0		93.4111	0.29297
		54.7417	0		133.345	0.09766		109.873	0.09766		96.3071	0.09766
		56.1921	0.09766		137.658	0.19532		113.332	0.29298		99.2031	0.39064
