# Supplementary material for: Magnetic nanostickers for active control of interface-enhanced selective bioadhesion
Source: Nat Commun. 2025 Jul 10;16:6400. doi: 10.1038/s41467-025-61719-9 (PMC12246147; doi:10.1038/s41467-025-61719-9)
Supplement: Supplementary file 7 — Source data [file 41467_2025_61719_MOESM7_ESM.zip › Source data/Figure 1/Figure 1D.xlsx]

## Sheet: Sheet1
				Average value (nN)		Standard deviation (SD)
			Pig skin	25.35		4.824
			10 μg	32.33		10.32
			50 μg	35.61		11.73
			100 μg	38.37		11.46
