# Supplementary material for: Magnetic nanostickers for active control of interface-enhanced selective bioadhesion
Source: Nat Commun. 2025 Jul 10;16:6400. doi: 10.1038/s41467-025-61719-9 (PMC12246147; doi:10.1038/s41467-025-61719-9)
Supplement: Supplementary file 7 — Source data [file 41467_2025_61719_MOESM7_ESM.zip › Source data/Figure 1/Figure 1E.xlsx]

## Sheet: Sheet1
										10 μg			50 μg			100 μg
										F/ΔL (N/m)	Frequency (%)		F/ΔL (N/m)	Frequency (%)		F/ΔL (N/m)	Frequency (%)
										0.29758	0.09766		1.09421	0.29297		0.68811	0.58594
										0.41557	0.48828		1.15527	0.58594		0.75967	0.6836
										0.53356	0.39063		1.21634	0.58594		0.83122	0.78125
										0.65154	0.19531		1.2774	0.29297		0.90278	0.48828
										0.76953	0.58594		1.33846	0.97657		0.97433	1.56251
										0.88752	0.68359		1.39953	0.97656		1.04589	1.36719
										1.00551	0.68359		1.46059	0.78125		1.11744	1.5625
										1.1235	0.68359		1.52166	0.8789		1.189	1.36718
										1.24149	1.36719		1.58272	1.75782		1.26055	2.73438
										1.35948	1.95313		1.64379	2.73438		1.33211	4.58985
										1.47746	2.83203		1.70485	3.22266		1.40366	4.78516
										1.59545	3.02734		1.76592	3.90625		1.47522	6.34766
										1.71344	5.76172		1.82698	7.03125		1.54677	9.86328
										1.83143	10.3516		1.88805	12.1094		1.61833	16.0156
										1.94942	19.4336		1.94911	23.3398		1.68988	27.9297
										2.06741	20.8008		2.01018	25.293		1.76143	30.4688
										2.18539	14.8438		2.07124	23.0469		1.83299	28.6133
										2.30338	5.56641		2.1323	14.9414		1.90454	21.7774
										2.42137	2.44141		2.19337	12.4024		1.9761	18.2617
										2.53936	1.5625		2.25443	8.49609		2.04765	16.6016
										2.65734825414002 1	0.09766		2.3155	7.22657		2.11921	14.9414
										2.77534	0.19531		2.37656	8.98437		2.19076	18.0664
										2.89333	0.19531		2.43763	9.27734		2.26232	19.043
										3.01131	0.78125		2.49869	6.15234		2.33387	14.1601
										3.1293	1.46484		2.55976	7.42187		2.40543	10.9375
										3.24729	1.07422		2.62082	5.76172		2.47698	9.57031
										3.36528	0.97656		2.68189	4.19922		2.54854	7.22656
										3.48326757298306 1	0.09766		2.74295	2.83204		2.62009	4.29688
										3.60126	0.19531		2.80402	2.24609		2.69165	2.73437
										3.71924	0.48828		2.86508	1.17187		2.7632	1.36718
										3.83723	0.58594		2.92614	0.78125		2.83476	0.87891
										3.95522	0.09766		2.98721	0.29297		2.90631	0.39063
