# Supplementary material for: Magnetic nanostickers for active control of interface-enhanced selective bioadhesion
Source: Nat Commun. 2025 Jul 10;16:6400. doi: 10.1038/s41467-025-61719-9 (PMC12246147; doi:10.1038/s41467-025-61719-9)
Supplement: Supplementary file 7 — Source data [file 41467_2025_61719_MOESM7_ESM.zip › Source data/Figure 1/Figure 1F.xlsx]

## Sheet: Sheet1
					F/ΔL (N/m)		Standard deviation (SD)
				Pig skin	2.315		0.068
				Pig intestine	1.568		0.053
				Pig liver	1.166		0.012
				Pig kidney	1.387		0.031
