# Supplementary material for: Magnetic nanostickers for active control of interface-enhanced selective bioadhesion
Source: Nat Commun. 2025 Jul 10;16:6400. doi: 10.1038/s41467-025-61719-9 (PMC12246147; doi:10.1038/s41467-025-61719-9)
Supplement: Supplementary file 7 — Source data [file 41467_2025_61719_MOESM7_ESM.zip › Source data/Figure 2/Figure 2A.xlsx]

## Sheet: Sheet1
						Without nanostickers				With nanostickers
					Displacement (mm)		Shear strength (KPa)			Displacement (mm)	Shear strength (KPa)
						0	0.20244			0	1.30441
						0.0102	0.20551			0.0094	1.43399
						0.018	0.20892			0.0164	1.56718
						0.0289	0.21266			0.0264	1.70399
						0.0391	0.21675			0.0387	1.84442
						0.0484	0.22117			0.0457	1.98847
						0.0598	0.22593			0.0578	2.13613
						0.0683	0.23103			0.0681	2.28741
						0.0797	0.23647			0.0757	2.4423
						0.088	0.24225			0.0895	2.60082
						0.0999	0.24836			0.0969	2.76295
						0.1084	0.25482			0.107	2.9287
						0.1193	0.26161			0.1187	3.09806
						0.1291	0.26874			0.1262	3.27104
						0.1386	0.27621			0.1384	3.44764
						0.1494	0.28402			0.1465	3.62786
						0.158	0.29216			0.1579	3.81169
						0.1696	0.30065			0.1675	3.99914
						0.1787	0.30947			0.1769	4.19021
						0.1901	0.31863			0.1881	4.3849
						0.1999	0.32813			0.1966	4.5832
						0.2083	0.33797			0.2079	4.78512
						0.2199	0.34815			0.2167	4.99065
						0.2285	0.35866			0.2268	5.19981
						0.2398	0.36951			0.2379	5.41258
						0.2483	0.38071			0.2473	5.62896
						0.2592	0.38937			0.2578	5.80646
						0.269	0.41796			0.2674	6.17802
						0.279	0.44206			0.2779	6.47376
						0.2886	0.45459			0.2877	6.775
						0.2992	0.47401			0.2971	7.03788
						0.3087	0.47332			0.3082	7.30164
						0.319	0.49075			0.3168	7.46226
						0.3296	0.49477			0.3278	7.76137
						0.3385	0.50503			0.3367	7.91932
						0.3503	0.51562			0.3484	8.21044
						0.3583	0.52638			0.3573	8.45665
						0.3697	0.53716			0.3669	8.61371
						0.3783	0.54782			0.378	8.95597
						0.3898	0.57104			0.3861	9.11161
						0.3988	0.57532			0.3986	9.44748
						0.4092	0.59317			0.4086	9.64255
						0.419	0.59883			0.416	9.83727
						0.4292	0.61776			0.4292	10.1213
						0.4388	0.63704			0.4365	10.2658
						0.449	0.64952			0.4481	10.5033
						0.4592	0.66788			0.4569	10.7388
						0.4685	0.66638			0.4676	10.9282
						0.4795	0.69029			0.4775	11.1194
						0.489	0.69529			0.4866	11.3095
						0.4998	0.71966			0.4983	11.5464
						0.5089	0.72488			0.5067	11.7353
						0.5191	0.7364			0.5181	11.9239
						0.5287	0.74829			0.5268	12.1187
						0.5399	0.7604			0.5379	12.3166
						0.5487	0.77259			0.5479	12.5656
						0.5596	0.77892			0.5569	12.7708
						0.5687	0.79201			0.5686	12.98
						0.5794	0.80469			0.5768	13.1905
						0.589	0.82384			0.5886	13.3994
						0.5988	0.82951			0.5964	13.6129
						0.6083	0.84135			0.6078	13.879
						0.6195	0.84765			0.6177	14.1117
						0.6287	0.86683			0.6267	14.3498
						0.6392	0.86735			0.6394	14.5907
						0.6492	0.88165			0.6461	14.7896
						0.6586	0.89676			0.6581	15.0359
						0.6697	0.89971			0.6674	15.3359
						0.678	0.91591			0.6765	15.502
						0.6901	0.92659			0.6876	15.8172
						0.6983	0.94439			0.6973	16.0941
						0.7094	0.95632			0.7079	16.3297
						0.719	0.96924			0.7175	16.6226
						0.7286	0.98295			0.7277	16.8264
						0.7394	1.00429			0.7377	17.1318
						0.7483	1.02028			0.7472	17.4017
						0.7597	1.03778			0.7565	17.642
						0.7691	1.05079			0.768	18.034
						0.7797	1.05908			0.7767	18.2888
						0.789	1.08095			0.788	18.5551
						0.7992	1.0976			0.7972	18.8712
						0.809	1.11583			0.8075	19.1085
						0.819	1.13539			0.8177	19.4066
						0.8291	1.14446			0.8267	19.7528
						0.8382	1.16834			0.8382	19.977
						0.8495	1.18819			0.8473	20.3525
						0.8588	1.21653			0.858	20.5985
						0.8696	1.24029			0.8674	20.9466
						0.879	1.26621			0.8775	21.3515
						0.8894	1.294			0.8875	21.5833
						0.8989	1.31054			0.897	22.0074
						0.9089	1.34813			0.9079	22.2088
						0.9194	1.37508			0.9159	22.4782
						0.929	1.40513			0.9294	22.9453
						0.9391	1.43793			0.9379	23.2276
						0.949	1.46611			0.9472	23.5746
						0.9593	1.4963			0.9589	23.9819
						0.9688	1.52812			0.9663	24.2607
						0.9794	1.56242			0.9785	24.6508
						0.9884	1.59302			0.9861	25.0554
						0.999	1.63232			0.9981	25.3869
						1.0088	1.66708			1.0097	25.8252
						1.0202	1.70969			1.015	26.1812
						1.0289	1.75398			1.0294	26.6021
						1.0395	1.78798			1.0373	27.0834
						1.0489	1.83105			1.0459	27.4865
						1.0587	1.87573			1.0595	27.9081
						1.0687	1.92282			1.0656	28.3015
						1.0788	1.97187			1.0775	28.7629
						1.0894	2.00963			1.0888	29.1947
						1.0992	2.04962			1.0962	29.6425
						1.1087	2.0971			1.1087	30.1518
						1.1189	2.14578			1.1167	30.5832
						1.1289	2.19643			1.1274	31.0836
						1.1384	2.23573			1.1371	31.5967
						1.15	2.28999			1.1445	31.9921
						1.1583	2.34012			1.1597	32.5499
						1.1696	2.39135			1.1693	33.0708
						1.1793	2.44441			1.1749	33.3912
						1.1896	2.49874			1.1898	34.1005
						1.1991	2.54803			1.1977	34.5881
						1.2092	2.59872			1.2056	35.0091
						1.2184	2.65022			1.2192	35.6757
						1.2294	2.69741			1.2259	36.1291
						1.2386	2.75826			1.2375	36.7411
						1.2493	2.8008			1.2487	37.3626
						1.2582	2.86281			1.2564	37.8205
						1.2695	2.91231			1.2693	38.5372
						1.2782	2.96979			1.2771	39.0356
						1.2907	3.02886			1.2872	39.5947
						1.2984	3.08191			1.2972	40.2672
						1.3093	3.13532			1.3077	40.7275
						1.3194	3.18972			1.3172	41.4898
						1.3271	3.24446			1.3273	42.0438
						1.3404	3.30721			1.3369	42.6593
						1.3497	3.36453			1.348	43.3886
						1.3587	3.42284			1.3569	44.0399
						1.3687	3.48149			1.3684	44.7073
						1.3791	3.53407			1.3773	45.3925
						1.389	3.59395			1.3861	45.9955
						1.3993	3.64768			1.4	46.7529
						1.4084	3.70864			1.405	47.3384
						1.4186	3.76338			1.4189	48.1227
						1.4299	3.82403			1.431	48.9316
						1.4385	3.88541			1.4338	49.5222
						1.4497	3.93532			1.4493	50.2141
						1.4584	3.99867			1.4579	50.9753
						1.4696	4.05621			1.4657	51.6549
						1.4789	4.12008			1.4802	52.4384
						1.4891	4.18385			1.4859	53.1927
						1.4999	4.24814			1.4974	53.9097
						1.5083	4.30652			1.5092	54.7332
						1.5198	4.36534			1.515	55.4288
						1.5278	4.42391			1.5287	56.2232
						1.5403	4.48156			1.5369	57.0248
						1.5479	4.55744			1.547	57.6914
						1.5605	4.64851			1.559	58.5002
						1.5681	4.7378			1.5661	59.2253
						1.5794	4.81338			1.5782	60.0103
						1.5892	4.88768			1.587	60.7631
						1.5986	4.97772			1.5968	61.5257
						1.6089	5.04035			1.6078	62.2982
						1.6192	5.07776			1.6174	63.0301
						1.6292	5.11066			1.6275	63.8136
						1.6388	5.13984			1.6378	64.5655
						1.6492	5.17768			1.6471	65.2766
						1.6589	5.19367			1.6578	66.1403
						1.6694	5.19108			1.6672	66.8797
						1.6783	5.18459			1.6779	67.5778
						1.6897	5.18181			1.6864	68.6218
						1.6989	5.17628			1.6983	69.255
						1.7092	5.18711			1.7072	70.0727
						1.7196	5.19506			1.7176	70.9586
						1.7288	5.21226			1.7274	71.668
						1.7393	5.23355			1.7376	72.5697
						1.7487	5.24546			1.747	73.3446
						1.7597	5.27994			1.7568	74.117
						1.7686	5.29213			1.7684	75.0801
						1.7794	5.32678			1.7771	75.8644
						1.7885	5.35884			1.7882	76.6958
						1.7991	5.39466			1.7976	77.541
						1.809	5.42777			1.8073	78.2652
						1.8187	5.4773			1.8179	79.0701
						1.8284	5.5182			1.827	79.6948
						1.8386	5.56962			1.8382	80.3396
						1.8501	5.63086			1.8469	81.0191
						1.8595	5.70002			1.8583	81.7296
						1.8695	5.7823			1.8666	82.5923
						1.8792	5.86313			1.8778	83.6781
						1.8894	5.94906			1.8872	84.8238
						1.8985	6.03386			1.897	86.1021
						1.9095	6.11708			1.9074	87.3184
						1.9189	6.19954			1.9171	88.6061
						1.9292	6.26923			1.9295	89.7383
						1.9386	6.33967			1.9364	90.8988
						1.949	6.40581			1.9486	92.0031
						1.9587	6.47659			1.9569	93.1517
						1.9689	6.53987			1.9679	94.2093
						1.9791	6.61481			1.9776	95.3087
						1.9889	6.68794			1.9872	96.3143
						1.999	6.77142			1.9977	97.284
						2.0092	6.85302			2.0071	98.3916
						2.0193	6.94613			2.0173	99.3998
						2.0289	7.03856			2.0273	100.534
						2.0395	7.14242			2.037	101.64
						2.0489	7.24427			2.0473	102.75
						2.0589	7.3434			2.0575	103.989
						2.0691	7.41671			2.0667	104.988
						2.0787	7.47358			2.0783	106.157
						2.0892	7.54566			2.0878	107.129
						2.0991	7.58781			2.0979	108.18
						2.1092	7.61631			2.1071	109.077
						2.1189	7.64988			2.1178	109.962
						2.1291	7.69126			2.1278	110.787
						2.1389	7.72919			2.1373	111.51
						2.1488	7.76401			2.148	112.275
						2.1589	7.78772			2.1565	112.941
						2.1688	7.82626			2.1679	113.683
						2.1794	7.87676			2.1768	114.226
						2.1899	7.941			2.1878	114.9
						2.1992	8.00676			2.1974	115.328
						2.2092	8.07466			2.2068	115.83
						2.2191	8.13828			2.218	116.232
						2.2293	8.20397			2.2258	116.627
						2.2391	8.27103			2.2388	116.926
						2.2483	8.34003			2.2478	117.181
						2.2592	8.41733			2.2566	117.352
						2.2686	8.48946			2.2689	117.49
						2.2793	8.56981			2.2763	117.547
						2.2881	8.64617			2.2892	117.573
						2.2992	8.72489			2.2968	117.621
						2.3089	8.81233			2.3078	117.65
						2.3191	8.89626			2.318	117.763
						2.3296	8.97727			2.3262	117.928
						2.3385	9.0629			2.3389	118.302
						2.35	9.15367			2.3465	118.812
						2.3587	9.2418			2.3586	119.39
						2.3696	9.32525			2.3666	120.048
						2.3785	9.40194			2.3769	120.648
						2.3896	9.4755			2.3881	121.175
						2.3988	9.54505			2.3974	121.613
						2.4093	9.60392			2.4078	122.038
						2.4189	9.65822			2.4172	122.483
						2.4296	9.70825			2.4279	122.94
						2.4383	9.7614			2.4375	123.503
						2.4493	9.80644			2.4479	123.998
						2.459	9.86936			2.4568	124.66
						2.4686	9.93201			2.4685	125.307
						2.4798	10.0135			2.4764	126.043
						2.4885	10.0816			2.4884	126.775
						2.5002	10.1615			2.4967	127.65
						2.5086	10.2267			2.508	128.679
						2.5194	10.2976			2.5174	129.62
						2.5285	10.3678			2.5267	130.743
						2.5397	10.4378			2.5382	131.723
						2.549	10.5012			2.5471	132.779
						2.5592	10.5642			2.558	133.804
						2.5693	10.6274			2.5674	134.686
						2.579	10.6842			2.5779	135.747
						2.5893	10.748			2.5874	136.61
						2.5986	10.8052			2.5973	137.594
						2.6082	10.869			2.6072	138.506
						2.6198	10.9272			2.6178	139.431
						2.6284	10.9976			2.6274	140.33
						2.6394	11.0609			2.6379	141.153
						2.6493	11.1303			2.6474	142.003
						2.6587	11.1996			2.6574	142.788
						2.6696	11.2621			2.6675	143.595
						2.6778	11.3185			2.6767	144.229
						2.6901	11.3877			2.6869	145.011
						2.6983	11.4434			2.6986	145.615
						2.7092	11.5047			2.7067	146.31
						2.7192	11.5652			2.7183	146.862
						2.7284	11.6252			2.7272	147.457
						2.7397	11.6912			2.7379	147.954
						2.748	11.7495			2.7474	148.448
						2.7597	11.8136			2.7566	148.856
						2.769	11.8699			2.7681	149.365
						2.7796	11.9247			2.7763	149.71
						2.7891	11.9844			2.7884	150.127
						2.799	12.0424			2.7969	150.486
						2.8094	12.0993			2.8077	150.879
						2.8182	12.1487			2.8173	151.302
						2.8295	12.1923			2.8269	151.705
						2.838	12.2504			2.838	152.132
						2.8495	12.3166			2.8473	152.445
						2.8589	12.3787			2.8581	152.778
						2.8695	12.4488			2.8673	153.094
						2.8794	12.5076			2.8775	153.445
						2.8893	12.5801			2.8874	153.834
						2.8989	12.6271			2.8972	154.266
						2.9083	12.6933			2.9077	154.701
						2.9194	12.7525			2.9161	155.186
						2.9294	12.8236			2.9288	155.664
						2.9389	12.8933			2.9373	156.09
						2.9494	12.968			2.9482	156.549
						2.9588	13.0482			2.9573	157.047
						2.9688	13.1092			2.9677	157.536
						2.9794	13.177			2.9775	157.971
						2.9882	13.2254			2.9861	158.54
						2.9993	13.2864			2.9989	159.014
						3.0089	13.3277			3.0074	159.539
						3.0197	13.3812			3.0175	160.019
						3.0291	13.4405			3.0282	160.5
						3.0391	13.4862			3.0365	160.978
						3.049	13.5502			3.0482	161.539
						3.0584	13.6062			3.0568	161.964
						3.0676	13.6561			3.0672	162.473
						3.0802	13.7189			3.0775	162.928
						3.0886	13.7754			3.0875	163.417
						3.0994	13.8218			3.0982	163.844
						3.1087	13.8885			3.1072	164.304
						3.1188	13.9493			3.118	164.651
						3.1294	14.0177			3.1269	165.023
						3.1379	14.0672			3.1365	165.415
						3.1503	14.1241			3.146	165.739
						3.1579	14.1818			3.159	166.228
						3.1697	14.2396			3.1669	166.599
						3.179	14.298			3.178	166.993
						3.19	14.3703			3.1876	167.364
						3.199	14.436			3.1973	167.541
						3.2091	14.5073			3.2076	167.807
						3.2183	14.5777			3.2166	167.971
						3.2295	14.6409			3.2284	168.257
						3.2388	14.7159			3.2361	168.474
						3.2493	14.7651			3.2482	168.711
						3.2581	14.833			3.258	168.923
						3.2691	14.8877			3.268	169.165
						3.2781	14.9482			3.2779	169.342
						3.291	15.0081			3.2868	169.601
						3.2983	15.0609			3.2971	169.857
						3.3094	15.1129			3.3082	170.197
						3.3196	15.1705			3.3168	170.487
						3.3265	15.227			3.3279	170.722
						3.3395	15.2973			3.3366	170.951
						3.3509	15.3621			3.3481	171.086
						3.3582	15.4207			3.3571	171.277
						3.3694	15.4865			3.3681	171.394
						3.3787	15.5345			3.3774	171.67
						3.3894	15.6095			3.3868	171.915
						3.399	15.6595			3.3983	172.26
						3.4089	15.7305			3.4059	172.602
						3.4182	15.7905			3.4192	172.946
						3.4301	15.8573			3.4265	173.289
						3.4386	15.9232			3.4376	173.537
						3.4494	15.9746			3.4474	173.837
						3.4589	16.0307			3.4572	174.011
						3.4692	16.0722			3.4684	174.249
						3.4792	16.132			3.477	174.495
						3.4888	16.1852			3.4884	174.798
						3.4999	16.2392			3.4967	175.101
						3.5085	16.3004			3.5081	175.487
						3.5194	16.3624			3.5169	175.825
						3.5281	16.4314			3.527	176.164
						3.5401	16.487			3.5374	176.51
						3.5481	16.5552			3.5477	176.86
						3.5601	16.6042			3.5567	177.201
						3.5683	16.6587			3.5683	177.631
						3.5794	16.7262			3.5769	178.006
						3.5891	16.7747			3.5878	178.455
						3.5986	16.8419			3.5968	178.793
						3.6087	16.9169			3.6065	179.202
						3.6193	16.9733			3.6195	179.544
						3.6292	17.0361			3.626	179.91
						3.6387	17.0873			3.6389	180.256
						3.6488	17.1588			3.6466	180.488
						3.6588	17.2254			3.6572	180.88
						3.6691	17.2937			3.6679	181.052
						3.6783	17.3628			3.6769	181.278
						3.6893	17.4334			3.6874	181.463
						3.6992	17.4989			3.6976	181.607
						3.7088	17.5645			3.7075	181.909
						3.72	17.6294			3.7175	182.058
						3.7285	17.687			3.7272	182.248
						3.7394	17.7507			3.7383	182.332
						3.749	17.8069			3.7466	182.445
						3.7591	17.8759			3.7576	182.532
						3.7693	17.9268			3.7679	182.633
						3.7788	17.9916			3.7771	182.707
						3.7888	18.0508			3.7882	182.792
						3.7988	18.1108			3.7974	182.846
						3.809	18.1777			3.8075	182.827
						3.8186	18.2508			3.8176	182.774
						3.829	18.3109			3.8274	182.645
						3.8389	18.377			3.8377	182.581
						3.8494	18.4367			3.8473	182.488
						3.8594	18.4965			3.8576	182.467
						3.8696	18.5624			3.8669	182.476
						3.8791	18.628			3.8775	182.524
						3.8894	18.7008			3.8869	182.477
						3.8986	18.7674			3.8975	182.469
						3.9094	18.8398			3.9063	182.357
						3.919	18.9127			3.9172	182.222
						3.929	18.9798			3.9288	182.158
						3.9389	19.0531			3.9376	181.979
						3.9489	19.112			3.9481	181.921
						3.9586	19.1943			3.9574	181.807
						3.9691	19.2551			3.9679	181.79
						3.979	19.3275			3.9772	181.828
						3.9892	19.3866			3.9879	181.739
						3.9987	19.4573			3.9969	181.758
						4.0092	19.5216			4.0076	181.691
						4.0193	19.5858			4.0169	181.621
						4.0288	19.6492			4.0277	181.643
						4.0394	19.7111			4.0367	181.579
						4.0488	19.771			4.0476	181.624
						4.0591	19.8292			4.0574	181.595
						4.0692	19.8923			4.0669	181.624
						4.0788	19.9479			4.0781	181.662
						4.089	20.0139			4.0876	181.659
						4.0991	20.0713			4.0981	181.655
						4.109	20.1264			4.1069	181.693
						4.1189	20.1785			4.1182	181.765
						4.1291	20.2283			4.1273	181.777
						4.1387	20.2763			4.1374	181.824
						4.1489	20.3303			4.1476	181.854
						4.1589	20.3768			4.1571	181.879
						4.1689	20.428			4.1679	181.93
						4.1788	20.4718			4.1769	181.867
						4.1901	20.5145			4.188	181.883
						4.1994	20.5625			4.1969	181.743
						4.2091	20.6037			4.2072	181.684
						4.2191	20.6445			4.2172	181.521
						4.2291	20.6784			4.2264	181.49
						4.2393	20.7247			4.238	181.416
						4.2485	20.7641			4.2474	181.393
						4.2593	20.8089			4.2577	181.328
						4.2687	20.8526			4.268	181.222
						4.2793	20.9029			4.277	181.119
						4.2881	20.9477			4.2884	180.975
						4.2993	20.9936			4.2968	180.792
						4.3083	21.0468			4.3084	180.661
						4.3193	21.0884			4.3167	180.582
						4.3294	21.1304			4.3274	180.464
						4.3386	21.1793			4.3373	180.407
						4.3499	21.2287			4.3478	180.279
						4.3585	21.285			4.3576	180.17
						4.3696	21.3362			4.367	180.081
						4.378	21.3886			4.3774	179.961
						4.3899	21.4475			4.3867	179.901
						4.3984	21.5008			4.398	179.859
						4.4094	21.5549			4.408	179.794
						4.4185	21.6092			4.4172	179.754
						4.4294	21.6644			4.4281	179.741
						4.4384	21.7269			4.4372	179.701
						4.449	21.7776			4.4481	179.685
						4.459	21.8357			4.4566	179.734
						4.4685	21.8808			4.4684	179.795
						4.4795	21.9378			4.4765	179.92
						4.4888	21.9887			4.4882	179.963
						4.5	22.0529			4.4969	180.12
						4.5087	22.1041			4.508	180.254
						4.5191	22.1685			4.5171	180.365
						4.5282	22.227			4.5265	180.545
						4.5399	22.2861			4.5386	180.649
						4.5486	22.3452			4.547	180.912
						4.5595	22.4036			4.5583	181.148
						4.5687	22.4622			4.5672	181.367
						4.5792	22.5201			4.5781	181.659
						4.5889	22.5782			4.5872	181.922
						4.5987	22.623			4.5975	182.205
						4.6079	22.6795			4.607	182.508
						4.6196	22.7226			4.6177	182.78
						4.6287	22.7774			4.6275	183.008
						4.6391	22.8247			4.6376	183.285
						4.6493	22.872			4.6475	183.516
						4.6588	22.9201			4.6572	183.741
						4.6693	22.9624			4.6677	184.009
						4.6779	23.0054			4.6766	184.124
						4.6899	23.0554			4.6871	184.363
						4.6985	23.1059			4.6985	184.496
						4.7092	23.1563			4.7068	184.706
						4.7187	23.2131			4.7183	184.859
						4.7289	23.2699			4.7272	185.002
						4.7391	23.333			4.7379	185.134
						4.7483	23.3892			4.7473	185.211
						4.7596	23.4391			4.7564	185.241
						4.7692	23.489			4.7685	185.397
						4.7797	23.5385			4.7765	185.492
						4.7889	23.5938			4.7884	185.659
						4.7993	23.6485			4.797	185.805
						4.8089	23.7035			4.8077	185.937
						4.8186	23.7579			4.8176	186.096
						4.8291	23.8126			4.8266	186.138
						4.8382	23.8682			4.8382	186.163
						4.85	23.9241			4.8472	186.22
						4.8586	23.9739			4.858	186.309
						4.8699	24.0298			4.8674	186.387
						4.879	24.0854			4.8775	186.454
						4.8894	24.1414			4.8873	186.507
						4.8989	24.1844			4.897	186.59
						4.9086	24.2464			4.9079	186.566
						4.9191	24.2954			4.916	186.63
						4.9293	24.3506			4.9288	186.646
						4.939	24.3999			4.9374	186.664
						4.9491	24.4554			4.9481	186.684
						4.959	24.5109			4.9572	186.756
						4.9688	24.5668			4.9676	186.737
						4.9794	24.6169			4.9774	186.758
						4.9884	24.6676			4.986	186.728
						4.999	24.7253			4.9987	186.737
						5.009	24.7707			5.0071	186.744
						5.0196	24.8288			5.0178	186.747
						5.029	24.8805			5.0275	186.838
						5.0393	24.9321			5.0372	186.874
						5.0484	24.99			5.0475	186.989
						5.0585	25.0408			5.0576	186.956
						5.0678	25.091			5.0667	187.002
						5.0796	25.1468			5.0778	187.085
						5.0889	25.195			5.0877	187.071
						5.0992	25.2373			5.0979	187.093
						5.1089	25.293			5.1077	187.11
						5.1181	25.3357			5.1175	187.123
						5.1295	25.3918			5.1274	187.13
						5.1384	25.4407			5.1367	187.175
						5.1496	25.4889			5.146	187.122
						5.1585	25.5498			5.1589	187.156
						5.1692	25.6043			5.1672	187.094
						5.1794	25.66			5.1778	186.994
						5.1897	25.7234			5.1876	187.073
						5.1988	25.7754			5.1977	187.004
						5.2094	25.8409			5.2068	187.022
						5.218	25.888			5.2172	187.026
						5.2303	25.9487			5.2274	186.975
						5.2383	26.0025			5.2374	187.011
						5.2497	26.0443			5.2476	186.91
						5.2573	26.099			5.2581	186.998
						5.27	26.1485			5.2683	187.009
						5.2782	26.2121			5.2776	187.026
						5.2904	26.2636			5.2874	187.04
						5.2991	26.322			5.2967	186.96
						5.3087	26.3739			5.3085	186.961
						5.3202	26.4327			5.3165	186.908
						5.3263	26.4851			5.3284	186.845
						5.3402	26.5442			5.3363	186.771
						5.3496	26.598			5.3478	186.745
						5.3588	26.647			5.3573	186.717
						5.3687	26.7102			5.3679	186.596
						5.3792	26.7558			5.3776	186.606
						5.3889	26.8213			5.3871	186.473
						5.3993	26.8804			5.3983	186.431
						5.4081	26.9466			5.4046	186.286
						5.4182	27.0064			5.4193	186.232
						5.4303	27.0718			5.4295	186.135
						5.4384	27.125			5.4353	186.088
						5.4498	27.1921			5.4494	186.049
						5.4584	27.2525			5.4563	186.019
						5.4702	27.3185			5.468	186.04
						5.4778	27.3835			5.4774	186.062
						5.4898	27.4541			5.4874	186.085
						5.4993	27.5237			5.4979	186.068
						5.5092	27.5861			5.5069	186.063
						5.5191	27.6547			5.5184	186.07
						5.5281	27.716			5.5262	186.089
						5.5406	27.7823			5.5382	186.153
						5.5476	27.8414			5.5473	186.12
						5.5605	27.8997			5.5577	186.124
						5.5678	27.9565			5.5681	186.165
						5.5797	28.0182			5.5768	186.152
						5.5888	28.0715			5.5883	186.126
						5.5988	28.1227			5.5958	186.098
						5.6085	28.1866			5.6077	186.066
						5.6191	28.2369			5.6184	186.033
						5.6293	28.2986			5.6264	186.039
						5.6386	28.3469			5.6395	186.034
						5.6491	28.3938			5.6458	186.012
						5.6591	28.4401			5.6582	186.105
						5.6693	28.485			5.6671	186.039
						5.6781	28.528			5.6776	186.05
						5.6901	28.5708			5.6868	186.232
						5.6986	28.6072			5.6976	186.15
						5.7096	28.6619			5.7077	186.298
						5.7192	28.6903			5.7174	186.301
						5.7293	28.7442			5.7274	186.372
						5.7389	28.7787			5.7376	186.452
						5.749	28.8189			5.7469	186.528
						5.7594	28.8723			5.7569	186.639
						5.7691	28.9069			5.7683	186.596
						5.779	28.962			5.7772	186.58
						5.7887	28.9983			5.7875	186.404
						5.7992	29.048			5.798	186.242
						5.8087	29.086			5.807	185.958
						5.8189	29.1314			5.8183	185.592
						5.8277	29.1722			5.8269	185.1
						5.8388	29.2204			5.8381	184.533
						5.8501	29.2697			5.8472	183.848
						5.8596	29.3263			5.8579	183.104
						5.8698	29.3853			5.867	182.249
						5.879	29.4459			5.8775	181.343
						5.8895	29.5089			5.8871	180.293
						5.8982	29.5678			5.8972	179.242
						5.9101	29.6279			5.9068	178.106
						5.9186	29.6898			5.9175	176.886
						5.9294	29.747			5.9287	175.642
						5.9384	29.8058			5.9372	174.332
						5.9492	29.8739			5.9482	173.008
						5.9583	29.9449			5.9571	171.629
						5.9691	30.0053			5.9681	170.206
						5.9788	30.08			5.9772	168.737
						5.9888	30.1484			5.988	167.184
						5.9989	30.217			5.9969	165.648
						6.0088	30.2793			6.0078	164.139
						6.0198	30.3486			6.0169	162.626
						6.0287	30.4069			6.0274	161.16
						6.0393	30.4674			6.0369	159.701
						6.0489	30.5294			6.047	158.159
						6.0587	30.5992			6.0578	156.771
						6.0693	30.6701			6.0666	155.269
						6.0787	30.7357			6.078	153.89
						6.089	30.8081			6.087	152.502
						6.0993	30.8678			6.0986	151.208
						6.1089	30.941			6.1066	149.976
						6.1191	31.0082			6.1183	148.901
						6.1289	31.0816			6.1272	147.85
						6.139	31.1475			6.1374	146.877
						6.1488	31.2193			6.1477	145.983
						6.1584	31.2905			6.1569	145.045
						6.1696	31.3672			6.1681	144.332
						6.1782	31.4246			6.1768	143.579
						6.1904	31.4885			6.1881	143.081
						6.1993	31.5596			6.1968	142.419
						6.2089	31.6312			6.2074	142.014
						6.2194	31.6956			6.2172	141.498
						6.2288	31.7718			6.2265	141.188
						6.2397	31.8464			6.2369	140.84
						6.2482	31.9187			6.2483	140.576
						6.2595	31.9892			6.257	140.245
						6.2687	32.0515			6.2685	139.968
						6.2791	32.1188			6.2771	139.693
						6.2881	32.1848			6.288	139.375
						6.299	32.2487			6.2972	139.061
						6.3085	32.3227			6.3078	138.656
						6.3191	32.3876			6.3173	138.339
						6.3293	32.4567			6.3269	137.88
						6.3388	32.5238			6.3373	137.601
						6.3499	32.5825			6.3476	137.219
						6.3585	32.6391			6.3576	136.965
						6.3698	32.693			6.3664	136.698
						6.3781	32.7449			6.3777	136.456
						6.3899	32.794			6.3863	136.284
						6.3984	32.8411			6.3978	136.042
						6.4099	32.8925			6.408	135.867
						6.4184	32.9405			6.4167	135.62
						6.4298	32.9917			6.4281	135.439
						6.4382	33.0397			6.4367	135.274
						6.4489	33.0852			6.4483	135.038
						6.4588	33.1405			6.4562	134.908
						6.4683	33.1795			6.4685	134.736
						6.4799	33.2344			6.4764	134.616
						6.4886	33.2662			6.4879	134.451
						6.5001	33.306			6.497	134.335
						6.5087	33.3287			6.5078	134.18
						6.519	33.3551			6.517	134.03
						6.5285	33.3847			6.5267	133.888
						6.5397	33.4124			6.5387	133.705
						6.5488	33.4518			6.547	133.527
						6.5596	33.4771			6.5582	133.397
						6.5687	33.5076			6.5672	133.174
						6.5795	33.5359			6.578	133.089
						6.5886	33.5628			6.5871	132.907
						6.599	33.5879			6.5975	132.725
						6.6077	33.618			6.6069	132.586
						6.6198	33.6411			6.6177	132.401
						6.6293	33.6696			6.6273	132.121
						6.6388	33.6903			6.6378	131.924
						6.6499	33.7215			6.6472	131.628
						6.6583	33.75			6.6574	131.368
						6.67	33.7698			6.6672	131.198
						6.6774	33.7818			6.677	130.833
						6.6905	33.8124			6.6865	130.646
						6.6982	33.8313			6.6987	130.319
						6.7092	33.858			6.7067	130.175
						6.7191	33.8851			6.7183	129.896
						6.7285	33.9124			6.727	129.721
						6.7395	33.9395			6.7381	129.509
						6.7479	33.965			6.7471	129.295
						6.7594	33.9826			6.7566	128.99
						6.7694	34.0062			6.7681	128.771
						6.7794	34.0239			6.7763	128.447
						6.7892	34.0495			6.7882	128.153
						6.7989	34.0697			6.7969	127.891
						6.8092	34.0971			6.8077	127.623
						6.8183	34.1174			6.8175	127.402
						6.8292	34.1371			6.8269	127.138
						6.8383	34.1572			6.8378	126.935
						6.8496	34.1775			6.8474	126.703
						6.8584	34.2045			6.8579	126.571
						6.8697	34.2322			6.8673	126.356
						6.879	34.2603			6.8773	126.194
						6.8895	34.2955			6.8871	125.946
						6.8985	34.3132			6.8974	125.749
						6.9082	34.3586			6.9075	125.469
						6.9195	34.38			6.9159	125.294
						6.9293	34.4157			6.9288	125.125
						6.9389	34.4396			6.9374	124.964
						6.9494	34.477			6.9485	124.805
						6.9586	34.5149			6.9572	124.743
						6.9687	34.5457			6.9681	124.587
						6.979	34.5764			6.9772	124.381
						6.9888	34.5949			6.9862	124.219
						6.9986	34.6322			6.9986	123.962
						7.0095	34.6438			7.0073	123.753
						7.0191	34.6875			7.0177	123.545
						7.0294	34.7188			7.0277	123.34
						7.0388	34.7444			7.0372	123.181
						7.049	34.7897			7.0474	123.019
						7.0583	34.8157			7.0575	122.817
						7.0674	34.8549			7.0666	122.617
						7.0802	34.8884			7.0774	122.464
						7.0885	34.9273			7.0878	122.216
						7.0996	34.9482			7.0979	122.011
						7.1085	34.995			7.1075	121.807
						7.1193	35.0219			7.1177	121.557
						7.1287	35.0624			7.127	121.354
						7.1387	35.0964			7.1364	121.202
						7.1498	35.1305			7.1454	120.958
						7.1583	35.1633			7.1592	120.853
						7.1695	35.1872			7.167	120.61
						7.1781	35.216			7.1778	120.416
						7.1908	35.2563			7.1874	120.266
						7.1981	35.2824			7.1975	120.068
						7.2099	35.3265			7.2071	119.918
						7.2177	35.3511			7.2165	119.633
						7.2296	35.3759			7.228	119.533
						7.2391	35.4062			7.2366	119.302
						7.249	35.429			7.248	119.169
						7.2596	35.4555			7.2573	118.943
						7.2679	35.4796			7.2692	118.818
						7.2791	35.5022			7.2772	118.603
						7.2897	35.5243			7.2877	118.393
						7.2989	35.5468			7.2967	118.189
						7.309	35.5696			7.3086	117.985
						7.3195	35.5864			7.3166	117.781
						7.3267	35.6086			7.3281	117.58
						7.3396	35.63			7.3366	117.383
						7.3509	35.6574			7.3473	117.244
						7.3578	35.6777			7.3574	117.112
						7.3696	35.7034			7.3677	116.848
						7.3785	35.7215			7.3779	116.772
						7.3896	35.7445			7.3871	116.515
						7.3989	35.7593			7.3981	116.45
						7.4089	35.7868			7.4041	116.249
						7.4183	35.8011			7.4211	116.202
						7.4301	35.8275			7.4258	116.075
						7.4383	35.8473			7.4385	115.953
						7.4498	35.8731			7.447	115.838
						7.4582	35.8917			7.4572	115.68
						7.4699	35.9088			7.4683	115.524
						7.4783	35.9299			7.4766	115.32
						7.4898	35.949			7.4887	115.253
						7.4992	35.98			7.4961	115.049
						7.5088	35.9901			7.5087	114.986
						7.5193	36.0245			7.5166	114.839
						7.5276	36.0436			7.5276	114.744
						7.5407	36.0714			7.5369	114.652
						7.5474	36.1024			7.5481	114.472
						7.5611	36.1164			7.5572	114.382
						7.5679	36.1391			7.5684	114.29
						7.5794	36.1577			7.5773	114.199
						7.5891	36.1664			7.5876	114.059
						7.5988	36.1651			7.5965	113.922
						7.6086	36.1935			7.6069	113.791
						7.6194	36.1921			7.6186	113.666
						7.6291	36.2109			7.6264	113.548
						7.6389	36.2128			7.6393	113.482
						7.6489	36.2166			7.646	113.325
						7.659	36.2107			7.6584	113.305
						7.6691	36.1951			7.6667	113.138
						7.6784	36.1885			7.678	113.02
						7.6894	36.1782			7.6862	112.992
						7.699	36.1573			7.6983	112.771
						7.709	36.1443			7.707	112.768
						7.7196	36.1195			7.7177	112.525
						7.7289	36.103			7.727	112.514
						7.7391	36.0892			7.7375	112.264
						7.749	36.0583			7.7471	112.199
						7.7593	36.0363			7.757	111.991
						7.769	35.9906			7.7681	111.868
						7.7792	35.9483			7.7765	111.657
						7.7883	35.9095			7.7882	111.534
						7.799	35.8687			7.7972	111.408
						7.8089	35.8388			7.8074	111.282
						7.8184	35.8003			7.8177	111.147
						7.8286	35.7675			7.8268	110.965
						7.8383	35.7209			7.8383	110.829
						7.8499	35.6862			7.8468	110.648
						7.8588	35.644			7.8581	110.516
						7.87	35.6072			7.8665	110.334
						7.8788	35.5635			7.8779	110.245
						7.8895	35.5199			7.8865	110.017
						7.8984	35.4826			7.8978	109.97
						7.9096	35.4391			7.906	109.736
						7.9187	35.4037			7.9175	109.636
						7.9292	35.3696			7.929	109.486
						7.9383	35.3371			7.9377	109.331
						7.9493	35.3065			7.9485	109.213
						7.958	35.2839			7.9571	109.042
						7.969	35.2511			7.9682	108.871
						7.979	35.2281			7.9768	108.744
						7.9887	35.2012			7.9887	108.569
						7.9992	35.1892			7.9966	108.391
						8.0083	35.1668			8.008	108.253
						8.0202	35.1598			8.0162	108.022
						8.0289	35.1431			8.0281	107.928
						8.0396	35.1285			8.0361	107.695
						8.0489	35.109			8.0478	107.55
						8.0586	35.0907			8.0569	107.405
						8.0697	35.0797			8.0671	107.168
						8.078	35.0574			8.0779	107.017
						8.0896	35.0485			8.0872	106.768
						8.0988	35.0347			8.0988	106.567
						8.1092	35.0358			8.1063	106.374
						8.1189	35.0255			8.1188	106.274
						8.1288	35.0153			8.1265	106.084
						8.1389	35.0044			8.138	105.991
						8.1488	34.9928			8.1469	105.804
						8.1586	34.9807			8.1577	105.583
						8.1693	34.9754			8.1675	105.457
						8.1788	34.9656			8.1771	105.19
						8.1903	34.9573			8.1878	105.164
						8.199	34.9493			8.1968	104.859
						8.2093	34.942			8.2074	104.83
						8.2188	34.9342			8.2172	104.516
						8.2293	34.919			8.2266	104.431
						8.2392	34.9095			8.2373	104.167
						8.2483	34.8918			8.2479	104.043
						8.2594	34.8847			8.2573	103.876
						8.2684	34.8627			8.2687	103.71
						8.2797	34.8516			8.2767	103.546
						8.2878	34.8401			8.2886	103.396
						8.2994	34.8156			8.2968	103.211
						8.3088	34.8098			8.3084	103.075
						8.3188	34.7773			8.317	102.939
						8.3298	34.7684			8.3271	102.713
						8.3384	34.7448			8.3372	102.633
						8.3498	34.7382			8.3475	102.466
						8.3585	34.7221			8.3584	102.399
						8.3695	34.7024			8.3663	102.248
						8.3782	34.6738			8.3783	102.107
						8.3899	34.655			8.3861	101.977
						8.3984	34.6279			8.3979	101.861
						8.4096	34.5984			8.4084	101.709
						8.4184	34.5727			8.4166	101.614
						8.4298	34.5453			8.4288	101.527
						8.4382	34.5154			8.4364	101.44
						8.4492	34.4832			8.4486	101.314
						8.4591	34.4549			8.4562	101.274
						8.4682	34.4168			8.4687	101.136
						8.4802	34.3891			8.4763	101.097
						8.4881	34.3537			8.4884	100.964
						8.5006	34.3225			8.4966	100.923
						8.5083	34.276			8.5081	100.832
						8.5197	34.2404			8.5172	100.694
						8.5281	34.1961			8.5264	100.651
						8.5399	34.1564			8.5388	100.471
						8.5487	34.1205			8.5468	100.431
						8.5596	34.0817			8.5586	100.297
						8.569	34.0407			8.5669	100.205
						8.5791	33.9967			8.5785	100.157
						8.5891	33.9571			8.5867	100.01
						8.5987	33.9027			8.5982	99.9088
						8.608	33.8653			8.6063	99.8552
						8.6196	33.8129			8.6185	99.7583
						8.6289	33.7702			8.6268	99.5687
						8.6389	33.7124			8.6381	99.4721
						8.6497	33.6584			8.6471	99.285
						8.6583	33.6076			8.6574	99.1423
						8.6699	33.5534			8.6675	99.1466
						8.6776	33.4908			8.6766	98.921
						8.6903	33.4517			8.6869	98.9283
						8.6982	33.3912			8.6986	98.7499
						8.7094	33.3415			8.7067	98.7057
						8.7185	33.2892			8.7188	98.52
						8.7286	33.2278			8.7267	98.4202
						8.7391	33.1709			8.7384	98.3154
						8.7484	33.1179			8.7466	98.2067
						8.7595	33.0555			8.7568	98.0541
						8.7692	32.9958			8.7682	97.9419
						8.7798	32.9327			8.7766	97.7792
						8.7889	32.8725			8.7882	97.6594
						8.7992	32.8092			8.797	97.5422
						8.809	32.7505			8.8076	97.4292
						8.8188	32.6831			8.8172	97.3126
						8.8289	32.6207			8.8268	97.1431
						8.8387	32.55			8.8381	97.0233
						8.8495	32.4892			8.8472	96.8621
						8.8589	32.4181			8.8583	96.7441
						8.8696	32.3419			8.8671	96.5781
						8.8788	32.2616			8.8779	96.4995
						8.8895	32.1908			8.887	96.3758
						8.8983	32.0978			8.8973	96.301
						8.9085	32.0333			8.9076	96.1424
						8.9188	31.9459			8.9159	96.0864
						8.9298	31.8679			8.929	95.9912
						8.9387	31.7803			8.9374	95.9002
						8.9494	31.6958			8.9482	95.7639
						8.9588	31.614			8.9573	95.7266
						8.9686	31.522			8.9678	95.5036
						8.9792	31.4263			8.9772	95.4235
						8.9885	31.3339			8.986	95.3445
						8.9987	31.2445			8.9989	95.2173
						9.0093	31.1451			9.0069	95.0935
						9.0192	31.0611			9.018	94.9653
						9.0294	30.9669			9.0273	94.8846
						9.0388	30.8693			9.0373	94.8019
						9.0491	30.7868			9.0472	94.7603
						9.0583	30.6739			9.0577	94.5858
						9.0674	30.576			9.0664	94.5475
						9.0803	30.4674			9.0777	94.3696
						9.0883	30.355			9.0876	94.2379
						9.0997	30.2517			9.098	94.1026
						9.1084	30.1446			9.1075	94.0156
						9.1188	30.0452			9.1176	93.8768
						9.1292	29.934			9.1272	93.7797
						9.1383	29.8179			9.1362	93.7258
						9.15	29.7099			9.1459	93.5825
						9.158	29.5916			9.1588	93.5777
						9.1698	29.4688			9.1665	93.3944
						9.1788	29.3474			9.1781	93.2689
						9.1902	29.2347			9.1868	93.235
						9.1988	29.1041			9.1982	93.1094
						9.2092	28.9929			9.2065	93.0276
						9.2182	28.8572			9.2176	92.8566
						9.2293	28.7287			9.2273	92.824
						9.239	28.6007			9.237	92.6539
						9.2491	28.4619			9.2473	92.5321
						9.2578	28.3301			9.258	92.4089
						9.2695	28.18			9.2685	92.2944
						9.2772	28.0376			9.2776	92.1806
						9.2918	27.8892			9.2873	92.1103
						9.2979	27.7353			9.297	91.9924
						9.3098	27.5935			9.3081	91.9205
						9.319	27.4505			9.3163	91.8035
						9.3279	27.3345			9.3286	91.7259
						9.3394	27.2343			9.3364	91.5967
						9.3493	27.1217			9.3486	91.5602
						9.3593	26.9953			9.3563	91.5165
						9.3676	26.854			9.369	91.2916
						9.3803	26.692			9.3767	91.2974
						9.388	26.535			9.3862	91.023
						9.3998	26.3447			9.3991	91.0232
						9.4085	26.161			9.4045	90.7869
						9.4184	25.9447			9.4199	90.7443
						9.43	25.7214			9.427	90.6106
						9.4387	25.4801			9.4374	90.5212
						9.4495	25.2281			9.4478	90.3848
						9.4586	24.96			9.4573	90.2952
						9.4696	24.6762			9.4682	90.2029
						9.4782	24.3899			9.4766	90.1094
						9.4894	24.0901			9.4887	90.0668
						9.4997	23.7842			9.4963	89.8829
						9.5086	23.46			9.5083	89.8358
						9.5193	23.1379			9.5171	89.7007
						9.5275	22.7986			9.5271	89.5712
						9.5407	22.4554			9.5372	89.4899
						9.5475	22.1102			9.548	89.2733
						9.5612	21.7438			9.5576	89.1902
						9.568	21.3951			9.5681	89.1078
						9.5793	21.0335			9.5768	88.9768
						9.5892	20.6783			9.5882	88.8908
						9.5986	20.3245			9.5955	88.8093
						9.609	19.9659			9.6083	88.6831
						9.6187	19.6148			9.6177	88.564
						9.6296	19.257			9.6261	88.4439
						9.6384	18.899			9.6399	88.3241
						9.6492	18.5548			9.6453	88.1547
						9.6586	18.1869			9.6593	88.1216
						9.6692	17.8303			9.666	87.898
						9.6782	17.4733			9.6784	87.7802
						9.6896	17.1111			9.6856	87.769
						9.699	16.7519			9.6985	87.5289
						9.7089	16.3966			9.7071	87.5226
						9.7198	16.0335			9.7174	87.3308
						9.7288	15.6904			9.7277	87.3748
						9.7392	15.3498			9.737	87.1852
						9.7487	15.0125			9.7476	87.1831
						9.7595	14.7065			9.7562	87.0927
						9.7689	14.3874			9.7692	87.0494
						9.7791	14.1084			9.776	86.9711
						9.7886	13.8266			9.7883	86.9005
						9.799	13.5685			9.7978	86.8299
						9.8078	13.3349			9.8069	86.7601
						9.8194	13.1002			9.8184	86.7339
						9.8271	12.8838			9.8263	86.6187
						9.839	12.65			9.8387	86.5492
						9.8505	12.4004			9.8465	86.4759
						9.8588	12.1514			9.8587	86.3997
						9.8708	11.9138			9.8663	86.2619
						9.8782	11.6785			9.8781	86.2663
						9.8902	11.4632			9.8865	86.0865
						9.8978	11.2681			9.8974	86.0927
						9.9101	11.1166			9.9066	85.875
						9.9184	10.9524			9.9172	85.8451
						9.9292	10.7555			9.9295	85.7778
						9.9383	10.5298			9.9367	85.665
						9.9492	10.2846			9.9489	85.6
						9.9581	10.0222			9.9565	85.533
						9.9692	9.74476			9.9688	85.4652
						9.9786	9.45454			9.9764	85.3467
						9.9893	9.14084			9.9886	85.2292
						9.9985	8.83708			9.9966	85.1132
						10.0094	8.50688			10.0078	85.0413
						10.0195	8.18483			10.0165	84.9219
						10.0288	7.85301			10.0279	84.8484
						10.0396	7.52483			10.0366	84.78
						10.0486	7.1893			10.0473	84.6671
						10.059	6.85522			10.0576	84.6536
						10.0688	6.52429			10.0667	84.5051
						10.0788	6.19111			10.0782	84.4488
						10.0887	5.86301			10.0873	84.3007
						10.0994	5.52868			10.0985	84.2461
						10.109	5.21386			10.1065	84.1012
						10.1189	4.88726			10.1186	84.093
						10.1291	4.57449			10.1271	83.9545
						10.1387	4.24279			10.1376	83.9127
						10.1489	3.93162			10.1472	83.8255
						10.1584	3.60803			10.1572	83.7026
						10.1691	3.31132			10.1678	83.6695
						10.1786	3.01798			10.1765	83.5423
						10.1904	2.74042			10.1883	83.7005
						10.1987	2.46786			10.1967	83.4898
						10.2097	2.21511			10.2076	83.6084
						10.2186	1.97583			10.2169	83.4524
						10.2296	1.75773			10.2268	83.4845
						10.2389	1.55569			10.2375	83.3777
						10.2486	1.37033			10.2475	83.3592
						10.2591	1.20924			10.2578	83.254
						10.2685	1.06017			10.2679	83.1968
						10.2798	0.93641			10.2772	83.1374
						10.2875	0.83265			10.2878	83.0857
						10.2998	0.74351			10.2973	83.0422
						10.3084	0.69497			10.308	82.9571
						10.3192	0.64772			10.3169	82.9649
						10.3294	0.63466			10.3271	82.8725
						10.3386	0.63746			10.3364	82.8743
						10.35	0.66207			10.3482	82.7866
						10.3586	0.70862			10.3579	82.7437
						10.3697	0.77719			10.3664	82.6539
						10.3781	0.8537			10.3785	82.6011
						10.39	0.94837			10.3862	82.586
						10.3982	1.03411			10.3979	82.517
						10.4095	1.09844			10.408	82.4875
						10.4182	1.112			10.4175	82.4567
						10.4298	1.10006			10.4278	82.4258
						10.4378	1.09849			10.4367	82.345
						10.4492	1.08992			10.4483	82.2657
						10.4592	1.09418			10.4562	82.1888
						10.4685	1.09145			10.4687	82.0641
						10.4797	1.08877			10.4764	81.9845
						10.4885	1.08614			10.4881	81.8999
						10.5003	1.09638			10.4969	81.8619
						10.5085	1.08112			10.5079	81.8207
						10.5195	1.09156			10.5174	81.6848
						10.5284	1.08932			10.5265	81.6396
						10.5396	1.08723			10.5386	81.543
						10.549	1.08403			10.5468	81.4881
						10.5591	1.07973			10.5585	81.4252
						10.5691	1.08136			10.5669	81.3137
						10.5791	1.07614			10.5783	81.2467
						10.589	1.07112			10.5869	81.1329
						10.5986	1.07209			10.5976	81.0654
						10.6081	1.0733			10.6065	80.9945
						10.6194	1.06198			10.6182	80.9214
						10.6287	1.06952			10.627	80.7962
						10.6392	1.05753			10.638	80.7629
						10.6491	1.06445			10.6472	80.6381
						10.6585	1.05894			10.6576	80.5566
						10.6694	1.05383			10.6674	80.5285
						10.6778	1.04332			10.677	80.3195
						10.69	1.04598			10.6869	80.2996
						10.6982	1.02917			10.6982	80.0911
						10.7093	1.0383			10.707	80.1059
						10.7187	1.03501			10.7183	79.9338
						10.7286	1.0321			10.727	79.8946
						10.739	1.0296			10.738	79.8046
						10.7483	1.03327			10.7473	79.6648
						10.7599	1.02455			10.7564	79.4851
						10.769	1.02906			10.7684	79.4926
						10.7799	1.02118			10.7762	79.3607
						10.7887	1.02653			10.7884	79.2751
						10.7994	1.02527			10.7969	79.2369
						10.8088	1.0315			10.8076	79.155
						10.8185	1.03118			10.8171	79.1231
						10.8293	1.02431			10.8265	79.0409
						10.8386	1.02493			10.8386	78.9512
						10.8498	1.03177			10.8466	78.9059
						10.8587	1.03206			10.8584	78.8557
						10.8696	1.03864			10.8671	78.7601
						10.8791	1.03871			10.8775	78.7129
						10.8893	1.03933			10.8871	78.5721
						10.8985	1.03344			10.8974	78.4727
						10.9083	1.04088			10.9074	78.3232
						10.919	1.03603			10.9161	78.1751
						10.9296	1.03745			10.9287	78.0709
						10.9387	1.03937			10.9373	77.9608
						10.9496	1.04053			10.9484	77.846
						10.9584	1.04796			10.9571	77.7781
						10.9688	1.0489			10.9681	77.708
						10.9787	1.04333			10.9769	77.5953
						10.989	1.0453			10.9864	77.5335
						10.9985	1.04776			10.9981	77.3808
						11.0097	1.04367			11.0075	77.2812
						11.0192	1.05864			11.0174	77.1759
						11.0293	1.05428			11.0276	77.1168
						11.039	1.0562			11.0372	77.0127
						11.0489	1.05861			11.0473	76.9483
						11.0586	1.05447			11.0576	76.7906
						11.0673	1.05656			11.0662	76.6747
						11.0804	1.05205			11.0779	76.5598
						11.0883	1.05951			11.0871	76.4471
						11.0997	1.04302			11.0984	76.3793
						11.1085	1.05825			11.1072	76.2653
						11.119	1.05276			11.1179	76.1897
						11.1287	1.06044			11.127	76.0613
						11.1389	1.04865			11.1365	75.9738
						11.1493	1.04998			11.1456	75.7943
						11.1586	1.05035			11.1588	75.7503
						11.1687	1.04976			11.1669	75.5661
						11.1795	1.04946			11.1782	75.478
						11.1898	1.0565			11.1873	75.4369
						11.1988	1.05106			11.1976	75.3101
						11.2095	1.06453			11.2071	75.2331
						11.2176	1.05273			11.2166	75.0639
						11.2301	1.05406			11.228	74.9882
						11.2384	1.05569			11.2359	74.8226
						11.2495	1.05182			11.2484	74.7019
						11.2581	1.05398			11.2578	74.6271
						11.2693	1.05639			11.2682	74.6089
						11.2781	1.05905			11.2777	74.4547
						11.2905	1.06195			11.2871	74.3923
						11.2986	1.0651			11.297	74.2886
						11.3091	1.06724			11.3077	74.2282
						11.3195	1.06963			11.3167	74.1201
						11.3265	1.06522			11.3281	74.016
						11.3389	1.07384			11.3365	73.9081
						11.3517	1.07691			11.3476	73.7973
						11.3572	1.06741			11.3572	73.6847
						11.3703	1.07087			11.368	73.4789
						11.3779	1.05588			11.3772	73.4578
						11.3901	1.06653			11.386	73.2531
						11.3983	1.0702			11.3994	73.2352
						11.4093	1.06813			11.4051	73.0775
						11.4178	1.0731			11.4195	73.0166
						11.43	1.07228			11.427	72.9614
						11.4388	1.07846			11.4377	72.8625
						11.4493	1.07879			11.4475	72.7627
						11.4585	1.07904			11.4578	72.6631
						11.4695	1.08492			11.4675	72.5647
						11.4785	1.08361			11.4775	72.4179
						11.4895	1.09493			11.4877	72.3666
						11.4994	1.10031			11.497	72.2689
						11.5088	1.09977			11.5079	72.2602
						11.5191	1.10607			11.5171	72.1663
						11.5276	1.10513			11.5271	72.1134
						11.5408	1.10973			11.5371	72.0104
						11.5476	1.11408			11.548	71.9092
						11.5608	1.1124			11.5573	71.8018
						11.568	1.11747			11.5682	71.74
						11.5788	1.11646			11.5769	71.6328
						11.5894	1.12214			11.5879	71.5737
						11.5984	1.12044			11.5964	71.5133
						11.6087	1.13946			11.6073	71.4023
						11.6191	1.12675			11.6178	71.3343
						11.6292	1.138			11.6263	71.1675
						11.6387	1.13024			11.6396	71.0874
						11.6491	1.14186			11.6458	70.9106
						11.6589	1.14724			11.6587	70.8735
						11.669	1.14515			11.6666	70.6496
						11.6782	1.14835			11.678	70.5259
						11.6896	1.14527			11.6857	70.4526
						11.699	1.14869			11.6988	70.2788
						11.7087	1.15156			11.7064	70.241
						11.72	1.14107			11.7181	70.0635
						11.7286	1.14981			11.727	69.9827
						11.7392	1.15217			11.7379	69.8151
						11.7488	1.15395			11.7464	69.7464
						11.7594	1.16217			11.7571	69.6347
						11.7691	1.15123			11.7687	69.5229
						11.7791	1.15374			11.7761	69.3702
						11.7886	1.15561			11.7892	69.3116
						11.7987	1.15106			11.7966	69.1636
						11.8089	1.15285			11.8084	69.07
						11.8185	1.14692			11.817	68.9722
						11.8285	1.14729			11.8274	68.8294
						11.8385	1.14692			11.8377	68.7857
						11.8497	1.14003			11.8468	68.6485
						11.8593	1.13939			11.8582	68.6034
						11.8698	1.145			11.8662	68.5086
						11.8789	1.14409			11.878	68.4667
						11.8895	1.15074			11.8865	68.3358
						11.8985	1.14512			11.8976	68.3017
						11.9097	1.13877			11.9065	68.1808
						11.9186	1.14571			11.917	68.1497
						11.9292	1.14035			11.9295	68.0756
						11.9388	1.14827			11.9376	68.0014
						11.9489	1.14967			11.9483	67.928
						11.9587	1.15738			11.9573	67.8566
						11.9687	1.15282			11.9676	67.7883
						11.9791	1.14878			11.9771	67.7657
						11.9887	1.14521			11.9879	67.6978
						11.9988	1.14784			11.9971	67.6365
						12.0086	1.14385			12.0073	67.5738
						12.0198	1.15306			12.0166	67.46
						12.0288	1.14986			12.0279	67.4808
						12.0393	1.15281			12.0364	67.3096
						12.0493	1.15488			12.0477	67.2751
						12.058	1.15027			12.057	67.1938
						12.0694	1.15881			12.067	67.1084
						12.0782	1.15489			12.0782	67.0199
						12.089	1.16412			12.0874	66.8878
						12.0991	1.1609			12.0983	66.847
						12.1091	1.16378			12.1068	66.663
						12.1187	1.16697			12.1183	66.6138
						12.1289	1.17628			12.1272	66.4233
						12.1388	1.17187			12.1369	66.3693
						12.1486	1.18061			12.1484	66.2593
						12.1589	1.17689			12.1566	66.1449
						12.1691	1.17927			12.1682	66.0691
						12.1791	1.17494			12.1767	65.8991
						12.1898	1.17666			12.1879	65.922
						12.199	1.17865			12.1969	65.6684
						12.2092	1.17513			12.2071	65.6427
						12.219	1.17761			12.2175	65.4257
						12.2291	1.18032			12.2266	65.3879
						12.2396	1.18325			12.2373	65.2536
						12.2485	1.17936			12.2479	65.2087
						12.2591	1.18142			12.2568	65.0283
						12.2689	1.18241			12.269	64.9399
						12.2792	1.18935			12.2762	64.8433
						12.2881	1.19073			12.2888	64.7491
						12.2991	1.1795			12.2966	64.566
						12.3087	1.19405			12.3083	64.48
						12.3188	1.18316			12.3168	64.4414
						12.3293	1.19102			12.327	64.2582
						12.3386	1.18621			12.3371	64.2593
						12.3496	1.18732			12.3475	64.0768
						12.3586	1.18855			12.3581	63.989
						12.3698	1.18412			12.3662	63.8539
						12.3777	1.17976			12.3784	63.7143
						12.3904	1.18121			12.3862	63.6222
						12.3979	1.18269			12.3983	63.4864
						12.4101	1.18419			12.4073	63.3588
						12.418	1.18571			12.4179	63.2404
						12.4301	1.18726			12.4273	63.1232
						12.438	1.19462			12.4376	63.0083
						12.4492	1.18923			12.4479	62.8968
						12.4592	1.18965			12.4566	62.7898
						12.4682	1.18305			12.4685	62.6882
						12.4798	1.18926			12.4761	62.5932
						12.4882	1.1897			12.4885	62.4551
						12.5006	1.19721			12.4958	62.367
						12.5083	1.19196			12.5089	62.33
						12.5195	1.19957			12.5165	62.2024
						12.5281	1.19442			12.527	62.1697
						12.5398	1.19634			12.5385	61.9976
						12.5487	1.19828			12.5467	61.964
						12.5596	1.19321			12.5587	61.8854
						12.5688	1.20094			12.5668	61.8044
						12.5794	1.19587			12.5785	61.7639
						12.5887	1.19781			12.5868	61.6311
						12.5989	1.19973			12.5981	61.6424
						12.6081	1.20162			12.6065	61.5131
						12.6193	1.19771			12.6182	61.4798
						12.6287	1.20654			12.6268	61.4004
						12.6388	1.1897			12.6381	61.3686
						12.6498	1.19834			12.6468	61.2516
						12.6582	1.19403			12.658	61.1335
						12.6698	1.19659			12.6668	61.0658
						12.6777	1.19319			12.6773	60.9063
						12.6901	1.2024			12.6867	60.8912
						12.698	1.1986			12.6981	60.7443
						12.7093	1.20163			12.7071	60.8271
						12.7186	1.21147			12.718	60.7207
						12.7285	1.20832			12.7273	60.7034
						12.7394	1.21199			12.7379	60.6335
						12.7481	1.21543			12.7472	60.5536
						12.76	1.21287			12.7563	60.3813
						12.769	1.21707			12.7684	60.3946
						12.7796	1.20818			12.7763	60.267
						12.7889	1.21175			12.7883	60.175
						12.7992	1.21495			12.7969	60.078
						12.8089	1.21903			12.8078	59.9862
						12.8187	1.21696			12.8168	59.9424
						12.829	1.22151			12.8272	59.7538
						12.8388	1.20829			12.8378	59.6985
						12.8493	1.22719			12.8474	59.5419
						12.8587	1.21997			12.8579	59.4698
						12.8698	1.23205			12.8674	59.3494
						12.8789	1.23783			12.8776	59.2653
						12.8897	1.24435			12.8871	59.1263
						12.8983	1.24457			12.8975	59.026
						12.9092	1.25126			12.9072	58.8316
						12.9185	1.2516			12.9161	58.7797
						12.9295	1.25836			12.9286	58.636
						12.9389	1.25873			12.9375	58.5361
						12.9491	1.25843			12.9481	58.4305
						12.959	1.27024			12.9574	58.2789
						12.9683	1.26856			12.9678	58.1749
						12.9793	1.27321			12.9771	57.9857
						12.9883	1.27136			12.9864	57.9387
						12.9989	1.28158			12.9982	57.7998
						13.0093	1.27825			13.0073	57.7136
						13.0194	1.28699			13.0175	57.5797
						13.0292	1.28219			13.0275	57.4918
						13.039	1.27788			13.0369	57.3589
						13.049	1.28684			13.0473	57.3161
						13.0586	1.28221			13.0576	57.1386
						13.0674	1.28959			13.0664	57.0537
						13.0795	1.28917			13.0779	56.878
						13.0895	1.28799			13.0872	56.7462
						13.0984	1.27573			13.0984	56.6596
						13.1099	1.28248			13.107	56.4853
						13.1175	1.28137			13.118	56.3582
						13.1301	1.28649			13.1268	56.2376
						13.1378	1.27224			13.1366	56.1156
						13.15	1.27825			13.1461	55.9516
						13.1583	1.27187			13.1584	55.8894
						13.1694	1.27167			13.167	55.7874
						13.1788	1.27187			13.178	55.6972
						13.1899	1.27246			13.1872	55.7034
						13.1988	1.2664			13.1978	55.6227
						13.209	1.27226			13.2063	55.6414
						13.2182	1.26569			13.217	55.4327
						13.2292	1.25946			13.2275	55.4503
						13.2392	1.2651			13.2369	55.2841
						13.2489	1.25247			13.2475	55.2119
						13.2586	1.2587			13.2582	55.0917
						13.269	1.25818			13.2682	55.0764
						13.2775	1.25796			13.2775	55.0151
						13.2913	1.25804			13.2874	54.9089
						13.298	1.25262			13.2966	54.8093
						13.3096	1.25323			13.3085	54.7587
						13.3193	1.25409			13.3163	54.7163
						13.327	1.2552			13.3283	54.6327
						13.3389	1.25655			13.3362	54.6009
						13.3512	1.27223			13.3473	54.5294
						13.3577	1.26261			13.3574	54.5025
						13.3701	1.27762			13.3679	54.3871
						13.3782	1.26154			13.3772	54.4101
						13.3896	1.27131			13.3857	54.2447
						13.3986	1.2685			13.3995	54.261
						13.4092	1.27872			13.4039	54.1321
						13.4178	1.28214			13.4213	54.1448
						13.4298	1.2858			13.4267	54.0649
						13.4388	1.28971			13.4375	54.0272
						13.4492	1.28809			13.4479	53.9403
						13.4586	1.29948			13.4569	53.805
						13.4693	1.29704			13.4685	53.8065
						13.4784	1.30058			13.4765	53.7106
						13.4891	1.30432			13.4886	53.712
						13.4998	1.30826			13.4961	53.5763
						13.5085	1.29956			13.5086	53.5724
						13.5194	1.30958			13.5167	53.4331
						13.5276	1.30566			13.5273	53.3857
						13.5407	1.30763			13.5368	53.2878
						13.5475	1.31674			13.5487	53.191
						13.561	1.31317			13.5577	53.1286
						13.5679	1.31548			13.5681	53.0601
						13.5791	1.30506			13.5772	52.9864
						13.5891	1.30043			13.5878	52.9086
						13.5985	1.29576			13.5965	52.7861
						13.6087	1.3121			13.607	52.703
						13.6188	1.30858			13.618	52.6186
						13.6294	1.31532			13.6262	52.5341
						13.639	1.3022			13.6393	52.4504
						13.6492	1.31463			13.6458	52.318
						13.6588	1.30267			13.6585	52.2807
						13.6691	1.30469			13.6665	52.155
						13.6782	1.3066			13.678	51.9923
						13.6896	1.30264			13.6854	52.0198
						13.6993	1.30557			13.699	51.8094
						13.7087	1.30835			13.7064	51.8236
						13.7199	1.30394			13.7178	51.6016
						13.7285	1.31216			13.7273	51.6151
						13.7391	1.31445			13.7374	51.3942
						13.7486	1.30955			13.7475	51.4015
						13.7597	1.3301			13.7561	51.2269
						13.7686	1.31213			13.7694	51.1902
						13.7795	1.3254			13.7757	51.0659
						13.7883	1.3187			13.7888	50.9382
						13.7993	1.3189			13.7971	50.9004
						13.8077	1.32599			13.8075	50.8196
						13.8196	1.32015			13.8178	50.7803
						13.8273	1.32121			13.8268	50.6498
						13.8387	1.32212			13.8382	50.572
						13.8504	1.3171			13.8467	50.4973
						13.8588	1.31892			13.8583	50.4266
						13.8706	1.32054			13.8665	50.352
						13.8784	1.31493			13.8778	50.2836
						13.8901	1.32894			13.8867	50.13
						13.8979	1.32418			13.8971	50.16
						13.91	1.33206			13.9068	50.0053
						13.9182	1.32696			13.9173	49.9856
						13.9295	1.32167			13.9291	49.8755
						13.938	1.32317			13.9371	49.7682
						13.9495	1.31864			13.9485	49.7062
						13.958	1.33368			13.9568	49.6398
						13.9691	1.32866			13.9684	49.5791
						13.979	1.32917			13.9765	49.516
						13.9888	1.32366			13.9883	49.4427
						13.9989	1.32489			13.9969	49.3691
						14.0087	1.32004			14.0075	49.3382
						14.0199	1.32892			14.0167	49.2081
						14.0287	1.3189			14.0276	49.1734
						14.0392	1.3271			14.0368	49.0924
						14.049	1.32212			14.0472	48.9662
						14.0586	1.32379			14.0574	48.9387
						14.0694	1.32507			14.0668	48.7664
						14.0782	1.32017			14.0778	48.7273
						14.0893	1.3347			14.0875	48.5871
						14.0989	1.32448			14.098	48.4896
						14.1092	1.34072			14.1071	48.3525
						14.1187	1.33801			14.1179	48.3017
						14.129	1.33491			14.1273	48.1536
						14.1388	1.32432			14.1373	48.094
						14.1488	1.33306			14.1474	47.9809
						14.1586	1.32848			14.1573	47.8245
						14.169	1.34322			14.1673	47.8014
						14.1785	1.34595			14.1773	47.636
						14.1901	1.34824			14.1876	47.7079
						14.1992	1.35713			14.1969	47.4556
						14.2093	1.35983			14.2072	47.4341
						14.2189	1.35636			14.2172	47.2244
						14.229	1.35948			14.2268	47.1969
						14.2392	1.36216			14.2374	47.0341
						14.2485	1.3644			14.248	46.9634
						14.259	1.3662			14.2572	46.7596
						14.2687	1.35473			14.2675	46.7422
						14.2794	1.36258			14.2781	46.5847
						14.2879	1.34554			14.2872	46.5237
						14.2993	1.34773			14.2981	46.4171
						14.3084	1.35632			14.3073	46.3079
						14.3193	1.34571			14.3176	46.2389
						14.329	1.35427			14.3267	46.0264
						14.339	1.35063			14.3364	45.9573
						14.3496	1.35333			14.348	45.8481
						14.3585	1.36239			14.358	45.7416
						14.3696	1.35924			14.3662	45.6388
						14.3782	1.35665			14.3784	45.49
						14.3898	1.36036			14.3864	45.4392
						14.3982	1.35755			14.3982	45.3536
						14.4095	1.36678			14.4075	45.2252
						14.4184	1.36245			14.4179	45.1472
						14.4294	1.36437			14.4272	45.07
						14.4382	1.36675			14.4375	45.0363
						14.4487	1.36382			14.4479	44.964
						14.4595	1.37413			14.4567	44.8959
						14.4683	1.36505			14.4686	44.7824
						14.4799	1.36212			14.4762	44.7675
						14.4884	1.36529			14.4883	44.6585
						14.5001	1.37457			14.4965	44.5903
						14.5085	1.3656			14.5083	44.564
						14.5193	1.38256			14.5166	44.396
						14.5283	1.38002			14.527	44.3642
						14.5397	1.39063			14.5382	44.2432
						14.5486	1.38753			14.5468	44.1681
						14.5596	1.39053			14.5583	44.1399
						14.5685	1.39385			14.5673	44.0257
						14.5795	1.39045			14.5781	44.0022
						14.5887	1.39436			14.5871	43.8442
						14.5989	1.3915			14.5978	43.7786
						14.6079	1.40169			14.6066	43.7141
						14.6193	1.39932			14.6178	43.7026
						14.629	1.40297			14.6272	43.593
						14.6388	1.40104			14.6378	43.5711
						14.6494	1.41212			14.6472	43.4117
						14.6584	1.41059			14.6574	43.3417
						14.6696	1.41501			14.6673	43.3205
						14.6778	1.40679			14.6769	43.1973
						14.6903	1.41725			14.6864	43.1577
						14.6982	1.41375			14.6985	42.9764
						14.7095	1.41611			14.7067	42.973
						14.7181	1.41151			14.7184	42.8301
						14.7291	1.41975			14.7268	42.7751
						14.7387	1.41525			14.7382	42.6661
						14.7486	1.41655			14.7468	42.5966
						14.7596	1.40505			14.7567	42.434
						14.7691	1.40631			14.7677	42.4564
						14.7798	1.40749			14.776	42.2452
						14.7888	1.40859			14.7886	42.2123
						14.7993	1.41667			14.7963	42.0822
						14.8086	1.41893			14.8081	41.9484
						14.8188	1.41413			14.8159	41.8536
						14.8288	1.41629			14.8278	41.656
						14.839	1.41838			14.8374	41.5504
						14.8494	1.42619			14.8476	41.404
						14.859	1.42693			14.8578	41.3012
						14.8689	1.4206			14.8671	41.151
						14.8793	1.42124			14.8775	41.047
						14.8889	1.42306			14.8868	40.9398
						14.8989	1.41902			14.8977	40.8309
						14.9081	1.42768			14.9069	40.6798
						14.919	1.41062			14.9166	40.5802
						14.9295	1.41899			14.9283	40.4828
						14.9387	1.40857			14.9379	40.3381
						14.9494	1.41775			14.9484	40.189
						14.9585	1.42093			14.9574	40.0873
						14.9692	1.42388			14.9679	39.9837
						14.9785	1.42661			14.977	39.8377
						14.989	1.42459			14.9865	39.7431
						14.998	1.42934			14.998	39.558
						15.0098	1.42099			15.0078	39.468
						15.0189	1.43918			15.0173	39.2805
						15.0294	1.43144			15.0279	39.2321
						15.0393	1.43038			15.0368	39.0887
						15.0489	1.43594			15.0477	39.0363
						15.0586	1.43404			15.0572	38.8083
						15.0676	1.4445			15.0667	38.7661
						15.08	1.44171			15.0774	38.6339
						15.0887	1.45129			15.0876	38.5052
						15.0994	1.44309			15.0981	38.4736
						15.1088	1.44845			15.1072	38.3559
						15.1187	1.45908			15.1179	38.3291
						15.129	1.45642			15.127	38.1682
						15.1386	1.46028			15.1366	38.1007
						15.1495	1.46488			15.1459	37.9431
						15.1583	1.46318			15.1584	37.9317
						15.1698	1.46795			15.1672	37.8327
						15.1783	1.46637			15.1776	37.7394
						15.1904	1.47826			15.1879	37.6858
						15.1983	1.47097			15.1974	37.5807
						15.2096	1.48162			15.2069	37.5267
						15.2178	1.47305			15.2165	37.3403
						15.2295	1.48364			15.2273	37.3827
						15.2391	1.48651			15.2371	37.1936
						15.2488	1.48294			15.2474	37.1851
						15.2587	1.49148			15.2579	37.0306
						15.2689	1.49357			15.2687	36.9758
						15.278	1.49626			15.2772	36.8696
						15.2905	1.49249			15.2879	36.764
						15.2985	1.48926			15.2963	36.6599
						15.3092	1.49231			15.3087	36.5495
						15.3194	1.48881			15.3161	36.4845
						15.3269	1.49154			15.3287	36.3231
						15.338	1.5005			15.3359	36.251
						15.3518	1.49009			15.348	36.1355
						15.3577	1.49164			15.357	36.1117
						15.3695	1.48528			15.3678	35.904
						15.3789	1.47349			15.3775	35.9244
						15.3892	1.4876			15.3851	35.7543
						15.3991	1.48218			15.4002	35.6719
						15.4086	1.48988			15.4034	35.5354
						15.4182	1.48385			15.4215	35.4474
						15.4298	1.49094			15.4269	35.3167
						15.4387	1.48555			15.437	35.228
						15.4494	1.48749			15.4482	35.1318
						15.4584	1.48973			15.4561	34.9878
						15.4698	1.48522			15.469	34.8897
						15.4782	1.48675			15.476	34.6955
						15.4896	1.48727			15.489	34.6417
						15.4993	1.49507			15.496	34.4526
						15.5088	1.49034			15.5086	34.4482
						15.5192	1.49869			15.5165	34.2606
						15.5278	1.4945			15.5274	34.1679
						15.5403	1.49634			15.5367	34.0284
						15.5475	1.51126			15.5482	33.8431
						15.5606	1.50087			15.5571	33.7469
						15.5681	1.50355			15.5682	33.6578
						15.579	1.49944			15.5773	33.5264
						15.5892	1.50131			15.5873	33.4373
						15.5987	1.49633			15.597	33.3084
						15.6081	1.51137			15.6068	33.2243
						15.6194	1.50805			15.6183	33.0938
						15.6292	1.50945			15.626	32.918
						15.6388	1.50979			15.6396	32.841
						15.649	1.51612			15.6457	32.6791
						15.6586	1.50987			15.6581	32.6597
						15.6694	1.51085			15.6669	32.5072
						15.6778	1.51203			15.6774	32.4073
						15.6894	1.51341			15.6859	32.4027
						15.6994	1.51499			15.6982	32.2086
						15.7083	1.51097			15.7068	32.2372
						15.7206	1.5071			15.7176	32.0371
						15.7281	1.51616			15.7274	32.0802
						15.7396	1.51254			15.7375	31.8464
						15.7485	1.50776			15.7472	31.8489
						15.7595	1.51586			15.7568	31.6687
						15.7688	1.50419			15.7687	31.6671
						15.7793	1.51113			15.7766	31.5357
						15.7884	1.51108			15.7881	31.4511
						15.7987	1.51108			15.7974	31.4146
						15.8086	1.51817			15.8075	31.2931
						15.8185	1.51254			15.8178	31.2634
						15.8282	1.51399			15.827	31.142
						15.8383	1.51549			15.8381	31.0727
						15.8499	1.50421			15.8469	31.0059
						15.8592	1.51275			15.858	30.9844
						15.8701	1.50847			15.8661	30.8663
						15.8785	1.50992			15.8778	30.8464
						15.8898	1.5254			15.8866	30.6903
						15.8982	1.51528			15.8977	30.6669
						15.9099	1.51794			15.9063	30.5507
						15.9186	1.51476			15.9173	30.4768
						15.9292	1.51148			15.929	30.4046
						15.9385	1.5151			15.9377	30.2932
						15.9489	1.51278			15.9483	30.227
						15.9584	1.52435			15.9572	30.1053
						15.9688	1.51716			15.968	30.0306
						15.9788	1.52958			15.9771	29.9529
						15.9886	1.5232			15.9881	29.8318
						15.9986	1.52935			15.9973	29.7604
						16.0093	1.52942			16.0072	29.7308
						16.0194	1.53619			16.0167	29.601
						16.0292	1.53682			16.0276	29.5567
						16.0391	1.5441			16.0367	29.4236
						16.049	1.55099			16.0476	29.2946
						16.0587	1.55044			16.0573	29.2215
						16.0694	1.56228			16.067	29.0618
						16.0783	1.56794			16.0774	29.0428
						16.0892	1.5732			16.0876	28.8883
						16.0991	1.57229			16.0983	28.8254
						16.1091	1.57797			16.1069	28.721
						16.1188	1.57742			16.1182	28.7009
						16.1288	1.58921			16.1273	28.5398
						16.1389	1.58069			16.1374	28.5247
						16.1485	1.58446			16.1474	28.4211
						16.1591	1.58064			16.157	28.3314
						16.1685	1.58906			16.1676	28.289
						16.1795	1.59115			16.1762	28.2023
						16.1891	1.5927			16.1884	28.2571
						16.1995	1.5937			16.1964	28.0344
						16.209	1.59417			16.2076	28.0471
						16.2189	1.60114			16.217	27.8251
						16.2292	1.60183			16.2266	27.8396
						16.239	1.59624			16.2375	27.722
						16.2486	1.59136			16.2477	27.7412
						16.2589	1.59294			16.2576	27.6717
						16.2683	1.58814			16.268	27.6485
						16.2795	1.58973			16.277	27.5295
						16.2876	1.58491			16.2882	27.5508
						16.2997	1.57939			16.2968	27.4362
						16.3082	1.58597			16.3082	27.4129
						16.3193	1.57902			16.3166	27.3894
						16.329	1.58417			16.3274	27.2743
						16.3387	1.58284			16.3363	27.2529
						16.3498	1.58082			16.3481	27.2339
						16.3589	1.58516			16.3582	27.1674
						16.3695	1.57728			16.3656	27.0959
						16.3785	1.56997			16.3792	26.9785
						16.3895	1.56896			16.3858	26.9588
						16.3986	1.56143			16.3985	26.8944
						16.409	1.56594			16.4073	26.828
						16.4186	1.56392			16.4178	26.7601
						16.4293	1.56242			16.4275	26.7332
						16.4383	1.56722			16.437	26.6559
						16.4493	1.55976			16.4479	26.5887
						16.459	1.56565			16.4564	26.4816
						16.4686	1.55927			16.4682	26.4183
						16.4794	1.56045			16.4766	26.3996
						16.4887	1.56215			16.4882	26.2833
						16.5001	1.57015			16.4965	26.3054
						16.5085	1.56589			16.5084	26.2317
						16.5195	1.57497			16.5166	26.1045
						16.5281	1.57758			16.5273	26.0167
						16.5399	1.58654			16.5378	25.8766
						16.5485	1.58907			16.5473	25.8277
						16.5598	1.58518			16.558	25.737
						16.5686	1.58764			16.5675	25.6558
						16.5795	1.58941			16.578	25.6266
						16.5886	1.59049			16.5872	25.5072
						16.5987	1.59089			16.5977	25.483
						16.608	1.59184			16.6064	25.4118
						16.6194	1.59337			16.618	25.3867
						16.6287	1.60125			16.6271	25.173
						16.6391	1.58987			16.6376	25.1913
						16.6492	1.59763			16.6473	25.031
						16.6586	1.59312			16.6572	25.0116
						16.6694	1.59491			16.6677	24.9998
						16.6779	1.59019			16.6766	24.8952
						16.69	1.59171			16.6867	24.8831
						16.6982	1.58666			16.6986	24.7287
						16.7094	1.58782			16.7068	24.8022
						16.7183	1.58235			16.7185	24.6934
						16.7291	1.58304			16.7268	24.6804
						16.7389	1.57706			16.7383	24.6299
						16.7483	1.58422			16.7467	24.5426
						16.7594	1.58597			16.7567	24.4607
						16.7695	1.58809			16.7679	24.4679
						16.7794	1.59057			16.7766	24.3803
						16.7889	1.59342			16.7881	24.3832
						16.799	1.59665			16.7969	24.2928
						16.8087	1.60024			16.8077	24.2943
						16.8189	1.60294			16.8167	24.2039
						16.829	1.59898			16.8273	24.156
						16.8388	1.59533			16.8377	24.1098
						16.8492	1.59774			16.8474	24.0659
						16.8589	1.59338			16.858	24.0159
						16.8695	1.59503			16.8672	23.9189
						16.879	1.5969			16.8778	23.8677
						16.8891	1.60603			16.8867	23.863
						16.8989	1.60261			16.8975	23.8551
						16.9086	1.61223			16.9075	23.7526
						16.9186	1.60226			16.9161	23.6991
						16.9296	1.61107			16.9288	23.6445
						16.9387	1.60728			16.9371	23.5388
						16.9494	1.60944			16.9482	23.4748
						16.9585	1.61178			16.9574	23.4623
						16.9692	1.61429			16.9676	23.4516
						16.9787	1.61697			16.9772	23.3513
						16.9886	1.62108			16.9861	23.2958
						16.9985	1.63114			16.9983	23.1935
						17.0094	1.62157			17.0072	23.0954
						17.0192	1.63776			17.0177	22.9929
						17.029	1.62853			17.0273	22.9788
						17.0392	1.62646			17.0373	22.9109
						17.0487	1.63025			17.0469	22.8824
						17.0586	1.62707			17.0578	22.7185
						17.0674	1.63674			17.0664	22.6966
						17.0797	1.63366			17.0775	22.6328
						17.089	1.63639			17.0875	22.5696
						17.099	1.62053			17.0978	22.5075
						17.1093	1.6302			17.1075	22.4057
						17.118	1.63276			17.1175	22.3062
						17.1293	1.63525			17.1272	22.2511
						17.1384	1.63062			17.1365	22.2411
						17.1495	1.6329			17.1459	22.143
						17.1587	1.63507			17.1589	22.1423
						17.1694	1.6429			17.1667	22.0548
						17.1784	1.63782			17.1783	22.0153
						17.1905	1.64545			17.1868	21.932
						17.1984	1.64018			17.1981	21.8976
						17.2095	1.64762			17.2066	21.8205
						17.2178	1.64215			17.217	21.7009
						17.2293	1.64939			17.2273	21.6314
						17.2392	1.64951			17.2369	21.5706
						17.2487	1.64378			17.2472	21.5188
						17.2585	1.65074			17.2587	21.5689
						17.269	1.64481			17.2677	21.537
						17.278	1.65158			17.2778	21.5069
						17.2903	1.64545			17.2872	21.5206
						17.2986	1.64045			17.2966	21.4447
						17.3089	1.64811			17.3083	21.4641
						17.3196	1.64281			17.3162	21.3946
						17.3268	1.64313			17.3279	21.4628
						17.3404	1.64328			17.3358	21.3924
						17.3498	1.64451			17.348	21.4191
						17.3587	1.63978			17.3569	21.4003
						17.369	1.64766			17.3685	21.2947
						17.3787	1.63675			17.3768	21.3794
						17.3893	1.65122			17.3864	21.2855
						17.3987	1.63987			17.3985	21.3319
						17.4092	1.64812			17.4066	21.2327
						17.4175	1.6491			17.4183	21.2741
						17.4304	1.64987			17.4273	21.2718
						17.4379	1.65041			17.4377	21.2262
						17.4499	1.64494			17.4469	21.2716
						17.4579	1.65203			17.458	21.1818
						17.4699	1.64607			17.4668	21.234
						17.4781	1.65267			17.478	21.1424
						17.4893	1.64622			17.4871	21.1932
						17.4996	1.65358			17.4976	21.1096
						17.5085	1.64085			17.5069	21.1687
						17.5194	1.64767			17.5179	21.1446
						17.5273	1.64139			17.5265	21.1715
						17.5406	1.64762			17.5372	21.148
						17.5478	1.65483			17.548	21.0743
						17.5605	1.64321			17.5575	21.0843
						17.5682	1.65114			17.5681	21.0948
						17.5787	1.64597			17.5764	21.1062
						17.5893	1.6533			17.5884	21.0681
						17.5983	1.64176			17.5961	21.0312
						17.6085	1.66379			17.6071	21.0372
						17.6191	1.65416			17.6177	21.0449
						17.6292	1.66282			17.6261	21.0545
						17.6385	1.65839			17.6394	21.0157
						17.6495	1.66646			17.6458	20.9701
						17.6584	1.66848			17.6584	20.9685
						17.6692	1.66444			17.6666	20.9188
						17.6778	1.66587			17.678	20.8301
						17.6893	1.66697			17.6852	20.8779
						17.6998	1.66776			17.6982	20.7854
						17.7079	1.66823			17.7075	20.8298
						17.7209	1.66259			17.7168	20.7343
						17.7276	1.66941			17.7281	20.7851
						17.7401	1.66308			17.7368	20.7472
						17.7477	1.65639			17.748	20.7637
						17.7602	1.66914			17.7564	20.7843
						17.7684	1.65592			17.7692	20.7586
						17.7794	1.66215			17.7762	20.7373
						17.7885	1.66097			17.7878	20.7622
						17.7987	1.65942			17.7978	20.6903
						17.8089	1.67158			17.807	20.7153
						17.8185	1.65782			17.8181	20.6944
						17.8281	1.66356			17.8265	20.6782
						17.8375	1.65615			17.8385	20.6161
						17.8515	1.65541			17.8464	20.6419
						17.8582	1.65556			17.8584	20.6216
						17.8709	1.65659			17.8662	20.5972
						17.8782	1.65147			17.878	20.6283
						17.8899	1.66001			17.8866	20.572
						17.898	1.65536			17.8974	20.6547
						17.91	1.66311			17.9067	20.558
						17.9185	1.66471			17.9169	20.642
						17.9293	1.64733			17.9296	20.5881
						17.9385	1.66212			17.9367	20.5812
						17.9489	1.65085			17.949	20.6212
						17.9584	1.66596			17.9565	20.5651
						17.9687	1.655			17.9685	20.6066
						17.9791	1.6634			17.9764	20.6029
						17.9886	1.65271			17.9884	20.5956
						17.9989	1.66711			17.9967	20.5939
						18.0085	1.65665			18.0076	20.6393
						18.0199	1.66548			18.0162	20.5981
						18.0287	1.66223			18.028	20.6967
						18.0389	1.66545			18.0363	20.6581
						18.0494	1.66811			18.0475	20.7089
						18.0584	1.66442			18.0572	20.7569
						18.0694	1.67419			18.0668	20.6681
						18.0781	1.67182			18.0776	20.7611
						18.0895	1.68166			18.0877	20.6667
						18.0986	1.67233			18.0978	20.7123
						18.1095	1.68924			18.1073	20.6716
						18.1184	1.68119			18.1176	20.7203
						18.1293	1.69233			18.1275	20.6736
						18.1384	1.68426			18.1371	20.6745
						18.1487	1.68954			18.1476	20.6722
						18.1584	1.68833			18.1571	20.6667
						18.169	1.6934			18.1672	20.6997
						18.1793	1.69896			18.1774	20.6374
						18.1889	1.69797			18.1872	20.8077
						18.2002	1.70321			18.1973	20.6062
						18.2083	1.70185			18.2065	20.7298
						18.2193	1.70667			18.2177	20.5737
						18.2286	1.71189			18.2262	20.6502
						18.2394	1.71046			18.2375	20.5901
						18.2481	1.71515			18.2479	20.6195
						18.2593	1.72598			18.2571	20.5631
						18.2685	1.72312			18.2686	20.5963
						18.2794	1.73218			18.2764	20.5345
						18.2878	1.72881			18.2887	20.6132
						18.2994	1.71874			18.2965	20.5464
						18.3084	1.73331			18.3082	20.5697
						18.3193	1.71554			18.3167	20.5909
						18.3289	1.72939			18.3269	20.5177
						18.3389	1.72979			18.3366	20.6275
						18.3497	1.73002			18.3475	20.5511
						18.3585	1.73009			18.3581	20.5242
						18.3696	1.73			18.3656	20.4958
						18.3777	1.72975			18.3788	20.466
						18.3904	1.72935			18.386	20.4855
						18.398	1.72878			18.3982	20.504
						18.4099	1.72805			18.4077	20.471
						18.4181	1.72717			18.4178	20.5298
						18.4297	1.72612			18.4274	20.4453
						18.4381	1.72491			18.4371	20.453
						18.4489	1.72355			18.4479	20.4189
						18.4593	1.72202			18.4565	20.3849
						18.4683	1.72033			18.4684	20.3508
						18.4795	1.71849			18.4764	20.3675
						18.4886	1.71648			18.4882	20.2921
						18.4999	1.71431			18.4964	20.3091
						18.5085	1.71199			18.5084	20.2848
						18.5195	1.7095			18.5162	20.2191
						18.5282	1.70686			18.528	20.2967
						18.5397	1.70405			18.5375	20.19
						18.5487	1.70109			18.5472	20.2684
						18.5596	1.69796			18.558	20.2041
						18.5686	1.69468			18.5674	20.1402
						18.5794	1.69123			18.5781	20.2196
										18.5869	20.1146
										18.5977	20.153
										18.6064	20.15
										18.6182	20.1564
										18.6269	20.1631
										18.638	20.212
										18.6469	20.2198
										18.6574	20.1865
										18.6673	20.2045
										18.6771	20.1302
										18.6866	20.2407
										18.6983	20.1156
										18.7068	20.2675
										18.7182	20.2346
										18.7272	20.2942
										18.7378	20.3125
										18.747	20.3312
										18.7565	20.2667
										18.768	20.4377
										18.7765	20.3735
										18.7882	20.4944
										18.7968	20.4727
										18.8078	20.4514
										18.8168	20.4809
										18.827	20.4595
										18.8377	20.4886
										18.8468	20.4666
										18.857	20.4856
										18.8687	20.5546
										18.8765	20.5308
										18.8874	20.5571
										18.8969	20.5826
										18.9079	20.4732
										18.9164	20.5471
										18.9285	20.5179
										18.9364	20.5705
										18.9493	20.5291
										18.9568	20.5368
										18.9685	20.5843
										18.9764	20.4963
										18.9861	20.5911
										18.9979	20.5412
										19.0081	20.5403
										19.0172	20.5794
										19.0281	20.5753
										19.0367	20.5698
										19.0471	20.6046
										19.0578	20.5041
										19.0659	20.5361
										19.0779	20.5666
										19.0874	20.5453
										19.0981	20.5647
										19.1076	20.5416
										19.1173	20.5178
										19.1275	20.5441
										19.1361	20.5193
										19.1454	20.4433
										19.16	20.4592
										19.1663	20.4329
										19.1788	20.4571
										19.1868	20.4395
										19.1979	20.4219
										19.2059	20.4878
										19.2169	20.3694
										19.2278	20.3852
										19.2361	20.3089
										19.2483	20.3251
										19.2576	20.2909
										19.2681	20.3585
										19.2782	20.284
										19.2869	20.2519
										19.2965	20.1787
										19.3081	20.1477
										19.3165	20.1678
										19.3287	20.1885
										19.3358	20.1596
										19.3482	20.1826
										19.3565	20.1561
										19.3683	20.1311
										19.3772	20.1492
										19.3855	20.1184
										19.4	20.1818
										19.4051	20.1461
										19.4187	20.2562
										19.4269	20.1849
										19.4375	20.2002
										19.4476	20.1592
										19.4571	20.08
										19.468	20.1473
										19.4773	20.0245
										19.488	20.1406
										19.4968	20.0252
										19.508	20.0893
										19.517	20.0235
										19.5269	19.9615
										19.537	20.0373
										19.548	19.9324
										19.5575	19.9653
										19.568	19.9603
										19.5773	19.9593
										19.5876	19.8696
										19.5964	19.8756
										19.6075	19.8758
										19.6175	19.8791
										19.6266	19.8857
										19.6392	19.8537
										19.6459	19.8246
										19.6582	19.8905
										19.6663	19.8667
										19.6779	19.8961
										19.6846	19.928
										19.6987	19.9625
										19.7076	20.0411
										19.7168	19.9285
										19.7284	20.0535
										19.7362	19.9959
										19.7482	20.0834
										19.7554	20.0806
										19.7702	20.1212
										19.7759	20.1636
										19.7882	20.157
										19.7978	20.2443
										19.8068	20.2917
										19.8182	20.3408
										19.8256	20.3918
										19.8392	20.3937
										19.846	20.4388
										19.8588	20.4852
										19.8659	20.4824
										19.8785	20.5313
										19.8863	20.4889
										19.8975	20.581
										19.9069	20.4888
										19.9171	20.5722
										19.9292	20.5124
										19.937	20.5026
										19.9487	20.4917
										19.9566	20.4287
										19.9684	20.5575
[truncated: 404 more rows]
