# Supplementary material for: Magnetic nanostickers for active control of interface-enhanced selective bioadhesion
Source: Nat Commun. 2025 Jul 10;16:6400. doi: 10.1038/s41467-025-61719-9 (PMC12246147; doi:10.1038/s41467-025-61719-9)
Supplement: Supplementary file 7 — Source data [file 41467_2025_61719_MOESM7_ESM.zip › Source data/Figure 2/Figure 2B.xlsx]

## Sheet: Sheet1
				Quantity (mg)		Shear strength (KPa)		Standard deviation (SD)
				0		35.61		6.79
				0.01		53.39		5.36
				0.1		77.89		3.98
				1		107.36		7.52
				1.5		156.52		11.156
				2		185.89		8.39
				3		73.69		12.79
