# Supplementary material for: Magnetic nanostickers for active control of interface-enhanced selective bioadhesion
Source: Nat Commun. 2025 Jul 10;16:6400. doi: 10.1038/s41467-025-61719-9 (PMC12246147; doi:10.1038/s41467-025-61719-9)
Supplement: Supplementary file 7 — Source data [file 41467_2025_61719_MOESM7_ESM.zip › Source data/Figure 2/Figure 2C.xlsx]

## Sheet: Sheet1
						With nanostickers					Without nanostickers
						Displacement (mm)		Force/width (N/m)		Displacement (mm)		Force/width (N/m)
							0.0033	2.81999			0	0.2086
							0.0178	3.23318			0.0098	0.21641
							0.0214	3.65778			0.0198	0.22453
							0.0377	4.09379			0.0306	0.23296
							0.0434	4.5412			0.0402	0.24169
							0.0569	5.00002			0.0505	0.25072
							0.0647	5.47024			0.06	0.26006
							0.0754	5.95187			0.0701	0.26971
							0.0859	6.44491			0.0806	0.27966
							0.095	6.94935			0.0901	0.28991
							0.1056	7.4652			0.1002	0.30047
							0.115	7.99246			0.1099	0.31134
							0.1274	8.53112			0.1196	0.3225
							0.1357	9.08119			0.1314	0.33398
							0.147	9.64266			0.1393	0.34576
							0.1553	10.2155			0.151	0.35784
							0.1667	10.7998			0.1596	0.37023
							0.1751	11.3955			0.1707	0.38292
							0.1862	12.0026			0.1802	0.39592
							0.1959	12.6211			0.1899	0.40922
							0.2054	13.251			0.1999	0.42283
							0.216	13.8923			0.2104	0.43674
							0.225	14.5451			0.2202	0.45096
							0.2363	15.2092			0.2304	0.46548
							0.2452	15.8847			0.2401	0.48031
							0.2562	16.5717			0.25	0.49544
							0.2646	17.257			0.2605	0.50672
							0.2775	18.0013			0.2697	0.52658
							0.2853	18.7413			0.2803	0.54691
							0.2964	19.4816			0.2904	0.56758
							0.3058	20.171			0.3001	0.58846
							0.3156	20.9368			0.3107	0.60941
							0.3267	21.7835			0.32	0.63028
							0.3342	22.6484			0.3307	0.65096
							0.3475	23.6477			0.3395	0.67129
							0.3544	24.6519			0.3509	0.69115
							0.367	25.5994			0.3595	0.7104
							0.3747	26.4158			0.3704	0.7289
							0.3866	27.0815			0.3798	0.74652
							0.3955	27.6436			0.3903	0.76313
							0.4059	28.1487			0.4002	0.77858
							0.4157	28.7111			0.4098	0.79274
							0.4257	29.4025			0.4208	0.80547
							0.4364	30.1848			0.4296	0.81665
							0.4456	31.0764			0.4413	0.82613
							0.4563	32.0291			0.4499	0.82581
							0.4658	32.9274			0.4607	0.82517
							0.476	33.7665			0.4702	0.82403
							0.4855	34.4736			0.4802	0.83189
							0.4957	35.1537			0.4903	0.84062
							0.5061	35.7886			0.4999	0.8501
							0.5154	36.3046			0.5104	0.86019
							0.526	36.7506			0.5198	0.87076
							0.5353	37.12			0.5305	0.88167
							0.5461	37.5414			0.54	0.89278
							0.5551	37.9102			0.5497	0.90396
							0.5661	38.3003			0.5605	0.91507
							0.575	38.6509			0.5702	0.92597
							0.5868	39.0801			0.5802	0.93654
							0.5955	39.3927			0.5899	0.94663
							0.6067	39.6952			0.6001	0.95612
							0.6155	39.9156			0.6105	0.96485
							0.626	40.1174			0.6205	0.97271
							0.6358	40.2532			0.63	0.97955
							0.6454	40.399			0.6407	0.98523
							0.6562	40.5635			0.6496	0.98165
							0.6652	40.7004			0.6602	0.98801
							0.6762	40.8865			0.6702	1.00418
							0.6854	41.0638			0.6802	1.01241
							0.696	41.1623			0.6901	1.02227
							0.7057	41.2905			0.7007	1.03362
							0.7154	41.3782			0.7101	1.04632
							0.7258	41.4787			0.7202	1.06025
							0.7365	41.5902			0.7297	1.07526
							0.7452	41.8344			0.7399	1.09122
							0.7566	42.255			0.7507	1.10799
							0.7647	42.6508			0.7605	1.12545
							0.7766	42.8889			0.7703	1.14344
							0.7846	42.9155			0.7806	1.16185
							0.7964	42.7556			0.7901	1.18052
							0.805	42.5012			0.8002	1.19933
							0.8157	42.2434			0.8094	1.21814
							0.8258	41.9939			0.8207	1.23681
							0.8361	41.8078			0.8301	1.25522
							0.8459	41.6731			0.8402	1.27321
							0.856	41.5104			0.8503	1.29066
							0.865	41.3083			0.8601	1.30744
							0.8754	41.1905			0.8701	1.3234
							0.8858	41.035			0.88	1.33043
							0.8963	40.8555			0.8894	1.33804
							0.9059	40.6097			0.9007	1.34603
							0.9155	40.3106			0.9106	1.35418
							0.9259	39.9588			0.92	1.3623
							0.9351	39.6098			0.9312	1.37816
							0.9462	39.3192			0.9397	1.39192
							0.955	39.0756			0.951	1.39546
							0.9669	38.812			0.9598	1.40799
							0.9751	38.5972			0.9705	1.42141
							0.9874	38.377			0.9804	1.43557
							0.9955	38.1648			0.9899	1.45035
							1.0069	37.9065			1.0004	1.46559
							1.0155	37.6029			1.0099	1.48118
							1.0248	37.2667			1.0207	1.49697
							1.0357	36.9655			1.0298	1.51283
							1.046	36.6992			1.0398	1.52862
							1.0559	36.5792			1.0501	1.54421
							1.0665	36.6499			1.0602	1.55946
							1.0751	36.7784			1.0705	1.57423
							1.0862	36.9553			1.0802	1.5884
							1.0954	36.9931			1.0904	1.60181
							1.1055	36.9063			1.1002	1.61435
							1.1155	36.6526			1.1106	1.62587
							1.126	36.423			1.1193	1.63623
							1.1366	36.1619			1.1313	1.64531
							1.1458	36.0042			1.1389	1.65296
							1.1567	35.8942			1.151	1.65905
							1.1654	35.8321			1.1595	1.67315
							1.1756	35.8853			1.1706	1.68722
							1.1845	36.0545			1.1799	1.69148
							1.1978	36.2728			1.1901	1.70348
							1.2046	36.5412			1.1996	1.71517
							1.2172	36.7931			1.2114	1.7265
							1.2247	37.0845			1.2199	1.73738
							1.2362	37.2925			1.2311	1.74775
							1.2453	37.54			1.2401	1.75754
							1.2558	37.7468			1.2504	1.76669
							1.2649	37.7525			1.2603	1.77513
							1.2758	37.7094			1.2697	1.78279
							1.2868	37.6033			1.2806	1.7896
							1.2954	37.567			1.2898	1.78752
							1.3069	37.5676			1.3002	1.79409
							1.3149	37.696			1.3098	1.79954
							1.3267	37.853			1.3202	1.79583
							1.3354	38.0506			1.3304	1.79253
							1.3465	38.2213			1.3394	1.7895
							1.355	38.3524			1.3509	1.7866
							1.3666	38.431			1.3602	1.7837
							1.3751	38.5669			1.3698	1.78067
							1.386	38.6238			1.3809	1.77737
							1.3957	38.6558			1.3894	1.78337
							1.4059	38.7292			1.4003	1.79062
							1.4155	38.7996			1.4099	1.79905
							1.4254	38.9457			1.4204	1.80861
							1.4368	39.1114			1.4297	1.81922
							1.4453	39.2962			1.44	1.82111
							1.4565	39.4877			1.4511	1.82211
							1.4657	39.6056			1.4594	1.8318
							1.4758	39.6489			1.4712	1.84214
							1.4852	39.684			1.4797	1.85306
							1.4961	39.7094			1.4904	1.86448
							1.5058	39.7914			1.4997	1.87634
							1.516	39.8733			1.5104	1.88858
							1.5254	40.0776			1.5205	1.90112
							1.5361	40.4042			1.5297	1.9139
							1.5456	40.6753			1.5408	1.92685
							1.5558	40.9588			1.5495	1.9399
							1.5655	41.12			1.5605	1.95298
							1.5751	41.0787			1.5703	1.96604
							1.5866	40.9442			1.5798	1.97898
							1.5957	40.6464			1.5905	1.99176
							1.6063	40.4286			1.5996	2.00431
							1.6157	40.3006			1.6107	2.01654
							1.6259	40.3405			1.6199	2.02841
							1.6356	40.4252			1.6301	2.03983
							1.6455	40.5551			1.6404	2.05074
							1.6554	40.6756			1.6485	2.06108
							1.6664	40.7319			1.661	2.07077
							1.6756	40.7366			1.6691	2.07975
							1.6862	40.7574			1.6813	2.07998
							1.6952	40.7266			1.69	2.08102
							1.7066	40.755			1.7	2.09071
							1.7154	40.7749			1.7109	2.09928
							1.7261	40.7862			1.7195	2.10667
							1.7355	40.789			1.7309	2.1128
							1.746	40.851			1.7397	2.11761
							1.7553	40.9171			1.7508	2.11305
							1.7656	40.8643			1.7601	2.1087
							1.7757	40.8155			1.77	2.10441
							1.7856	40.7026			1.7804	2.10006
							1.796	40.5803			1.7903	2.0955
							1.8051	40.5032			1.8005	2.10031
							1.8168	40.4708			1.8095	2.09673
							1.8257	40.4275			1.8217	2.09262
							1.8363	40.441			1.8298	2.09753
							1.8452	40.4562			1.8401	2.10342
							1.8562	40.5291			1.8505	2.11023
							1.8656	40.5931			1.8595	2.11789
							1.8756	40.649			1.8707	2.12633
							1.886	40.6301			1.8798	2.13548
							1.8954	40.5369			1.8901	2.14527
							1.9062	40.4372			1.9003	2.15564
							1.9151	40.2751			1.9109	2.16653
							1.9258	40.1858			1.9192	2.17785
							1.9351	40.1134			1.931	2.18954
							1.9464	40.1137			1.9404	2.20154
							1.9548	40.1194			1.9501	2.21378
							1.9665	40.0634			1.9611	2.22618
							1.976	39.9456			1.97	2.23869
							1.9867	39.9009			1.9807	2.25123
							1.9953	39.8181			1.9897	2.26374
							2.0059	39.82			2.0003	2.27615
							2.0161	39.8389			2.0095	2.28838
							2.0245	39.9305			2.0204	2.30038
							2.0364	39.9598			2.0305	2.31208
							2.0451	39.9704			2.0401	2.3234
							2.0567	39.9624			2.0506	2.33428
							2.0652	39.9477			2.0599	2.33667
							2.0755	39.8708			2.0701	2.34016
							2.0857	39.8666			2.0798	2.34459
							2.0961	39.8237			2.0909	2.34983
							2.1053	39.8772			2.0992	2.35575
							2.116	39.9592			2.111	2.36222
							2.1262	40.0578			2.1192	2.36909
							2.1359	40.1609			2.1316	2.3842
							2.1466	40.1887			2.1396	2.38982
							2.1554	40.1965			2.1501	2.3955
							2.1666	40.1837			2.1605	2.40112
							2.1749	40.2731			2.1692	2.40653
							2.1863	40.4096			2.1818	2.41161
							2.1959	40.5386			2.189	2.42591
							2.2056	40.6609			2.1999	2.4414
							2.2156	40.7099			2.2113	2.44831
							2.2251	40.686			2.2188	2.45446
							2.2358	40.6569			2.2313	2.45974
							2.2454	40.6227			2.2396	2.464
							2.256	40.5832			2.2509	2.4671
							2.2651	40.5385			2.2598	2.47863
							2.2771	40.5006			2.2703	2.49052
							2.2853	40.4817			2.2802	2.50272
							2.2959	40.4817			2.2907	2.51516
							2.3063	40.5006			2.3	2.52777
							2.3153	40.5264			2.3106	2.54048
							2.3268	40.547			2.3199	2.55322
							2.3342	40.5624			2.3304	2.56593
							2.3469	40.5725			2.3396	2.57854
							2.3553	40.5219			2.351	2.59098
							2.3661	40.4099			2.3595	2.60318
							2.3757	40.2914			2.3703	2.61508
							2.3861	40.1653			2.3798	2.6266
							2.3962	40.0306			2.3903	2.63768
							2.4053	39.9542			2.4002	2.64826
							2.4162	39.8799			2.4101	2.65825
							2.4256	39.8194			2.42	2.66761
							2.4366	39.7841			2.4303	2.67625
							2.4456	39.7736			2.4405	2.68411
							2.4564	39.7199			2.4503	2.69112
							2.4655	39.6775			2.4601	2.69722
							2.4762	39.7011			2.4704	2.70233
							2.4852	39.7902			2.4801	2.70639
							2.4958	39.9449			2.4904	2.70934
							2.506	40.1099			2.4999	2.71109
							2.5151	40.2303			2.5104	2.7116
							2.5262	40.3615			2.5198	2.71078
							2.5348	40.3803			2.5304	2.70857
							2.5467	40.4091			2.54	2.7049
							2.5548	40.3792			2.5495	2.6997
							2.5664	40.468			2.5605	2.69291
							2.5748	40.5519			2.5701	2.69417
							2.5869	40.698			2.5804	2.68751
							2.5956	40.8508			2.59	2.68259
							2.6066	41.0222			2.6001	2.67932
							2.6154	41.2244			2.6105	2.67766
							2.6262	41.334			2.6204	2.67751
							2.6355	41.4734			2.6301	2.67883
							2.6459	41.574			2.6407	2.67183
							2.6555	41.6899			2.6496	2.67406
							2.6659	41.8198			2.6598	2.67748
							2.6759	42.0179			2.6702	2.68202
							2.6857	42.1478			2.6803	2.68761
							2.6961	42.3193			2.6902	2.69418
							2.7054	42.4083			2.7004	2.70167
							2.7157	42.481			2.7102	2.71
							2.7257	42.5359			2.7199	2.71912
							2.7362	42.6394			2.7302	2.72895
							2.7456	42.7348			2.7396	2.73942
							2.7562	42.8213			2.7507	2.75047
							2.7655	42.8978			2.7605	2.76203
							2.7759	42.9078			2.7703	2.77403
							2.7854	42.9853			2.7805	2.7864
							2.7959	43.0736			2.7904	2.79908
							2.8055	43.1718			2.8001	2.812
							2.8159	43.3903			2.8096	2.82508
							2.8256	43.6928			2.8206	2.83827
							2.8362	44.1553			2.83	2.85149
							2.8456	44.6213			2.8402	2.86467
							2.8561	45.0147			2.8503	2.87776
							2.8651	45.3398			2.8601	2.89067
							2.8752	45.4901			2.8699	2.90335
							2.8859	45.3707			2.88	2.91572
							2.896	45.0763			2.8891	2.92772
							2.906	44.6885			2.9013	2.93928
							2.9151	44.3319			2.9103	2.95033
							2.9259	43.9963			2.9201	2.96081
							2.9348	43.7399			2.931	2.97063
							2.9462	43.4981			2.9397	2.97975
							2.9552	43.2072			2.9509	2.98809
							2.9662	42.8709			2.9599	2.9876
							2.976	42.4373			2.9702	2.99583
							2.9862	41.8543			2.9806	3.00302
							2.9967	41.1917			2.9896	3.00908
							3.0058	40.3959			3.0006	3.01396
							3.016	39.6588			3.0097	3.0096
							3.0246	38.9819			3.0208	3.01356
							3.0346	38.2992			3.0296	3.01607
							3.0468	37.736			3.0403	3.01704
							3.0547	37.1719			3.0497	3.01643
							3.0671	36.6097			3.0605	3.00617
							3.0743	35.9846			3.0702	2.99585
							3.0866	35.2988			3.0801	2.98532
							3.0952	34.5665			3.0902	2.98416
							3.1055	33.801			3.1002	2.9923
							3.116	33.1386			3.1105	3.00003
							3.1256	32.4695			3.1191	3.00736
							3.1371	31.9301			3.1313	3.01428
							3.145	31.4661			3.1395	3.01281
							3.1575	31.0789			3.1504	3.0126
							3.1652	30.7701			3.1602	3.01358
							3.176	30.5409			3.1699	3.01567
							3.1841	30.3251			3.1805	3.01882
							3.1981	30.1793			3.1897	3.02295
							3.2044	30.0368			3.2002	3.028
							3.2171	30.0212			3.212	3.03389
							3.2247	30.0781			3.2189	3.04057
							3.2359	30.2082			3.2319	3.04796
							3.2452	30.4126			3.2398	3.05599
							3.2557	30.7478			3.25	3.06459
							3.2654	31.1475			3.2614	3.07371
							3.2754	31.5576			3.2684	3.08327
							3.2873	32.0587			3.2815	3.0932
							3.2953	32.6083			3.2896	3.10343
							3.3072	33.2744			3.2994	3.11391
							3.3147	34.0576			3.3115	3.12455
							3.3268	34.8785			3.3187	3.13529
							3.3353	35.6334			3.331	3.14607
							3.3464	36.2053			3.3398	3.15682
							3.3549	36.6115			3.3496	3.16746
							3.3665	36.892			3.3625	3.17793
							3.3747	37.0987			3.3683	3.18817
							3.3858	37.2956			3.3812	3.1981
							3.3958	37.6267			3.3906	3.20766
							3.4054	38.0029			3.3985	3.21677
							3.416	38.4471			3.4118	3.22538
							3.4249	38.835			3.419	3.23341
							3.4375	39.1531			3.4304	3.2408
							3.4453	39.3874			3.4403	3.24747
							3.4567	39.5235			3.4497	3.25337
							3.4656	39.6143			3.4611	3.25842
							3.4759	39.6568			3.4692	3.27225
							3.4853	39.6603			3.4812	3.2772
							3.4958	39.6461			3.4888	3.28116
							3.5058	39.691			3.5006	3.28407
							3.516	39.8048			3.5105	3.28586
							3.5252	39.9855			3.5201	3.28819
							3.5364	40.0965			3.5304	3.291
							3.5454	40.2469			3.54	3.29249
							3.5561	40.3002			3.5504	3.28461
							3.5651	40.3099			3.56	3.27693
							3.5752	40.2186			3.5703	3.27902
							3.5869	40.0361			3.5803	3.28285
							3.5953	39.8391			3.5901	3.28834
							3.6068	39.7045			3.6004	3.29542
							3.6149	39.6421			3.61	3.29432
							3.6266	39.65			3.6202	3.29288
							3.6348	39.7268			3.63	3.29097
							3.6462	39.8158			3.6396	3.28844
							3.6548	39.9162			3.6498	3.29488
							3.6665	40.027			3.66	3.30224
							3.6756	40.1473			3.671	3.31044
							3.686	40.276			3.68	3.31942
							3.6956	40.4124			3.6905	3.32911
							3.706	40.5553			3.7001	3.33945
							3.7157	40.7596			3.7106	3.35036
							3.7257	41.0126			3.7201	3.36178
							3.7357	41.2466			3.7302	3.37365
							3.7461	41.4062			3.7401	3.38588
							3.7556	41.5584			3.7502	3.39843
							3.7658	41.6351			3.7602	3.41121
							3.7757	41.6355			3.7699	3.42416
							3.7853	41.6933			3.7802	3.43721
							3.7963	41.8754			3.7898	3.45029
							3.805	42.126			3.8003	3.46334
							3.8169	42.4458			3.8098	3.47629
							3.8255	42.7679			3.8209	3.48907
							3.8364	43.0257			3.83	3.50161
							3.8453	43.2075			3.84	3.51385
							3.8562	43.2457			3.8505	3.52571
							3.8655	43.2071			3.8599	3.53714
							3.8754	43.1021			3.8706	3.54805
							3.886	42.9967			3.8796	3.55839
							3.8953	42.8889			3.8907	3.56808
							3.9065	42.7769			3.8996	3.57706
							3.9151	42.782			3.9112	3.58526
							3.9259	42.78			3.9194	3.59261
							3.9351	42.77			3.9303	3.59905
							3.9457	42.751			3.9409	3.60451
							3.9548	42.7221			3.949	3.60891
							3.9662	42.6823			3.9615	3.60421
							3.9766	42.6306			3.9698	3.59999
							3.9862	42.5662			3.9806	3.60409
							3.9958	42.5558			3.9905	3.59875
							4.006	42.6109			3.9994	3.60153
							4.0158	42.7315			4.0111	3.60264
							4.0248	42.8505			4.0192	3.59405
							4.0356	42.9006			4.0309	3.603
							4.0453	42.9375			4.0395	3.59413
							4.0564	42.8934			4.0504	3.585
							4.0652	42.8236			4.0604	3.59314
							4.0755	42.672			4.0689	3.59289
							4.0855	42.6285			4.0814	3.5939
							4.0959	42.6375			4.0896	3.5961
							4.1052	42.7672			4.0998	3.59942
							4.1159	42.8958			4.1106	3.60379
							4.1266	43.0245			4.1192	3.60914
							4.1358	43.0317			4.1322	3.61541
							4.1466	43.0409			4.1397	3.62252
							4.1555	42.9972			4.1498	3.63042
							4.1663	42.9681			4.1616	3.63903
							4.1753	42.9537			4.1686	3.64828
							4.1856	43.0095			4.1804	3.65811
							4.1964	43.0684			4.1907	3.66844
							4.2048	43.1309			4.1982	3.67922
							4.2167	43.253			4.2118	3.69037
							4.2246	43.3004			4.2204	3.70183
							4.236	43.2613			4.2287	3.71352
							4.2452	43.1916			4.2429	3.72539
							4.2559	43.1032			4.249	3.73735
							4.265	43.0081			4.2601	3.74935
							4.277	42.9064			4.2726	3.76132
							4.2858	42.8658			4.2776	3.77318
							4.2956	42.8867			4.2922	3.78488
							4.3065	42.8348			4.3005	3.79633
							4.3147	42.766			4.3087	3.80748
							4.3272	42.6133			4.3223	3.81826
							4.3338	42.4322			4.328	3.8286
							4.3472	42.1671			4.341	3.83843
							4.3549	41.8296			4.351	3.84768
							4.3664	41.5541			4.3582	3.85629
							4.3753	41.3522			4.3713	3.86419
							4.3862	41.2915			4.3792	3.8713
							4.3961	41.2498			4.39	3.87757
							4.4054	41.2835			4.4009	3.88292
							4.4159	41.3264			4.4088	3.88729
							4.4256	41.3123			4.4212	3.89061
							4.4365	41.2978			4.4296	3.8928
							4.4455	41.2281			4.4407	3.89381
							4.4564	41.1157			4.45	3.88559
							4.4656	40.9729			4.4599	3.88569
							4.4762	40.9223			4.4703	3.88605
							4.4854	40.8963			4.4799	3.89633
							4.4958	40.9505			4.4905	3.8971
							4.506	41.0177			4.4995	3.90599
							4.5153	41.0983			4.5105	3.9053
							4.5259	41.0697			4.5196	3.89498
							4.5352	41.0545			4.5309	3.8943
							4.5462	40.9967			4.5398	3.8855
							4.5552	40.963			4.5499	3.88614
							4.566	40.9525			4.5604	3.88816
							4.5751	41.0199			4.5698	3.88181
							4.5867	41.2202			4.5809	3.88462
							4.5957	41.4186			4.5894	3.89652
							4.6067	41.6035			4.6006	3.89984
							4.6154	41.7078			4.6099	3.90421
							4.6263	41.7314			4.6212	3.90956
							4.6353	41.6859			4.6299	3.91583
							4.646	41.6501			4.6406	3.92294
							4.6555	41.5795			4.6499	3.93084
							4.6659	41.608			4.6597	3.93944
							4.6759	41.7347			4.6709	3.9487
							4.6857	41.947			4.6793	3.95853
							4.696	42.1097			4.691	3.96886
							4.7055	42.3333			4.6999	3.97964
							4.7157	42.5504			4.7101	3.99079
							4.7256	42.6931			4.7202	4.00225
							4.7363	42.7611			4.7294	4.01394
							4.7456	42.8211			4.7408	4.02581
							4.7561	42.8721			4.7497	4.03777
							4.7654	42.9252			4.7613	4.04977
							4.7757	42.9915			4.7697	4.06174
							4.7855	43.1258			4.7807	4.0736
							4.7959	43.2598			4.7903	4.0853
							4.8055	43.3254			4.8	4.09675
							4.8154	43.3774			4.8102	4.1079
							4.8258	43.4146			4.82	4.11868
							4.8362	43.4363			4.8305	4.12902
							4.8455	43.4414			4.8398	4.13885
							4.8563	43.4967			4.8505	4.1481
							4.8655	43.6693			4.8599	4.15671
							4.8747	43.8921			4.87	4.1646
							4.8863	44.0984			4.8798	4.17172
							4.8957	44.2214			4.8892	4.17799
							4.9059	44.2616			4.9014	4.18334
							4.9153	44.1634			4.9104	4.18771
							4.9259	43.9935			4.92	4.19102
							4.9351	43.8181			4.9309	4.19322
							4.9463	43.6359			4.9396	4.19423
							4.9553	43.5687			4.9509	4.19399
							4.9665	43.616			4.9599	4.20213
							4.9755	43.7784			4.9704	4.20097
							4.9866	43.8662			4.9803	4.20812
							4.9952	43.936			4.9898	4.20591
							5.0071	43.8656			5.0004	4.20224
							5.0152	43.7225			5.0098	4.19705
							5.025	43.5183			5.0207	4.19026
							5.0344	43.3319			5.0296	4.19151
							5.0468	43.1744			5.0401	4.19284
							5.0549	43.168			5.0505	4.19423
							5.0664	43.2451			5.0601	4.19568
							5.0748	43.3942			5.0705	4.19721
							5.0861	43.4807			5.0801	4.19083
							5.0953	43.4933			5.0902	4.18618
							5.1051	43.4197			5.1003	4.17348
							5.1158	43.3151			5.1103	4.17028
							5.126	43.1791			5.1195	4.16855
							5.1367	43.0789			5.1306	4.1682
							5.1452	42.9708			5.1396	4.16918
							5.1571	42.9903			5.1502	4.17141
							5.1655	43.0827			5.1601	4.17483
							5.1759	43.2493			5.1702	4.17937
							5.1844	43.3568			5.1801	4.18495
							5.1983	43.3945			5.1904	4.19153
							5.2046	43.3633			5.1996	4.19901
							5.2169	43.2638			5.2109	4.20735
							5.2251	43.0959			5.22	4.21646
							5.2357	42.9268			5.2308	4.22629
							5.246	42.8237			5.24	4.23676
							5.2551	42.7311			5.2505	4.24781
							5.2656	42.5932			5.2601	4.25937
							5.2752	42.5449			5.2698	4.27137
							5.2872	42.5307			5.2805	4.28374
							5.2952	42.4829			5.2899	4.29641
							5.3069	42.4567			5.3003	4.30933
							5.3141	42.4514			5.3099	4.32241
							5.3272	42.5223			5.3204	4.33559
							5.3355	42.6018			5.3302	4.34881
							5.3465	42.6897			5.3397	4.362
							5.3552	42.7862			5.3506	4.37508
							5.3663	42.8912			5.3611	4.38799
							5.3751	42.937			5.3692	4.40067
							5.3854	42.8555			5.3813	4.41304
							5.396	42.713			5.3894	4.42504
							5.405	42.5752			5.3999	4.4366
							5.4162	42.5079			5.4104	4.44764
							5.4247	42.5774			5.4194	4.45812
							5.4374	42.7831			5.4314	4.46794
							5.4448	43.0579			5.4389	4.47706
							5.457	43.3351			5.4511	4.48539
							5.4657	43.6036			5.4612	4.49288
							5.4758	43.7289			5.4688	4.49945
							5.4855	43.7111			5.4815	4.50504
							5.4959	43.6168			5.4891	4.50958
							5.5058	43.5124			5.4995	4.513
							5.5161	43.4641			5.5119	4.51523
							5.5248	43.4829			5.5189	4.51621
							5.5366	43.6362			5.5305	4.51586
							5.5453	43.9243			5.541	4.51412
							5.5562	44.2254			5.5485	4.51093
							5.5651	44.4177			5.5613	4.50621
							5.5755	44.5016			5.5699	4.49989
							5.5861	44.5322			5.5793	4.48394
							5.596	44.5087			5.5913	4.4856
							5.6063	44.4972			5.5992	4.47922
							5.6157	44.552			5.6106	4.47443
							5.6262	44.66			5.6209	4.47915
							5.6352	44.7531			5.629	4.47568
							5.6456	44.8864			5.641	4.47367
							5.6555	45.06			5.6492	4.48103
							5.6662	45.2067			5.6597	4.48008
							5.6757	45.2592			5.6711	4.48044
							5.6861	45.1619			5.6794	4.48206
							5.6952	44.926			5.6904	4.48487
							5.7066	44.6292			5.7001	4.4888
							5.7152	44.4603			5.7099	4.49378
							5.7263	44.35			5.7209	4.49974
							5.735	44.2975			5.7291	4.50662
							5.7465	44.2466			5.7409	4.51434
							5.7552	44.2525			5.751	4.52285
							5.7658	44.1919			5.7592	4.53207
							5.7757	44.1998			5.7711	4.54193
							5.7851	44.2203			5.7793	4.55237
							5.796	44.2537			5.7904	4.56332
							5.8052	44.3554			5.8022	4.57471
							5.8164	44.4583			5.808	4.58647
							5.8259	44.5628			5.8216	4.59854
							5.836	44.6019			5.8318	4.61084
							5.8456	44.5753			5.8375	4.62332
							5.8559	44.4948			5.8516	4.63589
							5.8656	44.3715			5.8602	4.6485
							5.8752	44.2716			5.8682	4.66108
							5.8858	44.2493			5.8819	4.67355
							5.8956	44.3036			5.89	4.68586
							5.9061	44.5018			5.8979	4.69792
							5.9152	44.7766			5.9134	4.70968
							5.9256	45.0614			5.9189	4.72107
							5.9352	45.2894			5.9294	4.73202
							5.9461	45.449			5.943	4.73448
							5.9545	45.4725			5.9477	4.74601
							5.9664	45.4267			5.9611	4.75682
							5.9765	45.2546			5.9724	4.76685
							5.9865	45.1447			5.9774	4.77604
							5.9958	45.1628			5.9923	4.78431
							6.0059	45.3636			5.9997	4.79159
							6.0159	45.5566			6.0083	4.79783
							6.025	45.7422			6.0225	4.80294
							6.0352	45.8654			6.0291	4.80687
							6.0459	45.9261			6.0393	4.80954
							6.0561	45.8562			6.0527	4.81089
							6.0657	45.722			6.0584	4.81085
							6.0753	45.6568			6.0699	4.80935
							6.0859	45.6714			6.0818	4.79835
							6.0957	45.7647			6.0883	4.8051
							6.1054	45.992			6.1006	4.79423
							6.1158	46.286			6.1114	4.793
							6.1261	46.5123			6.118	4.80135
							6.1363	46.6038			6.1325	4.79187
							6.146	46.6832			6.1405	4.79981
							6.1559	46.6824			6.148	4.80747
							6.1659	46.656			6.1627	4.79718
							6.1754	46.5355			6.1691	4.80417
							6.1854	46.4428			6.179	4.81075
							6.1964	46.3888			6.1924	4.80894
							6.2051	46.4529			6.1983	4.81637
							6.2164	46.5365			6.2107	4.81535
							6.225	46.5842			6.2222	4.81551
							6.2359	46.6398			6.2275	4.81679
							6.2453	46.7467			6.2415	4.81912
							6.2558	46.8378			6.2508	4.82244
							6.2654	46.8458			6.2581	4.82667
							6.2768	46.8941			6.2727	4.83175
							6.2857	46.9275			6.2792	4.83762
							6.2957	46.9464			6.2897	4.84419
							6.3062	46.8959			6.3024	4.85141
							6.315	46.7757			6.3078	4.8592
							6.3268	46.6411			6.3214	4.8675
							6.3341	46.5472			6.331	4.87625
							6.3468	46.4264			6.3379	4.88536
							6.3553	46.3463			6.3525	4.89478
							6.366	46.3194			6.3595	4.90444
							6.3757	46.3032			6.3691	4.91427
							6.386	46.255			6.3822	4.9242
							6.3962	46.1753			6.3881	4.93417
							6.4056	46.1198			6.4006	4.9441
							6.4158	46.0763			6.4115	4.95393
							6.4254	45.9651			6.4177	4.96358
							6.4361	45.8414			6.4316	4.97301
							6.446	45.7047			6.4412	4.98212
							6.456	45.6101			6.4482	5.00057
							6.4657	45.5576			6.4621	5.01067
							6.476	45.5599			6.4692	5.02033
							6.4855	45.6298			6.4798	5.02948
							6.4956	45.7131			6.492	5.03806
							6.5061	45.6881			6.4978	5.04599
							6.5149	45.5431			6.5115	5.04523
							6.5258	45.3889			6.5208	5.05333
							6.535	45.1694			6.5282	5.06051
							6.5463	45.0746			6.5427	5.06671
							6.5552	44.9812			6.5485	5.07186
							6.5662	45.0125			6.5595	5.07589
							6.575	45.1694			6.5727	5.07873
							6.5868	45.3862			6.5777	5.07234
							6.5959	45.5976			6.591	5.08397
							6.6067	45.7383			6.601	5.08624
							6.6157	45.7424			6.6083	5.08877
							6.6261	45.6109			6.6222	5.10122
							6.6356	45.4115			6.6294	5.09619
							6.6459	45.2235			6.6399	5.10093
							6.6555	45.0028			6.6514	5.10567
							6.6658	44.8718			6.6577	5.10064
							6.6756	44.7623			6.6714	5.11309
							6.686	44.7294			6.6813	5.10765
							6.6956	44.7056			6.6881	5.10187
							6.706	44.6907			6.7017	5.10532
							6.7151	44.6848			6.71	5.10025
							6.7259	44.7555			6.7189	5.10421
							6.7362	44.7921			6.7315	5.10916
							6.7455	44.7947			6.7388	5.11502
							6.7563	44.695			6.7504	5.12173
							6.7653	44.6706			6.7615	5.12922
							6.7757	44.6527			6.7688	5.13742
							6.7855	44.6406			6.7814	5.14626
							6.796	44.6332			6.7897	5.15568
							6.8053	44.6295			6.8002	5.16561
							6.8159	44.6408			6.8104	5.17599
							6.8255	44.6781			6.8194	5.18673
							6.8362	44.6848			6.8312	5.19778
							6.8454	44.7151			6.8391	5.20907
							6.8563	44.7557			6.8508	5.22052
							6.8651	44.8606			6.861	5.23208
							6.875	45.0168			6.8687	5.24367
							6.8861	45.2795			6.881	5.25523
							6.8958	45.538			6.889	5.26669
							6.906	45.8048			6.9002	5.27798
							6.9151	46.0247			6.9119	5.28903
							6.9261	46.1421			6.9185	5.29977
							6.935	46.2794			6.9314	5.31014
							6.9461	46.4356			6.9409	5.32007
							6.9552	46.6097			6.9489	5.3295
							6.9659	46.7333			6.9619	5.33834
							6.9757	46.8603			6.9689	5.34654
							6.9859	46.9895			6.9805	5.35403
							6.996	47.1194			6.991	5.36074
							7.0064	47.2486			6.9985	5.3666
							7.0153	47.3877			7.0112	5.37154
							7.0251	47.5474			7.0205	5.38521
							7.0345	47.6707			7.0289	5.38992
							7.0473	47.9465			7.0413	5.39358
							7.0544	48.183			7.0494	5.39611
							7.0668	48.4901			7.0603	5.39746
							7.0745	48.7869			7.0708	5.39756
							7.0863	48.993			7.0792	5.39633
							7.0954	49.0391			7.0917	5.40342
							7.1054	49.0462			7.0989	5.40114
							7.116	48.9563			7.1112	5.38942
							7.1254	48.9019			7.1201	5.38755
							7.1372	48.8928			7.1291	5.38575
							7.1458	48.939			7.1413	5.38394
							7.1565	49.1068			7.1487	5.39178
							7.1655	49.3402			7.1606	5.38984
							7.1756	49.5158			7.1707	5.38776
							7.1846	49.6888			7.1791	5.38548
							7.1979	49.7911			7.1913	5.39091
							7.2043	49.8217			7.1991	5.39607
							7.2169	49.8469			7.2106	5.40095
							7.2246	49.8652			7.2206	5.39758
							7.236	49.8752			7.23	5.40359
							7.2456	49.9988			7.2407	5.40925
							7.2554	50.1123			7.2495	5.4066
							7.2654	50.3384			7.2603	5.41325
							7.2753	50.4866			7.2695	5.41151
							7.2875	50.6127			7.2803	5.41103
							7.2952	50.6608			7.2902	5.41173
							7.3067	50.6428			7.2997	5.41356
							7.3144	50.5696			7.3103	5.41643
							7.3269	50.5752			7.3194	5.42029
							7.3356	50.603			7.3313	5.42507
							7.3463	50.7753			7.3401	5.43069
							7.3551	50.9569			7.3496	5.4371
							7.3664	51.2469			7.3622	5.44421
							7.3744	51.4988			7.3688	5.45197
							7.3858	51.6339			7.3805	5.46031
							7.3957	51.5849			7.3912	5.46915
							7.4053	51.4867			7.3979	5.47844
							7.416	51.2397			7.4111	5.4881
							7.4247	50.9899			7.4211	5.49806
							7.4375	50.8155			7.4285	5.50827
							7.4445	50.6601			7.4422	5.51864
							7.4575	50.5782			7.4496	5.52911
							7.4653	50.5574			7.4597	5.53962
							7.4764	50.5856			7.4727	5.55009
							7.4852	50.6512			7.4781	5.56046
							7.4962	50.7431			7.4906	5.57066
							7.5059	50.795			7.5011	5.58063
							7.5161	50.8084			7.5082	5.59029
							7.5252	50.7967			7.5217	5.59957
							7.5362	50.6622			7.5299	5.60842
							7.5453	50.5528			7.539	5.61675
							7.556	50.3577			7.552	5.62451
							7.565	50.1997			7.5586	5.63163
							7.5751	50.0663			7.57	5.63803
							7.5869	49.8772			7.5823	5.64366
							7.5953	49.7429			7.5879	5.64843
							7.6069	49.6627			7.6009	5.65229
							7.615	49.5812			7.6113	5.65517
							7.627	49.5102			7.6183	5.6667
							7.6346	49.462			7.6314	5.67891
							7.6466	49.4365			7.64	5.68209
							7.6547	49.4336			7.6485	5.69386
							7.6668	49.4414			7.6616	5.69653
							7.6751	49.4478			7.6695	5.69802
							7.6864	49.5084			7.6796	5.70795
							7.6952	49.5003			7.6921	5.70068
							7.7064	49.4914			7.6984	5.70173
							7.7155	49.4935			7.7105	5.70131
							7.726	49.5188			7.722	5.69937
							7.7354	49.5673			7.7276	5.70555
							7.7463	49.6389			7.7413	5.70215
							7.7554	49.666			7.7519	5.69709
							7.7657	49.7595			7.7579	5.7
							7.7758	49.7838			7.772	5.69321
							7.7853	49.7385			7.78	5.69433
							7.796	49.6904			7.7889	5.69539
							7.8053	49.7062			7.8033	5.68839
							7.8164	49.7975			7.8076	5.69097
							7.8255	49.9763			7.8212	5.69341
							7.8359	50.2431			7.8325	5.69572
							7.8455	50.5312			7.8363	5.69789
							7.8557	50.7738			7.8523	5.69195
							7.8658	50.9594			7.8607	5.68753
							7.875	50.9527			7.8673	5.68457
							7.8862	50.8633			7.8829	5.68301
							7.8951	50.6895			7.8893	5.69074
							7.9064	50.5087			7.8983	5.69009
							7.915	50.3981			7.9132	5.69069
							7.9258	50.4912			7.9186	5.69248
							7.9356	50.6763			7.9298	5.69539
							7.9455	50.9535			7.9421	5.70733
							7.9551	51.2555			7.9479	5.71061
							7.9657	51.5151			7.9614	5.71488
							7.9766	51.7203			7.9721	5.72006
							7.9862	51.8029			7.9778	5.72609
							7.9959	51.8171			7.9919	5.7329
							8.0063	51.749			7.9998	5.74043
							8.0157	51.6518			8.0082	5.74859
							8.0251	51.5232			8.0224	5.75734
							8.0354	51.4284			8.029	5.76659
							8.0454	51.501			8.0396	5.77628
							8.0564	51.5735			8.0521	5.78635
							8.0652	51.7253			8.0578	5.79672
							8.0758	51.9008			8.0705	5.80733
							8.0857	52.0322			8.0807	5.81811
							8.0957	52.1747			8.0889	5.82899
							8.1054	52.2602			8.1011	5.8399
							8.1159	52.399			8.1092	5.85078
							8.1264	52.5228			8.1203	5.86156
							8.1357	52.7546			8.1307	5.87217
							8.1466	52.9714			8.1396	5.88254
							8.1553	53.1739			8.1509	5.89261
							8.1661	53.3068			8.1593	5.9023
							8.175	53.3145			8.1707	5.91155
							8.1857	53.3194			8.1795	5.92029
							8.1962	53.2528			8.1907	5.92846
							8.2051	53.2366			8.1992	5.94569
							8.2165	53.2699			8.2107	5.9543
							8.2248	53.4078			8.2201	5.96219
							8.2363	53.5275			8.2298	5.96931
							8.2452	53.6851			8.2416	5.97558
							8.2559	53.7582			8.249	5.98093
							8.2647	53.7594			8.2608	5.9853
							8.2771	53.6886			8.2696	5.98861
							8.2858	53.5455			8.2803	5.99081
							8.2957	53.4643			8.291	5.99182
							8.3063	53.3891			8.2994	5.99158
							8.3148	53.3749			8.3113	5.99972
							8.3271	53.4097			8.3192	5.99856
							8.3338	53.4819			8.3307	5.99601
							8.3472	53.4571			8.3405	5.992
							8.3547	53.3359			8.3497	5.98646
							8.3665	53.1301			8.3611	5.98904
							8.3752	52.8515			8.3685	5.99175
							8.3864	52.5787			8.3813	6.00258
							8.396	52.3231			8.3897	6.0039
							8.4053	52.1511			8.4	5.99572
							8.4158	52.1301			8.411	5.99565
							8.4255	52.1929			8.4188	5.99572
							8.4365	52.205			8.4316	5.99593
							8.4457	52.2225			8.4395	5.99627
							8.4564	52.1783			8.4504	5.98703
							8.4656	52.0723			8.4606	5.98585
							8.4761	51.9718			8.4693	5.98473
							8.4855	51.8762			8.4811	5.98368
							8.4957	51.7972			8.489	5.98269
							8.5059	51.7463			8.5007	5.98178
							8.5151	51.7231			8.5093	5.98093
							8.5261	51.727			8.5206	5.98015
							8.5351	51.8133			8.5298	5.97944
							8.5461	51.9143			8.5404	5.97879
							8.555	51.9622			8.5496	5.97822
							8.5663	52.0244			8.5604	5.97771
							8.575	52.1123			8.5704	5.97727
							8.5868	52.2811			8.5799	5.97689
							8.5956	52.5188			8.5904	5.97659
							8.6066	52.8137			8.5994	5.97635
							8.6155	53.0992			8.611	5.97618
							8.6261	53.2529			8.6199	5.97608
							8.6356	53.3424			8.6303	5.97604
							8.6457	53.3674			8.6404	5.97608
							8.6556	53.3268			8.6497	5.97618
							8.6657	53.287			8.6595	5.97635
							8.676	53.3141			8.6702	5.97659
							8.6857	53.4749			8.6796	5.97689
							8.696	53.646			8.6903	5.97727
							8.7056	53.8832			8.7004	5.97771
							8.7155	54.1193			8.7098	5.97822
							8.7256	54.2869			8.7203	5.97879
							8.7364	54.3741			8.7293	5.97146
							8.7454	54.3804			8.7404	5.97383
							8.7563	54.2492			8.7502	5.97621
							8.7652	54.1696			8.7609	5.97858
							8.7757	54.0966			8.77	5.97298
							8.7855	54.0966			8.7805	5.96904
							8.7956	54.224			8.7903	5.96669
							8.8052	54.4113			8.8	5.96587
							8.8158	54.5913			8.8098	5.96651
							8.8256	54.6968			8.8205	5.96854
							8.8363	54.66			8.8304	5.97189
							8.8455	54.5357			8.8404	5.97649
							8.8563	54.3225			8.8502	5.98229
							8.8648	54.2094			8.8605	5.9892
							8.8754	54.1398			8.8698	5.99716
							8.8858	54.181			8.8801	6.00611
							8.8961	54.3334			8.8892	6.00626
							8.9056	54.5308			8.9007	6.01517
							8.9157	54.7074			8.9103	6.0248
							8.9258	54.7418			8.9202	6.03507
							8.9352	54.6349			8.9306	6.04591
							8.9462	54.4544			8.94	6.05726
							8.9552	54.2676			8.9505	6.06906
							8.9662	54.0183			8.9599	6.08123
							8.9755	53.8409			8.9698	6.0937
							8.9866	53.6794			8.9808	6.10641
							8.9955	53.5332			8.9896	6.11929
							9.0068	53.5252			9.0006	6.13227
							9.015	53.5326			9.0099	6.14528
							9.0254	53.6114			9.0205	6.15826
							9.034	53.695			9.0299	6.17114
							9.0476	53.7722			9.04	6.18385
							9.0541	53.8318			9.0503	6.19633
							9.0669	53.875			9.06	6.20849
							9.0748	53.9145			9.0705	6.22029
							9.0859	53.908			9.0799	6.23164
							9.0959	53.8557			9.0903	6.24249
							9.1044	53.7457			9.1001	6.25276
							9.1166	53.5655			9.1104	6.26238
							9.1252	53.3696			9.1193	6.27129
							9.1371	53.2805			9.1308	6.27942
							9.1454	53.298			9.1395	6.28671
							9.1567	53.3556			9.15	6.29308
							9.1657	53.3991			9.1602	6.29846
							9.1754	53.4418			9.1701	6.30279
							9.1852	53.4295			9.1804	6.30601
							9.1973	53.3078			9.1902	6.30804
							9.2048	53.1441			9.1994	6.30881
							9.2167	52.9381			9.2111	6.30826
							9.225	52.7444			9.2199	6.30632
							9.2356	52.6176			9.2309	6.30292
							9.2451	52.5452			9.24	6.3077
							9.2556	52.5273			9.2502	6.30298
							9.2655	52.5763			9.2602	6.29667
							9.2752	52.5821			9.2698	6.28869
							9.2874	52.6803			9.2803	6.28869
							9.2952	52.693			9.2899	6.28869
							9.3067	52.676			9.2999	6.28869
							9.3142	52.6165			9.3099	6.28869
							9.3268	52.625			9.3202	6.28072
							9.3357	52.6332			9.3305	6.2744
							9.3461	52.764			9.3396	6.26968
							9.3555	52.8946			9.3505	6.26649
							9.3659	53.093			9.3606	6.26475
							9.375	53.2371			9.3698	6.2644
							9.3855	53.3828			9.3807	6.26538
							9.3958	53.4073			9.3896	6.26761
							9.4056	53.3659			9.3999	6.27103
							9.416	53.2454			9.41	6.27557
							9.4251	53.1557			9.4202	6.28116
							9.4375	53.0958			9.4301	6.28773
							9.4445	53.0774			9.4399	6.29522
							9.4574	53.0568			9.4504	6.30356
							9.4652	53.0461			9.46	6.31267
							9.4763	53.1131			9.4705	6.3225
							9.485	53.2025			9.48	6.33297
							9.4964	53.3149			9.4902	6.34402
							9.5056	53.4507			9.4998	6.35558
							9.5164	53.5982			9.5104	6.37556
							9.5248	53.7461			9.5201	6.39425
							9.5364	53.8269			9.5302	6.41962
							9.5453	53.8965			9.5401	6.44205
							9.556	53.8313			9.5502	6.45361
							9.5652	53.7539			9.5597	6.46402
							9.5746	53.6633			9.5702	6.47328
							9.5873	53.5705			9.58	6.48139
							9.5951	53.5544			9.5902	6.48834
							9.6068	53.6144			9.6002	6.49414
							9.6153	53.683			9.6101	6.49879
							9.6265	53.7601			9.6205	6.50228
							9.635	53.9013			9.6296	6.50462
							9.6457	53.9718			9.6406	6.50581
							9.6553	53.9594			9.6492	6.50584
							9.6665	53.7961			9.6602	6.50473
							9.6755	53.6714			9.6701	6.50245
							9.6862	53.5288			9.6802	6.49903
							9.695	53.4349			9.6901	6.49445
							9.7065	53.4013			9.6999	6.48872
							9.7153	53.4401			9.7104	6.48183
							9.7263	53.5518			9.7203	6.4738
							9.7352	53.6696			9.7299	6.4646
							9.7464	53.7269			9.7402	6.45426
							9.7551	53.712			9.7501	6.44276
							9.7661	53.6806			9.7606	6.43011
							9.7753	53.577			9.7698	6.41631
							9.7857	53.5361			9.7804	6.40135
							9.7954	53.5023			9.7905	6.38524
							9.8056	53.5432			9.7999	6.36798
							9.8163	53.6038			9.8102	6.34956
							9.8256	53.6844			9.8207	6.32999
							9.8361	53.718			9.8296	6.311
							9.8453	53.7601			9.8405	6.30229
							9.8563	53.743			9.8495	6.29423
							9.8653	53.7219			9.8602	6.28687
							9.8755	53.6408			9.8702	6.2803
							9.8857	53.5662			9.8796	6.2666
							9.8956	53.4973			9.8909	6.25547
							9.906	53.5008			9.8992	6.24693
							9.9153	53.5762			9.9113	6.24096
							9.9256	53.6559			9.9197	6.23756
							9.9357	53.6722			9.9299	6.23675
							9.9455	53.6801			9.9412	6.23851
							9.955	53.735			9.9491	6.24285
							9.9661	53.8367			9.9616	6.24977
							9.9763	53.9302			9.97	6.25927
							9.9863	53.9602			9.9803	6.27134
							9.9959	53.9945			9.9901	6.28599
							10.0059	53.9774			9.9992	6.30322
							10.0157	54.0318			10.0103	6.32303
							10.025	54.0779			10.0191	6.33571
							10.0352	54.1037			10.0306	6.34916
							10.0457	54.1091			10.0395	6.35363
							10.056	54.0942			10.0504	6.35694
							10.0657	54.1266			10.06	6.36867
							10.0753	54.0957			10.0696	6.38077
							10.086	54.069			10.0809	6.39317
							10.0955	54.0585			10.0899	6.40582
							10.1054	54.0765			10.1002	6.41863
							10.1155	54.0552			10.1107	6.43155
							10.1267	54.1053			10.1195	6.4445
							10.1358	54.2148			10.1315	6.45741
							10.1464	54.3045			10.139	6.47022
							10.1553	54.3627			10.1507	6.48287
							10.1663	54.3899			10.1598	6.49527
							10.175	54.3987			10.17	6.50738
							10.1857	54.346			10.1803	6.5191
							10.1964	54.2438			10.1901	6.53039
							10.205	54.1594			10.1997	6.54117
							10.2165	54.1478			10.211	6.55137
							10.2249	54.1414			10.2193	6.56093
							10.2361	54.0725			10.231	6.56977
							10.2451	54.0519			10.2406	6.57784
							10.2559	54.0676			10.2499	6.58506
							10.2648	54.0523			10.2608	6.59136
							10.277	54.0064			10.2696	6.59668
							10.2854	53.9427			10.2806	6.60094
							10.2961	53.8178			10.2901	6.60409
							10.3059	53.6996			10.3003	6.60605
							10.3154	53.588			10.3105	6.60676
							10.3265	53.483			10.3199	6.60614
							10.3341	53.4402			10.3305	6.60413
							10.3468	53.4481			10.3398	6.61037
							10.355	53.44			10.3506	6.60718
							10.3665	53.4167			10.3596	6.59448
							10.3752	53.3792			10.3703	6.58185
							10.3865	53.3405			10.3799	6.57713
							10.3958	53.258			10.39	6.57227
							10.4058	53.1999			10.4004	6.56894
							10.4155	53.111			10.4098	6.56707
							10.4258	52.9913			10.4203	6.56659
							10.4362	52.896			10.43	6.56743
							10.4457	52.8801			10.4405	6.56952
							10.4564	52.8761			10.4503	6.57281
							10.4657	52.8718			10.4601	6.57721
							10.476	52.9109			10.4704	6.58266
							10.4855	52.8705			10.4799	6.5891
							10.4955	52.8859			10.4903	6.59645
							10.5061	52.8464			10.4998	6.60465
							10.5152	52.8873			10.5104	6.61363
							10.5262	52.8859			10.5198	6.62333
							10.5351	52.8857			10.5302	6.63366
							10.5461	52.8746			10.5405	6.64458
							10.555	52.9082			10.5493	6.656
							10.566	52.9194			10.5604	6.66787
							10.5752	52.9085			10.5701	6.6801
							10.5865	52.8883			10.5802	6.69264
							10.5957	52.8154			10.5901	6.70542
							10.6066	52.8254			10.5996	6.71837
							10.6154	52.8075			10.611	6.73142
							10.6263	52.8848			10.6199	6.74451
							10.6351	52.9226			10.6304	6.75756
							10.6458	52.9645			10.6402	6.77051
							10.6553	52.9306			10.6497	6.78329
							10.6657	52.8762			10.6596	6.79583
							10.6759	52.8007			10.6705	6.80807
							10.6855	52.7714			10.6799	6.81993
							10.6961	52.7447			10.6904	6.83135
							10.7055	52.8003			10.7002	6.84227
							10.7155	52.8831			10.7102	6.8526
							10.7258	52.9259			10.72	6.8623
							10.7362	53.0399			10.7297	6.87128
							10.7455	53.1579			10.74	6.87948
							10.7561	53.2684			10.7503	6.88683
							10.7654	53.2921			10.7607	6.89327
							10.7758	53.2289			10.7701	6.89872
							10.7854	53.1461			10.7808	6.90313
							10.796	53.1109			10.7899	6.90641
							10.8049	53.1353			10.8003	6.9085
							10.8169	53.1642			10.8093	6.90935
							10.8253	53.198			10.8208	6.90886
							10.8366	53.2373			10.8299	6.90699
							10.8454	53.2149			10.8399	6.90366
							10.8562	53.1186			10.8507	6.8988
							10.8653	53.0036			10.8598	6.89235
							10.8749	52.8695			10.8702	6.88597
							10.8863	52.7158			10.8798	6.88132
							10.8956	52.6096			10.8893	6.86862
							10.906	52.5631			10.9006	6.86542
							10.9153	52.5767			10.9104	6.86369
							10.926	52.5957			10.9203	6.86334
							10.9353	52.6331			10.9305	6.86432
							10.9458	52.69			10.9402	6.86655
							10.9557	52.6995			10.9503	6.86997
							10.9658	52.6621			10.9602	6.87451
							10.9757	52.5779			10.9698	6.8801
							10.9862	52.4343			10.9807	6.88667
							10.9952	52.4092			10.9895	6.89416
							11.0068	52.3794			11.0004	6.90249
							11.0149	52.4126			11.0099	6.91161
							11.0253	52.5091			11.0204	6.92144
							11.0344	52.6024			11.0299	6.93191
							11.047	52.57			11.04	6.94296
							11.0552	52.5352			11.0504	6.95452
							11.066	52.3748			11.06	6.96652
							11.0754	52.2111			11.0706	6.97889
							11.0857	52.0431			11.0798	6.99157
							11.0959	51.9376			11.0903	7.00449
							11.1052	51.9618			11.1	7.01757
							11.1159	52.0484			11.1106	7.03076
							11.1259	52.1985			11.119	7.04398
							11.1366	52.3457			11.1307	7.05716
							11.1463	52.4794			11.1395	7.07025
							11.1561	52.4778			11.1502	7.08316
							11.1658	52.409			11.1602	7.09584
							11.1756	52.2851			11.1702	7.10821
							11.1845	52.1732			11.1804	7.12021
							11.1976	52.0729			11.1902	7.13177
							11.2042	52.0514			11.1994	7.14282
							11.2172	52.1086			11.211	7.15329
							11.2243	52.1775			11.2198	7.16312
							11.2363	52.2584			11.231	7.17224
							11.2449	52.2842			11.24	7.18058
							11.2561	52.3104			11.2502	7.18807
							11.265	52.2695			11.2602	7.19464
							11.2755	52.1608			11.2697	7.20023
							11.2876	52.1189			11.2803	7.20477
							11.295	52.0877			11.2899	7.20818
							11.3071	52.0666			11.3001	7.21042
							11.3144	52.1108			11.31	7.21139
							11.3272	52.2083			11.3204	7.21105
							11.3349	52.2918			11.3304	7.20931
							11.3468	52.3618			11.3395	7.20612
							11.3543	52.4188			11.3504	7.20139
							11.3671	52.4077			11.3605	7.19508
							11.3744	52.3405			11.3698	7.1871
							11.3864	52.2844			11.3803	7.1871
							11.3955	52.239			11.3894	7.1871
							11.4053	52.2037			11.4001	7.1871
							11.4162	52.2338			11.4099	7.1871
							11.4247	52.1938			11.4199	7.1871
							11.4376	52.2065			11.4305	7.1871
							11.4443	52.2721			11.4399	7.1871
							11.4573	52.3232			11.4502	7.1871
							11.4652	52.3047			11.4602	7.1871
							11.4762	52.3521			11.4701	7.1871
							11.4852	52.41			11.4804	7.19508
							11.4959	52.4791			11.4898	7.20937
							11.5059	52.4922			11.4999	7.22041
							11.516	52.5047			11.5103	7.22035
							11.5254	52.5167			11.5198	7.21896
							11.5361	52.4607			11.5302	7.21632
							11.5453	52.3916			11.5401	7.2125
							11.556	52.3767			11.5503	7.21553
							11.5649	52.3047			11.5596	7.21585
							11.5746	52.3107			11.5705	7.20561
							11.5874	52.3944			11.5801	7.1946
							11.595	52.4888			11.59	7.18287
							11.607	52.5943			11.6004	7.1705
							11.615	52.6993			11.6098	7.15755
							11.6267	52.7246			11.6207	7.14409
							11.6348	52.6702			11.6294	7.13019
							11.6462	52.5356			11.6414	7.11592
							11.6549	52.3198			11.6486	7.10134
							11.6663	52.1568			11.6607	7.08653
							11.6754	52.0577			11.67	7.07154
							11.686	52.0896			11.6801	7.05646
							11.6954	52.1299			11.6912	7.04134
							11.7063	52.2345			11.6988	7.02625
							11.7155	52.3923			11.7114	7.01127
							11.7259	52.4695			11.7195	6.99645
							11.7355	52.4669			11.7298	6.98188
							11.7462	52.3972			11.7407	6.96761
							11.7554	52.3279			11.7491	6.95371
							11.7655	52.2035			11.7618	6.94025
							11.7759	52.0911			11.7689	6.9273
							11.7849	52.058			11.7812	6.91493
							11.7963	52.0486			11.7903	6.9032
							11.8052	52.1184			11.7997	6.89218
							11.8165	52.2558			11.8107	6.88195
							11.8257	52.3266			11.8198	6.87256
							11.8361	52.319			11.8306	6.86409
							11.8457	52.2888			11.8393	6.84862
							11.8558	52.1802			11.8503	6.83587
							11.8658	52.0605			11.8597	6.82583
							11.875	51.9969			11.8702	6.81851
							11.8862	52.0014			11.8801	6.81389
							11.8952	52.019			11.8899	6.81199
							11.9064	52.05			11.9003	6.81281
							11.915	52.095			11.9104	6.81634
							11.926	52.0867			11.9199	6.82258
							11.9354	52.0808			11.9305	6.83153
							11.9457	52.1328			11.9405	6.8432
							11.9549	52.108			11.9502	6.85758
							11.9658	52.0063			11.9605	6.87467
							11.9765	51.9626			11.9704	6.89448
							11.9861	51.9212			11.9803	6.917
							11.9961	51.8822			11.99	6.93252
							12.0056	51.9011			12	6.93926
							12.0161	51.9109			12.0093	6.94505
							12.0246	51.9119			12.0206	6.95945
							12.0358	51.9046			12.0295	6.97444
							12.0449	51.8339			12.0401	6.98993
							12.0562	51.7118			12.0506	7.00586
							12.0655	51.6056			12.0594	7.01246
							12.0755	51.5824			12.0704	7.01757
							12.0858	51.5867			12.0799	7.03076
							12.0955	51.6063			12.0906	7.04398
							12.1056	51.6292			12.0998	7.05716
							12.115	51.6555			12.1106	7.07025
							12.1266	51.6174			12.1197	7.08316
							12.1358	51.57			12.1308	7.09584
							12.1464	51.5251			12.14	7.10821
							12.1555	51.494			12.1502	7.12021
							12.1661	51.4886			12.1601	7.13177
							12.1752	51.5758			12.17	7.14282
							12.1857	51.6881			12.1797	7.15329
							12.1962	51.8134			12.1907	7.16312
							12.2049	51.9397			12.1989	7.17224
							12.2168	51.9992			12.2113	7.18058
							12.2251	51.9795			12.2191	7.18807
							12.2361	51.9352			12.2308	7.18666
							12.2452	51.933			12.2407	7.18594
							12.2556	51.9846			12.2497	7.18575
							12.265	52.0342			12.2612	7.19395
							12.2768	52.1497			12.2689	7.20076
							12.2857	52.2757			12.2812	7.20612
							12.2958	52.4129			12.2897	7.20196
							12.3063	52.6173			12.3006	7.20586
							12.3149	52.6989			12.3102	7.20004
							12.3268	52.7133			12.3197	7.1941
							12.3341	52.7156			12.3306	7.18788
							12.3469	52.7054			12.3397	7.18125
							12.3549	52.6265			12.3508	7.18379
							12.3664	52.6135			12.3598	7.18744
							12.3753	52.6101			12.3702	7.19215
							12.3862	52.6716			12.38	7.19784
							12.3959	52.7302			12.3898	7.20445
							12.4054	52.786			12.4004	7.2119
							12.4157	52.8946			12.4097	7.22014
							12.4255	52.9888			12.4203	7.22908
							12.4363	53.069			12.4301	7.23867
							12.4457	53.0801			12.4403	7.24884
							12.4563	53.0221			12.4502	7.25952
							12.4656	52.8946			12.4601	7.27064
							12.4761	52.8319			12.4701	7.28213
							12.4854	52.7779			12.4801	7.29392
							12.4955	52.7322			12.49	7.30596
							12.5061	52.75			12.4998	7.31816
							12.5151	52.6958			12.51	7.33046
							12.5262	52.6248			12.5201	7.3428
							12.535	52.5365			12.5303	7.35511
							12.5462	52.4306			12.5404	7.36731
							12.555	52.3741			12.5496	7.37934
							12.5661	52.3791			12.5605	7.39114
							12.5748	52.3905			12.57	7.40263
							12.5868	52.3531			12.5803	7.41375
							12.5957	52.3347			12.5898	7.42442
							12.6064	52.3231			12.5998	7.43459
							12.6154	52.3063			12.6105	7.44418
							12.6259	52.2843			12.6205	7.45313
							12.6357	52.2571			12.63	7.46137
							12.6455	52.2247			12.6404	7.46882
							12.6559	52.1992			12.6497	7.47543
							12.6653	52.1926			12.6595	7.48112
							12.676	52.2725			12.6708	7.48583
							12.6857	52.3163			12.6796	7.48948
							12.6959	52.435			12.6905	7.49202
							12.7056	52.4939			12.7001	7.49337
							12.7154	52.5485			12.7101	7.49346
							12.7257	52.5989			12.7204	7.49224
							12.7363	52.645			12.7294	7.48962
							12.7455	52.6868			12.7405	7.49525
							12.7561	52.6688			12.7499	7.50115
							12.7651	52.6581			12.761	7.50732
							12.7761	52.5987			12.77	7.50406
							12.7853	52.6128			12.7805	7.49927
							12.796	52.6324			12.7904	7.49289
							12.8054	52.657			12.7999	7.49455
							12.8157	52.6183			12.8097	7.48657
							12.8251	52.6388			12.8203	7.48657
							12.8363	52.718			12.8302	7.48657
							12.8454	52.7327			12.8399	7.48657
							12.8561	52.8055			12.8503	7.48657
							12.8653	52.8809			12.86	7.48657
							12.8747	52.971			12.8694	7.48657
							12.8858	53.0757			12.8805	7.48657
							12.8959	53.1275			12.8886	7.48657
							12.9058	53.237			12.9008	7.48657
							12.9151	53.3365			12.9105	7.48657
							12.9263	53.3028			12.92	7.48657
							12.9349	53.2583			12.9307	7.48657
							12.9463	53.2019			12.9397	7.48657
							12.9551	53.2561			12.9506	7.48657
							12.9661	53.2418			12.9597	7.48657
							12.9756	53.2941			12.97	7.48657
							12.9863	53.3572			12.9806	7.48657
							12.9957	53.4312			12.9895	7.48657
							13.0066	53.5717			13.0004	7.48657
							13.0153	53.5882			13.0096	7.47859
							13.0255	53.6035			13.0206	7.48026
							13.034	53.6172			13.0295	7.48185
							13.0475	53.6287			13.0404	7.48338
							13.0537	53.6377			13.0503	7.47686
							13.0673	53.6992			13.0598	7.47193
							13.0746	53.7455			13.0708	7.46853
							13.0863	53.7767			13.0796	7.46659
							13.096	53.8605			13.0905	7.46605
							13.1045	53.9416			13.0999	7.46682
							13.1168	53.8974			13.1104	7.46885
							13.125	53.8505			13.1193	7.47206
							13.1369	53.8006			13.1304	7.4764
							13.1451	53.7471			13.1392	7.48178
							13.1562	53.6896			13.1501	7.48815
							13.1662	53.6953			13.1596	7.50341
							13.1752	53.7085			13.1705	7.50988
							13.1855	53.7849			13.1799	7.5172
							13.1967	53.8573			13.1907	7.5253
							13.2051	53.9141			13.199	7.53411
							13.2164	53.8881			13.211	7.54357
							13.2251	53.847			13.2201	7.5536
							13.2361	53.7351			13.231	7.56414
							13.2453	53.6196			13.24	7.57513
							13.2557	53.5002			13.2501	7.58648
							13.2655	53.4439			13.2603	7.59814
							13.2751	53.3952			13.2697	7.61004
							13.2873	53.4773			13.2801	7.62211
							13.2951	53.5003			13.2897	7.63427
							13.3066	53.5202			13.3001	7.64648
							13.3144	53.4819			13.3095	7.65865
							13.3264	53.4531			13.3203	7.67071
							13.336	53.4337			13.3306	7.68261
							13.3456	53.3561			13.3397	7.69427
							13.3559	53.3431			13.3502	7.70563
							13.3656	53.327			13.3611	7.71661
							13.3753	53.3635			13.3696	7.72715
							13.3853	53.3973			13.3805	7.73718
							13.3961	53.4291			13.3895	7.74664
							13.4051	53.4035			13.3999	7.75545
							13.4162	53.3207			13.4096	7.76355
							13.4249	53.2358			13.4202	7.77087
							13.4371	53.2159			13.4303	7.77734
							13.4446	53.2055			13.4401	7.78289
							13.4567	53.2046			13.4502	7.78747
							13.4655	53.201			13.46	7.79099
							13.4757	53.2505			13.4706	7.79339
							13.4854	53.2978			13.4799	7.7946
							13.4955	53.3435			13.4902	7.79456
							13.5063	53.388			13.4995	7.7932
							13.5156	53.3085			13.5105	7.79044
							13.5256	53.2955			13.5195	7.79594
							13.5358	53.2378			13.5307	7.792
							13.5456	53.2025			13.5397	7.78653
							13.5556	53.2448			13.5506	7.77947
							13.5656	53.2971			13.5593	7.78045
							13.5742	53.2916			13.5704	7.7815
							13.5875	53.3391			13.5804	7.78262
							13.5951	53.372			13.5894	7.78381
							13.6066	53.3902			13.6009	7.78506
							13.6154	53.3937			13.6096	7.78639
							13.6267	53.3947			13.6209	7.78778
							13.635	53.4051			13.6294	7.78924
							13.6459	53.4249			13.6407	7.79076
							13.6554	53.4543			13.6487	7.79236
							13.6663	53.493			13.6605	7.78604
							13.6757	53.5413			13.67	7.77973
							13.686	53.599			13.6804	7.78132
							13.6954	53.5984			13.6902	7.77487
							13.7061	53.5948			13.6999	7.77799
							13.7156	53.52			13.7107	7.78097
							13.7259	53.4963			13.7195	7.78382
							13.7355	53.4677			13.7304	7.77856
							13.7461	53.5012			13.7396	7.77482
							13.7555	53.5971			13.7505	7.77254
							13.7657	53.6879			13.7604	7.77166
							13.7758	53.7743			13.7697	7.77209
							13.7851	53.801			13.7805	7.77378
							13.7961	53.7681			13.7901	7.78463
							13.8051	53.7306			13.8005	7.78696
							13.8165	53.6883			13.8096	7.79042
							13.8256	53.7081			13.8211	7.79492
							13.8361	53.7346			13.829	7.80041
							13.8455	53.7677			13.8406	7.80681
							13.8559	53.8075			13.8494	7.81406
							13.8658	53.8538			13.8606	7.82209
							13.8753	53.8947			13.8698	7.83083
							13.8859	53.9181			13.8799	7.84022
							13.8955	53.924			13.8904	7.85018
							13.906	53.8568			13.8989	7.86065
							13.9153	53.8514			13.9122	7.87954
							13.9256	53.8521			13.9179	7.90512
							13.9356	53.859			13.9319	7.93572
							13.9457	53.872			13.9396	7.96178
							13.9549	53.8911			13.9504	7.97545
							13.9661	53.9164			13.9611	7.97854
							13.9763	53.9358			13.97	7.98074
							13.9862	53.9372			13.981	7.99004
							13.9961	53.9207			13.9895	7.99679
							14.0055	53.8306			14.0001	8.00905
							14.0162	53.734			14.0092	8.00926
							14.0247	53.6983			14.0204	8.0072
							14.0358	53.6678			14.0294	8.00293
							14.0454	53.7102			14.0403	7.99653
							14.056	53.7703			14.0498	7.98805
							14.0657	53.7809			14.0601	7.97758
							14.075	53.7977			14.0698	7.9572
							14.0861	53.8207			14.0805	7.93661
							14.0953	53.7821			14.0904	7.9238
							14.1056	53.7371			14.0998	7.90912
							14.1151	53.6853			14.111	7.89264
							14.1265	53.6261			14.1188	7.87444
							14.1359	53.6268			14.132	7.85457
							14.1461	53.6318			14.1393	7.83311
							14.1559	53.641			14.1509	7.81013
							14.1656	53.6545			14.1594	7.78568
							14.1756	53.6722			14.1702	7.76955
							14.1851	53.6942			14.1794	7.74419
							14.1965	53.7205			14.1905	7.71764
							14.2049	53.751			14.1989	7.69968
							14.2163	53.7301			14.2116	7.67276
							14.225	53.7807			14.2191	7.63695
							14.2358	53.8351			14.2309	7.60195
							14.2454	53.8933			14.2402	7.57747
							14.2556	53.9552			14.2501	7.56358
							14.2654	53.9533			14.2607	7.55071
							14.2766	53.887			14.2698	7.53101
							14.2859	53.823			14.2804	7.51427
							14.2955	53.8282			14.2899	7.50054
							14.3063	53.8464			14.3001	7.48019
							14.3149	53.877			14.3106	7.4709
							14.3267	53.9198			14.3199	7.46477
							14.3341	53.9741			14.3305	7.46186
							14.3466	54.0952			14.3397	7.46224
							14.3553	54.2153			14.3507	7.46598
							14.3659	54.3345			14.3594	7.47314
							14.3756	54.4527			14.3701	7.4838
							14.3859	54.5023			14.3799	7.49802
							14.3962	54.5384			14.39	7.51586
							14.4054	54.5606			14.4001	7.53741
							14.4158	54.636			14.41	7.56271
							14.4254	54.709			14.42	7.58215
							14.4361	54.7797			14.4303	7.59398
							14.4459	54.8481			14.4407	7.5964
							14.456	54.914			14.4502	7.59727
							14.466	54.922			14.4606	7.60615
							14.4758	54.9392			14.4701	7.6247
							14.4858	54.8975			14.4803	7.64495
							14.4952	54.8516			14.4901	7.65719
							14.5062	54.8004			14.4996	7.66932
							14.5151	54.8107			14.5105	7.67158
							14.5262	54.8822			14.5194	7.68151
							14.5349	54.9469			14.5309	7.69107
							14.5462	55.0607			14.5401	7.70019
							14.5549	55.1563			14.5497	7.70879
							14.5663	55.1785			14.5603	7.71683
							14.5749	55.1394			14.5699	7.72421
							14.5864	55.1063			14.5806	7.74059
							14.596	55.023			14.5892	7.75799
							14.6061	55.0118			14.6003	7.7667
							14.616	55.0047			14.6105	7.77463
							14.6256	55.0011			14.6205	7.78171
							14.636	55.0562			14.6301	7.78788
							14.6454	55.1022			14.64	7.79306
							14.6559	55.1394			14.65	7.79719
							14.6655	55.1675			14.6592	7.79223
							14.6758	55.131			14.6707	7.79571
							14.6858	55.0972			14.6793	7.79788
							14.6956	55.0099			14.6908	7.79865
							14.7059	54.9914			14.7002	7.78999
							14.7151	54.9736			14.71	7.78146
							14.7259	55.0793			14.7203	7.77294
							14.7361	55.1737			14.7293	7.77398
							14.7457	55.3008			14.7406	7.77655
							14.756	55.4494			14.7498	7.78058
							14.7655	55.5533			14.7611	7.7763
							14.7755	55.5584			14.7698	7.77153
							14.7858	55.5453			14.7809	7.77587
							14.7955	55.4713			14.79	7.78125
							14.8057	55.349			14.8002	7.78762
							14.8157	55.2462			14.8092	7.7949
							14.8255	55.1627			14.8208	7.80304
							14.8363	55.1542			14.8301	7.81195
							14.8454	55.1536			14.8399	7.82157
							14.8559	55.0935			14.8507	7.83184
							14.8653	55.0297			14.8597	7.84269
							14.8748	54.962			14.8701	7.85404
							14.8858	54.8906			14.8795	7.86583
							14.8962	54.8154			14.8891	7.878
							14.9057	54.7365			14.9006	7.89047
							14.9155	54.5981			14.9111	7.90318
							14.9259	54.4676			14.9198	7.91606
							14.9351	54.3999			14.9308	7.92904
							14.9462	54.3276			14.9399	7.94206
							14.9551	54.1949			14.9507	7.95504
							14.9663	54.0691			14.9601	7.96792
							14.9754	54.0729			14.9699	7.98063
							14.9861	54.1392			14.9806	7.9931
							14.9957	54.2013			14.9896	8.00527
							15.006	54.26			15.0001	8.01706
							15.0154	54.3163			15.01	8.02842
							15.0254	54.3713			15.0202	8.03926
							15.034	54.3025			15.0296	8.04953
							15.0472	54.2332			15.0399	8.05915
							15.0548	54.0402			15.0502	8.06807
							15.0664	53.8458			15.0599	8.0762
							15.0754	53.7722			15.0709	8.08348
							15.0851	53.8196			15.0796	8.08985
							15.0971	53.8656			15.0908	8.09524
							15.1039	54.0343			15.0999	8.09957
							15.1165	54.1369			15.1107	8.10278
							15.1255	54.1746			15.1188	8.10481
							15.1365	54.216			15.1309	8.10559
							15.1459	54.1945			15.139	8.10504
							15.1562	54.1662			15.1504	8.1031
							15.166	54.0759			15.1596	8.0997
							15.1752	53.9913			15.1707	8.10448
							15.1851	53.98			15.1799	8.09976
							15.1968	53.9869			15.1907	8.09345
							15.205	54.0245			15.1991	8.08547
							15.2164	54.0378			15.2109	8.08547
							15.225	54.0822			15.2203	8.07749
							15.2356	54.0902			15.2309	8.07915
							15.2456	54.1048			15.2402	8.08075
							15.2556	54.1015			15.2498	8.08227
							15.2652	54.0555			15.2606	8.07576
							15.2756	53.9545			15.2691	8.07083
							15.2872	53.8656			15.2807	8.06743
							15.295	53.8009			15.2892	8.06549
							15.3069	53.7728			15.3006	8.07292
							15.3144	53.6833			15.3092	8.07203
							15.3269	53.6124			15.3205	8.08044
							15.3352	53.505			15.3307	8.08047
							15.3464	53.3612			15.3395	8.08175
							15.3551	53.2917			15.3505	8.08422
							15.3662	53.2288			15.3608	8.08781
							15.3749	53.1725			15.3697	8.09245
							15.3855	53.1229			15.3805	8.09807
							15.3958	53.0243			15.3894	8.10461
							15.4052	52.9438			15.4	8.112
							15.416	52.8811			15.4098	8.12017
							15.4249	52.9033			15.4198	8.12904
							15.4373	52.9549			15.4304	8.13857
							15.4447	52.9681			15.4401	8.14867
							15.457	52.9981			15.4502	8.15928
							15.4655	53.112			15.46	8.17033
							15.476	53.2544			15.4713	8.18175
							15.4853	53.3018			15.4794	8.19348
							15.4962	53.309			15.4911	8.20544
							15.5057	53.3301			15.4985	8.21758
							15.5162	53.3638			15.5111	8.22982
							15.5249	53.4085			15.519	8.24209
							15.5363	53.5186			15.5306	8.25432
							15.5452	53.6931			15.54	8.26646
							15.5559	53.8758			15.5498	8.27842
							15.5652	54.134			15.56	8.29015
							15.5744	54.4121			15.5698	8.30157
							15.5874	54.6423			15.5807	8.31262
							15.5949	54.7566			15.5894	8.32323
							15.6069	54.8768			15.6006	8.33333
							15.6151	54.9338			15.6098	8.34286
							15.6264	54.9814			15.6206	8.35174
							15.6351	55.1409			15.6295	8.3599
							15.6459	55.3437			15.6412	8.36729
							15.6551	55.5773			15.6485	8.37383
							15.6662	55.774			15.6607	8.37945
							15.6753	56.0015			15.6688	8.38409
							15.6862	56.2047			15.6808	8.38768
							15.6952	56.3283			15.6901	8.39015
							15.7065	56.3845			15.7	8.39941
							15.7154	56.4526			15.7109	8.40575
							15.7259	56.544			15.719	8.41715
							15.7353	56.6584			15.7312	8.43368
							15.746	56.7953			15.7387	8.43779
							15.7554	56.9421			15.7515	8.42955
							15.7655	57.0742			15.7604	8.41866
							15.7757	57.1115			15.7698	8.41484
							15.7851	57.1085			15.7807	8.41017
							15.796	57.0645			15.7897	8.41269
							15.8053	56.9227			15.801	8.40486
							15.8164	56.6938			15.8087	8.38675
							15.8257	56.5791			15.8217	8.37604
							15.8361	56.4662			15.8286	8.35512
							15.8455	56.422			15.8416	8.34166
							15.8559	56.3902			15.8494	8.32776
							15.8656	56.3029			15.8604	8.31349
							15.8752	56.2146			15.8702	8.29891
							15.8859	56.1801			15.8794	8.2841
							15.8952	56.1311			15.8913	8.26911
							15.9063	56.1349			15.8984	8.25403
							15.9149	56.1358			15.9125	8.23891
							15.9259	56.0783			15.918	8.22382
							15.9353	56.0296			15.9318	8.20884
							15.9457	55.9891			15.9394	8.19403
							15.9548	55.9564			15.9507	8.17945
							15.9657	55.931			15.9603	8.16518
							15.9765	55.9126			15.9701	8.15128
							15.986	55.9005			15.9808	8.13782
							15.9961	55.9619			15.9894	8.12487
							16.0055	56.0414			16.0008	8.1125
							16.016	56.1388			16.009	8.10077
							16.0248	56.2542			16.0204	8.08976
							16.0353	56.3875			16.0296	8.07952
							16.0456	56.4712			16.0403	8.07013
							16.0559	56.5603			16.0499	8.06166
							16.0659	56.7099			16.0602	8.05417
							16.0751	56.8525			16.0694	8.04773
							16.0861	56.988			16.0803	8.03444
							16.0952	57.172			16.0903	8.02399
							16.1057	57.405			16.0997	8.01639
							16.115	57.5767			16.1109	8.01165
							16.1263	57.7552			16.1191	8.00975
							16.136	57.8855			16.1315	8.0107
							16.1459	57.9675			16.1394	8.01449
							16.1556	57.9887			16.1507	8.02114
							16.1658	57.936			16.1591	8.03064
							16.1753	57.8638			16.1709	8.04298
							16.1852	57.8261			16.179	8.05817
							16.1965	57.7544			16.1914	8.07622
							16.2049	57.7153			16.1985	8.09711
							16.2164	57.6649			16.2117	8.11114
							16.2251	57.6824			16.2191	8.12623
							16.2357	57.7122			16.231	8.13259
							16.2456	57.6987			16.2404	8.13807
							16.2549	57.709			16.2498	8.14254
							16.265	57.6751			16.2608	8.15555
							16.2762	57.6395			16.2692	8.16908
							16.2865	57.5893			16.2809	8.18304
							16.2949	57.5791			16.2896	8.19738
							16.3066	57.5964			16.3006	8.20232
							16.3144	57.5855			16.31	8.21541
							16.327	57.6262			16.3201	8.22859
							16.3338	57.6078			16.33	8.24181
							16.3468	57.5978			16.3404	8.255
							16.355	57.5408			16.3502	8.26809
							16.3662	57.5039			16.3603	8.281
							16.3755	57.4866			16.3698	8.29368
							16.386	57.544			16.3801	8.30605
							16.3961	57.5965			16.3897	8.31805
							16.4054	57.632			16.4003	8.32961
							16.4157	57.706			16.4099	8.34066
							16.4256	57.7515			16.4197	8.35113
							16.4367	57.7809			16.4302	8.36096
							16.4454	57.8067			16.4401	8.37008
							16.4564	57.7738			16.4506	8.37841
							16.4655	57.6943			16.46	8.3859
							16.476	57.691			16.4706	8.39247
							16.4854	57.6962			16.48	8.39806
							16.4955	57.7099			16.4901	8.4026
							16.5061	57.7321			16.4997	8.40602
							16.5151	57.8185			16.5101	8.40825
							16.5258	57.9018			16.5197	8.40923
							16.5355	57.9825			16.5307	8.40888
							16.5457	58.061			16.5401	8.40715
							16.5553	58.0823			16.5496	8.40395
							16.5658	58.114			16.5604	8.39923
							16.5753	58.0328			16.5698	8.39292
							16.5866	57.961			16.5806	8.38494
							16.5957	57.8978			16.5891	8.38494
							16.6064	57.8301			16.6004	8.38494
							16.6155	57.7449			16.6102	8.38494
							16.6261	57.7089			16.621	8.38494
							16.6355	57.666			16.6296	8.38494
							16.6458	57.6835			16.6407	8.38494
							16.6557	57.7058			16.6495	8.38494
							16.6656	57.7327			16.6594	8.37696
							16.6759	57.7088			16.6701	8.37065
							16.6857	57.7012			16.6799	8.36593
							16.6957	57.6417			16.6903	8.36273
							16.7058	57.6407			16.7003	8.36099
							16.715	57.63			16.7101	8.36065
							16.7261	57.6769			16.7204	8.3696
							16.736	57.7256			16.7294	8.37017
							16.7456	57.7762			16.7401	8.372
							16.7562	57.8963			16.7499	8.37501
							16.7654	57.9753			16.7611	8.37914
							16.7759	58.0808			16.77	8.38432
							16.7854	58.145			16.7808	8.39049
							16.796	58.2788			16.7902	8.39757
							16.8054	58.3469			16.8001	8.4055
							16.8161	58.3922			16.8095	8.41421
							16.8257	58.47			16.8205	8.42363
							16.8359	58.5247			16.8301	8.4337
							16.8457	58.5682			16.8398	8.44434
							16.8556	58.6126			16.8505	8.45549
							16.8654	58.6701			16.8597	8.46708
							16.8747	58.7526			16.87	8.47905
							16.8857	58.8602			16.8797	8.49132
							16.8961	58.9251			16.8891	8.50383
							16.9054	58.9906			16.9003	8.5165
							16.9157	59.044			16.9114	8.52928
							16.9256	59.0728			16.9196	8.5421
							16.9356	59.0645			16.9314	8.55488
							16.9458	59.0862			16.9393	8.56755
							16.9555	59.0268			16.9511	8.58006
							16.9659	58.9655			16.9596	8.59233
							16.9756	58.9816			16.9702	8.6043
							16.9865	58.9518			16.9805	8.61589
							16.9953	58.9312			16.9895	8.62704
							17.0063	58.9749			17.0005	8.63769
							17.0153	59.0153			17.0096	8.64775
							17.0251	58.9848			17.0206	8.65717
							17.0335	58.9384			17.0298	8.66588
							17.0479	58.8757			17.0399	8.67381
							17.0543	58.7962			17.0503	8.68089
							17.0667	58.7671			17.0597	8.68706
							17.075	58.6772			17.0706	8.69224
							17.0858	58.6614			17.0794	8.69637
							17.096	58.664			17.0905	8.69939
							17.1042	58.685			17.0999	8.70121
							17.117	58.6568			17.1105	8.70178
							17.1255	58.6346			17.1189	8.70103
							17.1369	58.6733			17.1308	8.69888
							17.1456	58.7055			17.1388	8.69528
							17.1561	58.731			17.1509	8.69015
							17.1658	58.6943			17.1589	8.68343
							17.1751	58.6626			17.1715	8.68475
							17.1849	58.6474			17.1793	8.68614
							17.1969	58.6604			17.1909	8.6876
							17.2053	58.7566			17.1993	8.68913
							17.2162	58.8008			17.2103	8.69072
							17.2253	58.9036			17.2213	8.69239
							17.2354	58.9975			17.2299	8.68441
							17.2457	59.0824			17.241	8.68441
							17.2556	59.1583			17.2497	8.68441
							17.2654	59.2252			17.2605	8.68441
							17.2752	59.2952			17.2696	8.68441
							17.2868	59.3803			17.2801	8.68441
							17.2953	59.4806			17.2899	8.68441
							17.3064	59.4727			17.2999	8.68441
							17.3146	59.479			17.3098	8.67643
							17.3265	59.4308			17.3199	8.67809
							17.3356	59.4381			17.3309	8.67969
							17.3461	59.432			17.3394	8.68121
							17.3554	59.4795			17.3504	8.68267
							17.366	59.58			17.361	8.68406
							17.3748	59.6779			17.3698	8.68538
							17.3853	59.7853			17.3805	8.67866
							17.3959	59.8464			17.3893	8.67353
							17.4051	59.9287			17.4001	8.66993
							17.4163	59.9638			17.4095	8.66779
							17.4251	60.0065			17.4205	8.66704
							17.437	60.0438			17.4295	8.66761
							17.4453	60.0626			17.4409	8.66943
							17.4564	60.1177			17.4498	8.67244
							17.4658	60.2641			17.4603	8.67657
							17.4756	60.4467			17.4706	8.68973
							17.4856	60.5553			17.4797	8.70221
							17.4956	60.6579			17.4904	8.70604
							17.5061	60.6996			17.4989	8.71085
							17.5158	60.6245			17.5112	8.71657
							17.5254	60.5551			17.519	8.72315
							17.5359	60.4905			17.5313	8.7305
							17.5456	60.4853			17.5393	8.73856
							17.5557	60.5269			17.5508	8.74727
							17.5656	60.5477			17.5596	8.75656
							17.5744	60.6033			17.5699	8.76636
							17.5872	60.6942			17.5806	8.77659
							17.5951	60.7657			17.5892	8.7872
							17.6065	60.8187			17.601	8.79811
							17.6154	60.7431			17.6095	8.80927
							17.6261	60.6184			17.6209	8.82059
							17.6353	60.512			17.6294	8.83201
							17.6455	60.3556			17.6409	8.84347
							17.6552	60.2039			17.6489	8.85489
							17.666	60.1117			17.66	8.86621
							17.6756	60.1339			17.6698	8.87736
							17.6858	60.1479			17.681	8.88828
							17.6953	60.2218			17.6897	8.89888
							17.7061	60.3009			17.7004	8.90912
							17.7155	60.2628			17.7099	8.91892
							17.7258	60.2309			17.7199	8.9282
							17.7356	60.0818			17.7303	8.93691
							17.7459	59.938			17.7401	8.94498
							17.7557	59.7984			17.7499	8.95233
							17.7653	59.7177			17.7608	8.9589
							17.7759	59.6278			17.7694	8.96463
							17.7851	59.5959			17.7806	8.96944
							17.796	59.6219			17.7905	8.97326
							17.8051	59.6388			17.7997	8.97604
							17.8164	59.6589			17.8104	8.97769
							17.8256	59.6949			17.8202	8.99584
							17.8365	59.7472			17.8298	9.01115
							17.8453	59.7486			17.8402	9.02194
							17.8561	59.7548			17.8498	9.02829
							17.8656	59.7656			17.8603	9.02228
							17.8753	59.7136			17.8699	9.01364
							17.8859	59.7214			17.8796	9.00234
							17.8953	59.7334			17.8909	9.00609
							17.9062	59.7618			17.8985	9.00732
							17.9151	59.8186			17.9125	9.00618
							17.9258	59.9037			17.9181	9.0028
							17.9352	60.0172			17.9319	8.99732
							17.9458	60.0914			17.9392	8.98987
							17.9545	60.237			17.9509	8.98059
							17.9661	60.3188			17.96	8.96962
							17.9762	60.3241			17.9706	8.94911
							17.9861	60.3077			17.9801	8.91913
							17.996	60.2807			17.99	8.88765
							18.0055	60.2541			17.9998	8.86439
							18.016	60.2947			18.0093	8.84144
							18.0249	60.4141			18.0204	8.81886
							18.0357	60.5567			18.0292	8.79672
							18.0455	60.7225			18.0405	8.77509
							18.0559	60.8437			18.0496	8.75403
							18.0658	60.9635			18.0605	8.73362
							18.0751	61.0694			18.0693	8.71392
							18.0858	61.1488			18.0805	8.695
							18.0955	61.1892			18.0904	8.67693
							18.1055	61.1345			18.1	8.65978
							18.1149	61.0514			18.1107	8.64361
							18.1267	61.0187			18.119	8.62849
							18.1356	61.0601			18.1317	8.61449
							18.1463	61.0643			18.1394	8.60167
							18.1554	61.1542			18.1508	8.59012
							18.1658	61.262			18.1592	8.57988
							18.1755	61.3757			18.1707	8.57103
							18.1851	61.4156			18.1792	8.56365
							18.1966	61.4369			18.191	8.55779
							18.2048	61.4389			18.1984	8.55352
							18.2166	61.4214			18.2121	8.55092
							18.2249	61.3958			18.2186	8.55004
							18.2362	61.3738			18.2315	8.55096
							18.2451	61.4225			18.24	8.55375
							18.2557	61.4863			18.2501	8.55847
							18.2647	61.5653			18.2605	8.56519
							18.277	61.5917			18.2698	8.57399
							18.2857	61.6208			18.2804	8.58491
							18.2956	61.6519			18.2897	8.59805
							18.3062	61.6171			18.3003	8.61345
							18.3151	61.5709			18.3103	8.63119
							18.3267	61.5801			18.3201	8.65135
							18.3341	61.5885			18.3302	8.66427
							18.3467	61.5958			18.34	8.66823
							18.3552	61.6014			18.3504	8.67114
							18.366	61.6049			18.3596	8.67293
							18.3758	61.6058			18.3697	8.68324
							18.3856	61.6037			18.3803	8.69409
							18.3964	61.6536			18.3894	8.70549
							18.4051	61.6878			18.4007	8.70772
							18.4159	61.7186			18.4096	8.7087
							18.4256	61.7578			18.4203	8.70835
							18.4359	61.8056			18.4301	8.70662
							18.446	61.8619			18.4402	8.70342
							18.4558	61.9267			18.4503	8.69072
							18.466	61.9323			18.4603	8.67809
							18.4756	61.9339			18.47	8.6654
							18.4859	61.931			18.48	8.67018
							18.4951	61.9231			18.49	8.66678
							18.5064	61.9775			18.4996	8.67282
							18.5149	62.0385			18.5103	8.6706
							18.5259	62.1062			18.5194	8.66978
							18.5353	62.1804			18.5308	8.67029
							18.5458	62.2613			18.5397	8.67204
							18.5552	62.3488			18.5499	8.67499
							18.5657	62.4985			18.5601	8.67905
							18.5754	62.5756			18.57	8.68416
							18.5859	62.6356			18.5805	8.69026
							18.5961	62.5554			18.5893	8.69728
							18.6059	62.4571			18.6003	8.70514
							18.6159	62.4077			18.6106	8.71378
							18.6255	62.3509			18.6206	8.72313
							18.6358	62.354			18.6301	8.73313
							18.6455	62.3613			18.6402	8.74371
							18.6558	62.4962			18.6503	8.75479
							18.6654	62.5686			18.6592	8.76631
							18.6756	62.6346			18.6706	8.77821
							18.6857	62.627			18.6797	8.79042
							18.6956	62.6015			18.6902	8.80286
							18.706	62.5024			18.7008	8.81547
							18.7149	62.3412			18.7094	8.82818
							18.7261	62.1848			18.721	8.84092
							18.7358	62.0999			18.7288	8.85363
							18.7457	62.086			18.7404	8.86624
							18.7559	62.0753			18.7496	8.87868
							18.7651	62.1236			18.7613	8.89089
							18.7755	62.1636			18.7697	8.90278
							18.7854	62.1958			18.7808	8.91431
							18.796	62.2207			18.7901	8.92539
							18.8051	62.2387			18.8001	8.93597
							18.8159	62.1947			18.8095	8.94597
							18.8254	62.1008			18.8203	8.95532
							18.8365	62.0242			18.8301	8.96396
							18.8453	61.9643			18.8398	8.97182
							18.8564	61.9207			18.8505	8.97884
							18.8651	61.9486			18.8598	8.98494
							18.875	62.0359			18.8701	8.99005
							18.8855	62.1154			18.8796	8.99411
							18.8963	62.1876			18.8893	8.99706
							18.9054	62.1852			18.9	8.99881
							18.9155	62.1083			18.9112	8.99932
							18.9258	62.0362			18.9197	8.9985
							18.9353	61.9803			18.931	8.99628
							18.946	61.9403			18.9398	8.99261
							18.9552	61.9157			18.9506	8.98742
							18.9662	61.9059			18.9599	8.99034
							18.9755	61.9662			18.9699	8.99339
							18.9862	62.0289			18.9803	8.99658
							18.9957	62.0939			18.9898	8.99019
							19.006	62.2169			19.0001	8.99185
							19.0154	62.2751			19.0098	8.98388
							19.0249	62.3361			19.0204	8.98388
							19.0343	62.3443			19.0297	8.9759
							19.047	62.367			19.0399	8.96959
							19.0544	62.4036			19.0499	8.97284
							19.0662	62.4537			19.0601	8.97596
							19.0751	62.5047			19.0707	8.97895
							19.0859	62.5441			19.0799	8.9818
							19.0956	62.6271			19.0903	8.97653
							19.1051	62.7537			19.1	8.97279
							19.1156	62.8686			19.1105	8.97051
							19.1258	62.9725			19.1188	8.96963
							19.1367	63.0657			19.1311	8.97006
							19.146	63.0931			19.1389	8.97175
							19.156	63.1224			19.1506	8.97463
							19.1656	63.0303			19.1595	8.97862
							19.1755	62.9392			19.1704	8.98367
							19.1846	62.8481			19.18	8.9897
							19.1972	62.8116			19.1904	8.99664
							19.2049	62.7617			19.1996	9.00444
							19.2163	62.8211			19.2099	9.01301
							19.2253	62.9347			19.2215	9.0223
							19.2353	62.9922			19.2297	9.03223
							19.2463	63.0618			19.2412	9.04273
							19.2549	63.0206			19.2493	9.05375
							19.2661	62.9914			19.2605	9.06521
							19.2748	62.9062			19.2693	9.07704
							19.2875	62.8196			19.2803	9.08917
							19.2953	62.7306			19.2896	9.10154
							19.3064	62.6939			19.3001	9.11409
							19.3154	62.6413			19.3099	9.12673
							19.3259	62.6958			19.3201	9.13941
							19.336	62.802			19.3305	9.15205
							19.3457	62.9055			19.3397	9.16459
							19.3557	63.007			19.3499	9.17697
							19.3658	63.052			19.3614	9.1891
							19.3755	62.9852			19.3695	9.20093
							19.3854	62.862			19.3808	9.21239
							19.3959	62.7368			19.3895	9.2234
							19.4054	62.6088			19.3999	9.23391
							19.4159	62.5326			19.4102	9.24384
							19.4249	62.5078			19.4197	9.25313
							19.4371	62.602			19.4303	9.2617
							19.4449	62.6928			19.44	9.2695
							19.4565	62.7814			19.45	9.27644
							19.4654	62.8685			19.4598	9.28247
							19.4759	62.8995			19.4709	9.28752
							19.4853	62.8749			19.4799	9.29151
							19.4956	62.8503			19.4902	9.29439
							19.5062	62.7701			19.4992	9.29608
							19.5157	62.6894			19.5107	9.29651
							19.5256	62.6634			19.519	9.29562
							19.5356	62.6921			19.5309	9.29335
							19.5456	62.7759			19.5397	9.29931
							19.5553	62.8601			19.5506	9.30555
							19.5658	62.9458			19.5597	9.30236
							19.5747	63.0339			19.5701	9.29764
							19.5868	63.002			19.5807	9.29132
							19.5951	62.9177			19.5893	9.28335
							19.6065	62.7807			19.6011	9.28335
							19.6153	62.6456			19.6098	9.28335
							19.6261	62.5115			19.6208	9.28335
							19.6353	62.3773			19.6296	9.28335
							19.6457	62.2978			19.6408	9.28335
							19.6552	62.2725			19.6493	9.28335
							19.6661	62.3014			19.6594	9.28335
							19.6755	62.385			19.6701	9.28335
							19.6861	62.4685			19.6804	9.28335
							19.6951	62.4974			19.6906	9.28335
							19.7065	62.4721			19.6999	9.28335
							19.7153	62.4483			19.7105	9.28335
							19.726	62.3025			19.7196	9.28335
							19.7351	62.2129			19.7305	9.28335
							19.7461	62.1788			19.7395	9.28335
							19.7553	62.1448			19.7502	9.28335
							19.7654	62.1784			19.7605	9.28335
							19.7759	62.1689			19.7696	9.28335
							19.7851	62.184			19.7803	9.28335
							19.7959	62.2238			19.7904	9.28335
							19.8052	62.3437			19.8004	9.28335
							19.8163	62.3533			19.8096	9.28335
							19.826	62.3755			19.8208	9.28335
							19.8358	62.3421			19.8295	9.27537
							19.8458	62.3633			19.8404	9.26905
							19.8556	62.3711			19.8494	9.26433
							19.8659	62.3649			19.8604	9.26114
							19.8751	62.3563			19.8697	9.26738
							19.8858	62.4247			19.8792	9.26537
							19.8953	62.5143			19.8913	9.27273
							19.906	62.6252			19.898	9.27975
							19.9151	62.7573			19.9128	9.28643
							19.9258	62.8431			19.9178	9.2848
							19.9354	62.9933			19.9318	9.28449
							19.9455	63.0724			19.9395	9.28543
							19.9547	63.1358			19.9509	9.28756
							19.9659	63.1272			19.9603	9.29081
							19.9764	63.1133			19.9704	9.29511
[truncated: 3,503 more rows]
