# Supplementary material for: Magnetic nanostickers for active control of interface-enhanced selective bioadhesion
Source: Nat Commun. 2025 Jul 10;16:6400. doi: 10.1038/s41467-025-61719-9 (PMC12246147; doi:10.1038/s41467-025-61719-9)
Supplement: Supplementary file 7 — Source data [file 41467_2025_61719_MOESM7_ESM.zip › Source data/Figure 2/Figure 2D.xlsx]

## Sheet: Sheet1
					Quantity (mg)		Adhesion energy (J m-2)		Standard deviation (SD)
					0		15.65		3.62
					0.01		37.035		13.56
					0.1		173.26		16.33
					1		480.35		255.61
					1.5		862.5		206.81
					2		1250.6		238.76
					3		200.6		50.31
