# Supplementary material for: Magnetic nanostickers for active control of interface-enhanced selective bioadhesion
Source: Nat Commun. 2025 Jul 10;16:6400. doi: 10.1038/s41467-025-61719-9 (PMC12246147; doi:10.1038/s41467-025-61719-9)
Supplement: Supplementary file 7 — Source data [file 41467_2025_61719_MOESM7_ESM.zip › Source data/Figure 2/Figure 2E.xlsx]

## Sheet: Sheet1
		Reference	Adhesion energy generated from per milligram (J m-2 mg-1)							Adhesion energy generated from per milligram (J m-2 mg-1) was calculated through dividing the total adhesion energy (J m-2) by the mass of nanoparticles in dispersion (mg). ChsNCs (Reference 3): Mass of ChsNCs in dispersion for bioadhesion was calculated as 4-6 mg (2 wt% in 200-300 μL of DI water) and the reported total adhesion energy of ChsNCs was averaged at 500 J m-2. Therefore, the adhesion …
ChsNCs		Ref. 3	104.15
CNC-CHO		Ref. 3	37.5
TSN		Ref. 34	1.7
AL-30		Ref. 35	0.36
ANP		Ref. 36	60
Nanostickers		This work	625
