# Supplementary material for: Magnetic nanostickers for active control of interface-enhanced selective bioadhesion
Source: Nat Commun. 2025 Jul 10;16:6400. doi: 10.1038/s41467-025-61719-9 (PMC12246147; doi:10.1038/s41467-025-61719-9)
Supplement: Supplementary file 7 — Source data [file 41467_2025_61719_MOESM7_ESM.zip › Source data/Figure 2/Figure 2F.xlsx]

## Sheet: Sheet1
							Without nanostickers		With nanostickers
							G (J m-2)	dc/dN (μm)	G (J m-2)	dc/dN (μm)
							1	0.00015	10	2.3e-05
							2.5	0.003	20	2.6e-05
							5	0.02	30	0.00023
							7.5	0.52	50	0.00031
							10	2.35	100	0.163
									120	0.19
									150	0.38
									200	0.73
									300	1.3
