# Supplementary material for: Magnetic nanostickers for active control of interface-enhanced selective bioadhesion
Source: Nat Commun. 2025 Jul 10;16:6400. doi: 10.1038/s41467-025-61719-9 (PMC12246147; doi:10.1038/s41467-025-61719-9)
Supplement: Supplementary file 7 — Source data [file 41467_2025_61719_MOESM7_ESM.zip › Source data/Figure 3/Figure 3B.xlsx]

## Sheet: Sheet1
												225 mm		125 mm		75 mm		55 mm		35 mm
											X axis (mm)		Magnetic flux density (mT)	X axis (mm)	Magnetic flux density (mT)	X axis (mm)	Magnetic flux density (mT)	X axis (mm)	Magnetic flux density (mT)	X axis (mm)	Magnetic flux density (mT)
												-100	0.96827	-100	2.64407	-100	6.18619	-100	8.61591	-100	11.4505
												-99.9569	0.96818	-99.6952	2.65214	-99.8595	6.20186	-99.4258	8.71977	-99.0846	11.7462
												-99.2476	0.97183	-99.1884	2.66559	-99.4774	6.24451	-97.158	9.21688	-99.0511	11.757
												-98.4351	0.97474	-98.3455	2.68804	-99.1247	6.28391	-97.1334	9.22267	-99.0444	11.7592
												-98.3119	0.97518	-97.4993	2.71067	-98.7219	6.32894	-97.0498	9.24237	-98.6108	11.8993
												-97.2682	0.97862	-97.2287	2.71793	-96.4973	6.61041	-96.8783	9.25615	-97.9198	12.1228
												-96.3188	0.98193	-96.2016	2.7486	-96.4228	6.61911	-96.8146	9.27113	-97.8063	12.1375
												-96.263	0.98213	-95.7541	2.76209	-95.74	6.69878	-96.7683	9.28204	-96.8516	12.4567
												-95.8902	0.98343	-95.3117	2.7729	-95.2896	6.7242	-96.5843	9.32537	-96.6499	12.5242
												-93.8302	0.99069	-94.9304	2.78317	-95.2603	6.72831	-96.4526	9.3564	-94.5961	13.2116
												-93.7661	0.99091	-94.2687	2.80105	-93.6099	6.9362	-94.4369	9.83212	-94.4958	13.2452
												-93.5877	0.99164	-94.1368	2.80462	-93.6004	6.93745	-92.6997	10.2485	-94.3272	13.3016
												-92.6174	0.99544	-93.7432	2.81529	-92.7447	7.04979	-92.6046	10.2699	-94.2488	13.3279
												-92.3715	0.99641	-93.1117	2.83247	-91.9169	7.15893	-92.5013	10.2932	-94.2105	13.3583
												-90.4896	1.00384	-92.6485	2.84511	-89.3363	7.50199	-92.407	10.3144	-94.0809	13.3561
												-90.18	1.00507	-92.0478	2.86154	-89.0048	7.54634	-92.3394	10.3297	-93.7478	13.5006
												-89.853	1.00607	-91.6165	2.8774	-88.6637	7.59205	-91.9712	10.4127	-93.7038	13.5198
												-89.5294	1.00719	-90.9254	2.89494	-88.5736	7.60413	-91.635	10.4979	-91.5696	14.4468
												-88.9919	1.00906	-90.8173	2.89795	-86.6824	7.85874	-91.5644	10.5143	-90.8971	14.7392
												-87.2091	1.0153	-90.5773	2.90378	-86.4717	7.83366	-91.32	10.5713	-90.2993	14.9993
												-86.4379	1.01802	-89.6172	2.92723	-85.3555	7.97021	-91.118	10.6185	-89.7536	15.2367
												-86.2563	1.01885	-88.6643	2.95071	-85.2335	7.98188	-90.4214	10.7814	-88.8753	15.619
												-85.2745	1.02277	-88.4953	2.95609	-85.1995	8.03301	-88.6105	11.2092	-87.6609	16.1425
												-84.9259	1.02417	-87.937	2.97127	-85.1451	8.07809	-88.5516	11.2265	-87.6099	16.1639
												-84.132	1.02736	-87.6367	2.97949	-85.0985	8.0832	-86.3728	11.7899	-87.5836	16.175
												-84.0813	1.02757	-87.2001	2.99147	-85.0623	8.17362	-85.8854	11.9401	-86.3569	16.6919
												-84.0673	1.02682	-86.5448	3.00959	-84.7803	8.20693	-85.7031	11.9963	-85.7032	16.9886
												-83.0363	1.03024	-86.1811	3.0197	-84.4906	8.08225	-85.5122	12.0552	-85.4076	17.3274
												-82.7839	1.03108	-86.0353	3.02376	-82.1542	8.45346	-85.4741	12.067	-85.1447	17.3225
												-82.4059	1.03258	-85.8808	3.02808	-81.3288	8.58598	-85.0187	12.2076	-84.7739	17.5587
												-82.1099	1.03358	-85.1006	3.04998	-80.6708	8.69213	-84.8339	12.2647	-83.7689	18.2002
												-81.662	1.0351	-83.797	3.08013	-79.4689	8.88705	-84.5238	12.3605	-82.1784	19.0833
												-80.4021	1.03938	-83.7444	3.07895	-79.1816	8.93383	-82.5121	12.8283	-81.7007	19.388
												-80.315	1.03968	-83.6332	3.08218	-78.8508	8.9878	-81.9657	13.0348	-81.2068	19.7035
												-80.2061	1.04005	-82.8709	3.10435	-76.5452	9.36644	-81.2879	13.2913	-81.1747	19.724
												-79.619	1.04206	-82.7798	3.10701	-76.2091	9.422	-80.5672	13.5223	-80.6656	20.0494
												-78.6889	1.04525	-82.7707	3.10727	-75.9401	9.46549	-80.2477	13.6332	-79.2618	20.9484
												-78.1865	1.04703	-82.765	3.10744	-75.8901	9.47412	-79.81	13.7853	-79.0731	21.0695
												-77.9065	1.04802	-80.5252	3.17342	-74.2981	9.75087	-78.7793	14.1442	-78.4588	21.4637
												-77.2793	1.05025	-80.1058	3.18296	-74.2656	9.75655	-78.636	14.1942	-78.3724	21.5191
												-76.6561	1.05248	-79.5258	3.19711	-72.6943	10.0332	-78.2831	14.3174	-78.1341	21.6721
												-75.7758	1.05622	-79.5037	3.19765	-72.5171	10.0493	-78.0341	14.4044	-77.5623	22.0395
												-74.9822	1.05837	-79.5009	3.19772	-72.3874	10.0724	-77.9316	14.4402	-75.9678	23.0656
												-74.4335	1.05993	-78.8975	3.21258	-71.0859	10.3037	-77.1686	14.7072	-75.4583	23.6361
												-73.4137	1.063	-78.6123	3.21966	-68.9437	10.6645	-75.8675	15.1731	-74.8709	23.4489
												-73.3552	1.06318	-78.2036	3.22985	-68.9239	10.6678	-75.1546	15.4413	-73.387	24.8667
												-72.9079	1.06454	-77.3366	3.25169	-68.7221	10.7024	-74.4429	15.7099	-73.0815	25.1593
												-71.4337	1.06906	-77.2301	3.25439	-68.6013	10.7231	-74.0473	15.8595	-72.2875	25.921
												-71.3039	1.06947	-77.1268	3.25495	-68.2706	10.78	-73.1527	16.1989	-71.9211	26.3033
												-71.1918	1.06981	-76.4896	3.27346	-68.215	10.7896	-72.9247	16.2856	-71.6329	26.5678
												-71.1875	1.06983	-76.4009	3.27589	-68.151	10.8043	-72.6712	16.382	-70.8104	27.3232
												-71.1729	1.07065	-76.2995	3.27866	-66.3548	11.103	-71.7903	16.7179	-70.4197	27.6825
												-71.0083	1.07117	-75.2086	3.30876	-65.8679	11.185	-71.4248	16.8575	-69.4012	28.6202
												-70.9389	1.07138	-75.102	3.31172	-65.6321	11.2249	-71.3607	16.882	-68.9451	29.0406
												-70.4318	1.07298	-73.0592	3.36336	-65.2	11.2983	-70.4585	17.2595	-68.2838	29.6506
												-69.9925	1.07437	-72.0465	3.38975	-64.4249	11.4437	-69.7475	17.4997	-67.9496	29.9592
												-69.3841	1.07603	-71.928	3.39287	-63.387	11.5262	-68.9571	17.7677	-67.4086	30.1909
												-69.1578	1.07671	-71.0497	3.41621	-62.6714	11.6818	-68.058	18.2029	-67.3217	30.3
												-68.7837	1.07807	-70.6639	3.42657	-62.1439	11.8234	-67.2465	18.5011	-66.463	31.3784
												-67.7302	1.08113	-70.2124	3.43879	-62.0929	11.833	-66.545	18.7614	-64.0877	34.1073
												-67.4899	1.08184	-68.759	3.47616	-62.0006	11.8503	-65.7931	19.0429	-64.0724	34.1245
												-67.3558	1.08223	-68.309	3.48814	-61.12	12.0164	-65.3182	19.3603	-64.0459	34.154
												-67.2433	1.08256	-65.6796	3.56009	-60.635	12.1084	-64.4903	19.7821	-61.9405	36.5139
												-67.0224	1.08321	-65.155	3.54009	-60.2961	12.1729	-63.7909	20.1399	-60.7224	37.8853
												-65.9673	1.08634	-64.9322	3.54502	-60.2287	12.1857	-62.9831	20.5549	-60.5037	38.132
												-65.7214	1.08708	-64.9254	3.55992	-60.2031	12.1906	-62.0319	21.0556	-60.3753	39.1871
												-65.7028	1.08713	-64.8624	3.5611	-59.9652	12.236	-61.7506	21.2177	-60.2162	39.1757
												-65.5778	1.08751	-64.5982	3.56608	-59.8302	12.2618	-61.5941	21.3079	-59.4403	40.1468
												-65.1179	1.0888	-64.5658	3.57412	-59.6542	12.2955	-60.8502	21.7374	-57.9566	42.0183
												-64.7016	1.09008	-64.4975	3.57573	-59.4137	12.3415	-60.8194	21.7552	-57.6003	42.4704
												-64.3076	1.09077	-63.1989	3.60692	-58.7638	12.4964	-60.8009	21.7659	-57.1085	43.096
												-64.0794	1.09273	-63.012	3.61148	-58.4744	12.5487	-60.7891	21.6079	-57.0197	43.209
												-63.2101	1.095	-62.3122	3.6287	-58.3115	12.5773	-60.3003	21.8542	-56.6948	43.6235
												-62.4995	1.09693	-62.1004	3.63395	-58.3076	12.5771	-59.7162	22.1507	-55.011	46.4019
												-61.3664	1.10005	-61.517	3.64791	-57.0231	12.7824	-58.4738	22.78	-54.4878	47.5112
												-59.5164	1.10525	-60.69	3.66702	-55.8715	12.9722	-58.0134	23.0125	-54.2836	47.8906
												-59.3154	1.10583	-60.6734	3.66741	-55.2852	13.0708	-57.0829	23.4865	-53.8834	48.6385
												-59.2695	1.10596	-60.6377	3.66824	-54.3052	13.2386	-56.3508	23.8152	-53.4736	49.406
												-59.1853	1.1062	-59.9292	3.68501	-54.0604	13.281	-55.1631	24.4332	-52.5648	51.1133
												-59.0929	1.10646	-59.1917	3.70235	-53.2686	13.4199	-55.1554	24.4373	-52.1976	51.8051
												-59.0031	1.10672	-58.7186	3.7133	-52.7914	13.5046	-54.9917	24.523	-52.1694	51.8584
												-58.8618	1.10713	-58.6939	3.71388	-52.5065	13.5556	-54.7872	24.6303	-52.0855	52.0167
												-58.7225	1.10753	-57.5125	3.74196	-51.6642	13.6951	-54.7774	24.6354	-51.6944	52.7549
												-58.2771	1.10913	-55.7538	3.78556	-50.7578	13.8817	-54.1273	24.9779	-50.8959	54.2527
												-56.6287	1.11366	-55.0708	3.80305	-50.2972	13.9548	-54.1172	25.2647	-50.1271	56.452
												-56.2435	1.11517	-54.3109	3.82288	-49.3695	14.1054	-53.2637	25.6671	-47.9086	60.5891
												-54.8767	1.11836	-54.2113	3.81106	-47.9468	14.3444	-53.2394	25.6786	-47.8006	60.7949
												-54.8503	1.11843	-53.1629	3.8229	-46.9199	14.5283	-51.4821	26.6445	-47.419	61.5246
												-54.5121	1.11923	-53.1533	3.8231	-46.0817	14.6657	-50.0977	27.3155	-46.2812	63.7268
												-53.4068	1.12189	-53.1515	3.82314	-45.9202	14.6926	-48.9894	27.866	-45.9222	64.4291
												-53.2476	1.12227	-53.1505	3.82316	-45.8265	14.7082	-48.2693	28.2296	-44.7344	66.7771
												-52.3601	1.12444	-52.0679	3.84646	-45.0677	14.8369	-47.8684	28.4435	-44.2882	68.599
												-52.1043	1.12514	-51.165	3.86658	-44.0902	15.0071	-47.3541	28.5359	-44.0159	69.2512
												-52.0747	1.12521	-51.0264	3.86162	-42.5643	15.2824	-47.2394	28.6155	-42.7215	72.3794
												-50.9606	1.12793	-50.6235	3.83985	-42.2402	15.2495	-46.1773	29.3606	-41.7843	73.8325
												-50.4256	1.12926	-49.8811	3.89102	-41.8388	15.3288	-46.0761	29.4323	-41.7743	73.8682
												-49.712	1.13105	-48.4011	3.9148	-41.3442	15.4283	-45.601	29.7702	-41.7494	73.9567
												-49.6555	1.13119	-48.2562	3.91723	-40.9699	15.5047	-45.5558	29.8025	-39.593	81.6599
												-49.0401	1.13276	-47.9499	3.92243	-40.6452	15.5717	-44.2971	30.7095	-39.2777	82.6477
												-48.8554	1.13338	-47.4879	3.93038	-39.9495	15.7317	-44.1898	30.7875	-38.9816	83.5312
												-48.7529	1.1347	-46.7756	3.94129	-38.8774	15.9873	-43.4588	31.3221	-37.8856	86.8649
												-47.4704	1.13717	-46.5844	3.94431	-38.6374	15.9293	-43.0869	31.596	-36.6733	90.6594
												-46.5853	1.13892	-46.5437	3.94496	-38.0961	16.0201	-42.7331	31.7389	-35.6788	93.847
												-45.5441	1.14103	-44.7328	3.97559	-37.4793	16.0468	-41.774	32.3947	-34.9017	96.1986
												-44.7389	1.14269	-43.2846	4.00255	-37.077	16.0808	-40.9183	33.0045	-34.3675	98.414
												-44.221	1.14378	-43.1092	4.00596	-36.1303	16.1675	-40.2828	33.4718	-33.8834	100.432
												-43.0217	1.14648	-42.7343	4.01335	-35.7245	16.2075	-39.8398	33.8043	-33.6471	101.421
												-42.5391	1.1476	-41.9777	4.02872	-35.1113	16.271	-39.7058	33.8777	-33.2937	102.903
												-41.3472	1.15043	-40.3573	4.06569	-34.9632	16.2869	-38.1827	34.6407	-32.6831	105.476
												-41.3425	1.15045	-39.7115	4.07942	-34.1425	16.3788	-37.7015	34.9056	-31.4808	110.1
												-40.6336	1.15216	-39.1566	4.09154	-33.1941	16.4931	-37.5256	34.9989	-30.8957	112.321
												-40.6296	1.15217	-39.1047	4.05162	-32.3418	16.6032	-36.5326	35.5331	-30.1346	115.337
												-40.5721	1.15231	-39.0384	4.07874	-32.2139	16.5182	-35.8086	35.9302	-29.5279	117.836
												-38.6902	1.15524	-38.8847	4.08344	-32.1368	16.6573	-35.3602	36.4854	-29.2155	119.154
												-38.4382	1.1567	-38.4919	4.10113	-32.0913	16.6585	-34.8264	36.6974	-28.4841	122.318
												-38.0805	1.15725	-38.4207	4.10174	-31.6778	16.8025	-33.7504	37.148	-27.4433	126.057
												-37.9207	1.1575	-36.2363	4.11511	-30.9118	16.8629	-32.7847	37.5782	-27.3139	125.439
												-37.656	1.15791	-36.2306	4.11515	-29.8858	16.9531	-32.2065	37.8471	-27.0489	126.182
												-37.0378	1.15889	-36.1859	4.11547	-28.5444	17.0866	-31.7995	38.0414	-26.5719	127.534
												-35.8564	1.16081	-35.7319	4.11892	-28.2445	17.1189	-30.2601	37.4889	-26.4561	127.865
												-35.188	1.16193	-35.2633	4.12279	-27.7756	17.1711	-29.899	37.3162	-26.1843	128.645
												-35.0205	1.16222	-35.1299	4.11668	-26.9254	17.3159	-29.2712	37.7881	-25.2093	131.49
												-34.6082	1.16292	-35.118	4.11684	-26.326	17.3639	-28.9334	38.0475	-24.9987	133.782
												-33.6984	1.16469	-33.3921	4.14296	-24.8645	17.3906	-28.3816	38.4788	-24.7972	134.048
												-32.3996	1.16711	-31.8646	4.16915	-24.802	17.3925	-27.4157	39.2565	-24.1149	136.838
												-31.9868	1.16697	-31.7599	4.17105	-23.6326	17.4415	-26.889	39.692	-22.6111	137.152
												-31.331	1.16824	-31.5629	4.17466	-23.2	17.4651	-26.5609	39.9674	-21.7474	137.757
												-30.7496	1.16938	-30.5846	4.19328	-22.5314	17.5075	-25.726	40.5777	-21.1505	138.355
												-29.7067	1.17148	-30.4004	4.17063	-21.2466	17.6086	-25.6035	40.6908	-20.8582	138.701
												-29.5382	1.17183	-30.2587	4.1784	-20.1039	17.72	-25.5617	41.0502	-19.2784	143.82
												-28.5617	1.17394	-28.5838	4.18803	-20.0739	17.7232	-23.0804	40.8507	-18.9381	147.742
												-27.9481	1.17426	-27.9525	4.19265	-20.0577	17.7249	-22.9292	40.8509	-18.8523	147.947
												-26.9285	1.17529	-27.8544	4.19342	-20.0333	17.717	-22.8239	40.852	-18.5331	147.424
												-25.3846	1.17695	-27.4926	4.19636	-18.7795	17.9053	-22.7961	40.8524	-17.6368	150.166
												-25.3128	1.17703	-27.1076	4.19926	-17.7763	17.8312	-22.7454	40.8532	-17.2616	151.395
												-25.3047	1.17704	-26.6125	4.20402	-16.632	17.7359	-22.7203	40.8537	-16.4379	154.251
												-24.1436	1.17838	-25.3575	4.21775	-15.8405	17.7468	-22.6053	40.8563	-16.2057	155.095
												-23.7927	1.17897	-25.2147	4.21947	-13.6803	17.87	-22.4003	42.2202	-14.3622	162.069
												-22.8169	1.18049	-25.187	4.2198	-13.5697	18.0058	-20.0966	43.1335	-13.1414	167.29
												-22.7949	1.18052	-24.0748	4.23425	-13.5666	18.0059	-19.3402	43.4931	-12.9453	171.437
												-22.7911	1.18053	-23.7927	4.23821	-13.5625	18.0061	-18.7527	43.6103	-12.7965	171.765
												-21.8128	1.18211	-22.4182	4.25919	-13.5281	18.0078	-18.1398	44.1018	-12.5682	171.508
												-21.4517	1.18271	-22.0759	4.24583	-13.458	18.0113	-17.8964	43.78	-12.062	170.913
												-20.7536	1.18389	-22.0455	4.24598	-13.3875	18.015	-16.4185	43.4519	-10.5919	168.782
												-20.6047	1.18415	-21.5987	4.24843	-10.9477	18.1728	-16.1889	43.5134	-10.1688	168.491
												-19.6396	1.18445	-20.8959	4.25279	-10.8317	18.159	-16.0326	43.5609	-10.1573	168.486
												-19.5424	1.18451	-20.3978	4.26413	-10.5708	18.1292	-15.089	44.0699	-9.05264	168.426
												-18.7485	1.18504	-20.1248	4.26759	-10.2373	18.0936	-13.8165	43.9415	-8.52259	168.751
												-18.5135	1.1852	-19.6906	4.27338	-9.9023	18.0606	-13.5918	43.9405	-7.54524	169.947
												-18.3962	1.18529	-18.9244	4.27671	-9.61692	18.0348	-13.3262	43.9476	-6.44242	172.207
												-16.8388	1.18647	-18.6146	4.27783	-9.45545	18.021	-12.6504	44.0067	-6.04327	174.84
												-16.4223	1.18682	-17.7603	4.28176	-8.6088	17.9599	-11.2591	44.3121	-5.94328	174.979
												-16.1663	1.18582	-17.4699	4.28338	-7.83954	17.9201	-11.0598	44.3758	-4.8131	177.32
												-16.0469	1.18597	-17.1178	4.28552	-7.65383	17.9128	-10.6197	44.5342	-4.39919	166.795
												-14.2704	1.18837	-16.925	4.28679	-7.3213	17.9019	-10.2117	45.2619	-4.08488	167.017
												-14.2251	1.19004	-16.5562	4.28939	-6.95135	18.0061	-8.51127	44.8568	-4.08238	167.019
												-14.1918	1.19005	-16.1816	4.29226	-6.36945	17.9778	-8.37183	44.8068	-3.27664	167.913
												-14.1195	1.18981	-15.3729	4.30043	-4.64599	17.9474	-7.87283	44.6472	-3.02734	176.006
												-12.7202	1.18996	-15.1819	4.29922	-4.26444	17.9515	-7.58964	44.5704	-2.94163	175.813
												-12.6758	1.18996	-14.6097	4.29779	-2.76399	18.0057	-5.93892	44.3219	-2.25437	174.486
												-12.0542	1.19006	-14.5085	4.2976	-2.55032	18.0184	-5.51186	44.3135	-2.01698	174.12
												-11.9194	1.19009	-13.105	4.29712	-1.04798	18.1414	-5.20581	44.3216	-1.70128	173.707
												-11.4096	1.19019	-12.976	4.29604	0.57375	17.9338	-5.13761	44.3251	-1.56019	173.55
												-10.5346	1.1904	-12.9639	4.29606	0.6018	17.9349	-3.36657	44.6191	-0.77004	172.987
												-10.5222	1.19091	-11.8434	4.29909	1.6545	17.99	-3.15089	43.7113	-0.74928	171.962
												-9.95854	1.19114	-11.5463	4.29914	3.36042	18.1482	-2.61381	43.882	-0.59413	171.201
												-9.39449	1.1914	-10.1716	4.30331	3.75607	18.1968	-2.35526	43.9852	-0.45372	171.131
												-9.37492	1.19141	-9.07921	4.30774	3.93563	18.2204	-1.9726	44.7851	0.15277	171.895
												-8.86483	1.19166	-7.15356	4.32037	4.02797	18.2328	-0.81025	44.9338	0.91749	173.695
												-8.04472	1.19209	-6.8783	4.32267	4.29057	18.2682	-0.33365	45.0458	1.08093	174.199
												-8.03824	1.1903	-5.80295	4.32501	4.64258	18.238	0.17666	45.2477	1.58283	176
												-7.28052	1.19211	-5.14471	4.32202	5.8806	18.1572	0.8054	45.06	1.83641	171.202
												-6.44098	1.1925	-5.05601	4.32168	5.91315	18.1557	1.01105	45.0096	2.63768	168.568
												-5.9239	1.19277	-4.25675	4.31921	5.9188	18.1554	2.23397	44.822	2.79042	178.198
												-5.52549	1.19298	-4.14166	4.31895	5.99954	18.1516	2.43774	44.8096	3.44561	174.624
												-4.47614	1.1936	-3.27615	4.31775	6.59243	18.1291	2.47151	44.8081	3.6797	173.477
												-4.17649	1.19392	-2.45007	4.31784	6.74964	18.245	4.11592	45.0089	3.93758	172.295
												-3.55211	1.19414	-2.34255	4.31794	7.11386	18.1895	4.51457	44.9758	3.96415	172.178
												-3.09978	1.19431	-1.6352	4.31913	7.14946	18.1843	6.25619	45.0881	3.99207	172.056
												-3.07243	1.19432	-1.30707	4.31998	8.59995	18.0106	7.4079	45.3905	4.13751	169.63
												-1.83164	1.19485	-1.22138	4.30119	9.6232	17.9326	8.9172	44.2207	4.52848	167.309
												-1.82348	1.19485	-0.77476	4.30366	10.5705	17.8939	9.63877	44.2277	5.4794	167.88
												-1.00597	1.19525	0.8516	4.33491	10.7044	17.8637	10.2723	44.3047	5.59554	168.01
												-0.6713	1.19483	0.93245	4.33551	12.0338	17.8861	11.3902	44.8222	6.20059	168.905
												-0.48924	1.19476	0.96299	4.32454	12.3383	17.8954	11.6564	44.7148	6.25363	169
												-0.34856	1.1947	1.50111	4.31956	12.7679	18.005	12.0723	44.5642	6.46854	169.414
												0.79294	1.19428	2.29438	4.31539	13.5805	18.0732	12.4449	44.4474	7.95593	173.468
												0.83802	1.19427	3.27186	4.31429	14.2651	18.1391	12.6642	44.4065	8.26367	174.559
												1.10594	1.19419	3.61727	4.31433	14.9079	18.208	13.0159	44.3276	8.32333	174.78
												1.1579	1.19417	4.07468	4.31474	15.3569	17.8773	13.6718	44.2103	8.55681	175.674
												1.39902	1.1941	4.73663	4.31604	15.817	17.6802	13.9077	44.1776	9.21246	176.739
												2.75314	1.19377	5.05961	4.31698	16.7591	17.6355	14.0465	44.1608	9.51389	168.171
												2.88318	1.19374	5.54653	4.31877	16.979	17.6269	15.2635	44.0888	9.86764	166.38
												2.95672	1.19373	6.19225	4.32184	17.411	17.612	15.3575	44.0889	10.0621	170.27
												2.998	1.19342	6.61734	4.3176	17.5998	17.6063	16.1318	44.1205	10.9704	167.085
												4.79471	1.19269	8.23347	4.31641	17.8875	17.5986	16.8586	44.2001	11.1193	166.626
												5.07538	1.19274	8.32635	4.3165	19.0085	17.8606	17.8667	43.8064	11.3439	165.97
												5.70041	1.19415	9.93626	4.33209	20.2548	17.703	18.2406	43.4806	11.5345	165.446
												7.04563	1.19294	10.4153	4.32587	21.7892	17.5498	19.3318	43.1613	11.7542	164.88
												7.58188	1.19249	11.424	4.3143	22.2492	17.5129	20.4215	42.9291	11.8438	164.661
												9.25092	1.1912	11.8093	4.31042	23.2098	17.4492	20.4637	42.9219	12.2148	163.828
												9.45344	1.19105	11.9532	4.30905	24.1864	17.4034	20.665	42.5591	12.6878	164.955
												10.5897	1.19027	12.8925	4.30313	24.4018	17.3959	21.6295	42.2555	13.6839	163.412
												10.6326	1.19024	13.4286	4.2977	24.7022	17.3671	22.1223	42.1177	13.8942	163.154
												12.1938	1.18988	15.5633	4.28141	25.624	17.3415	23.3143	41.8337	14.5052	162.535
												13.5287	1.18947	15.6205	4.28109	26.2447	17.2331	23.7147	41.7542	14.9713	162.198
												13.7844	1.18941	15.6655	4.28084	27.3406	17.0947	25.7522	41.475	15.5419	161.946
												14.3725	1.18869	16.5595	4.27672	27.8075	17.0403	25.8207	41.3966	16.3472	157.988
												15.1753	1.18838	17.5595	4.27388	27.9693	17.0221	26.1365	41.3608	17.2694	156.241
												16.4828	1.18794	17.5768	4.27515	28.6408	16.9502	26.3467	40.0423	17.9961	155.003
												16.7499	1.18648	18.2381	4.27708	29.0445	16.9097	26.4007	41.9137	18.3347	154.469
												17.0013	1.18626	18.2625	4.27716	30.0072	16.8218	26.7809	41.5993	18.6302	154.026
												17.3196	1.18598	19.4373	4.28204	30.4104	16.7886	27.5888	40.9548	19.0565	153.217
												17.7156	1.18565	19.9488	4.25592	31.0369	16.7413	27.7255	40.849	20.3909	148.852
												18.7066	1.18459	20.0496	4.25492	31.4743	16.6946	29.5168	39.5542	20.5133	148.494
												19.3321	1.18379	20.0893	4.25453	32.5912	16.6122	30.1898	39.1138	21.035	147.051
												19.8566	1.18331	20.5018	4.25062	32.8393	16.5961	31.207	38.4537	22.5882	143.586
												20.8631	1.18252	20.7439	4.24844	33.3112	16.3408	31.4263	38.3095	22.6148	143.538
												21.176	1.18229	21.0082	4.24616	33.5113	16.7002	33.032	37.2875	22.7397	143.317
												21.4848	1.18206	21.1603	4.27285	34.9235	16.4601	33.9024	36.7599	22.9021	141.286
												22.3917	1.18143	21.5599	4.26627	35.3365	16.3929	35.3383	35.9325	23.1314	140.975
												22.9988	1.18104	22.5393	4.25122	35.815	16.3167	35.3735	35.913	23.2134	139.457
												24.4164	1.17897	23.3682	4.2397	35.9869	16.2898	36.5628	35.2719	23.2812	139.157
												24.7119	1.17847	23.4206	4.23923	36.3404	16.2352	37.421	34.922	23.3144	139.011
												25.0088	1.17798	24.1296	4.23108	37.4706	16.0676	38.0401	34.6229	23.5236	138.091
												27.3456	1.17426	24.1946	4.23037	38.8403	15.7351	38.4423	34.5466	23.6885	137.368
												27.4809	1.17406	24.3673	4.22851	38.9012	15.7251	40.5906	32.8242	23.7028	137.306
												28.8095	1.1722	25.5909	4.22648	39.1295	15.688	40.9889	32.513	23.7054	139.27
												28.9178	1.1721	26.9117	4.2106	39.2694	15.653	41.5294	32.2887	23.8335	138.59
												29.9929	1.17108	27.2135	4.20731	41.4699	15.2803	41.8218	32.141	25.5573	129.861
												30.5683	1.17005	28.246	4.19705	42.8529	15.097	42.3068	31.9004	25.6057	129.873
												31.1607	1.16925	29.1927	4.18898	43.1385	15.0432	42.5358	31.7887	25.7837	129.232
												31.4444	1.16888	30.0664	4.18266	43.6121	14.9549	42.6777	31.72	26.235	127.624
												32.3145	1.16777	30.2599	4.18141	44.1077	14.8638	43.275	31.4363	27.2252	124.192
												32.9036	1.16703	30.4608	4.17452	44.3522	14.8194	43.3301	31.4106	27.4055	123.711
												33.2272	1.16487	30.9265	4.17228	44.5328	14.7867	43.8587	31.1674	28.0614	121.264
												33.5553	1.16432	31.1206	4.17141	44.6784	14.7606	44.1343	31.0515	28.2166	120.692
												33.5649	1.1643	32.3198	4.16931	45.5587	14.6048	44.8261	30.7021	28.4933	119.678
												34.8641	1.16216	33.0104	4.15809	46.0768	14.5151	45.4774	30.0694	29.088	117.531
												35.1346	1.16172	34.7678	4.13228	46.3373	14.4706	45.6958	29.9666	29.9214	114.596
												35.2103	1.16252	35.0433	4.1286	46.5193	14.4398	46.027	29.8118	30.075	114.065
												36.6557	1.15951	35.1439	4.12597	47.3501	14.3014	47.5954	29.0958	30.2783	113.367
												36.9008	1.15901	35.9749	4.11259	47.7941	14.2292	48.0868	28.6951	31.4451	109.475
												37.0348	1.15874	36.5192	4.10426	48.5415	14.1103	48.2703	28.6092	31.5718	109.036
												37.2005	1.1584	39.7144	4.0625	48.9778	14.2337	48.7019	28.4088	32.0058	107.173
												37.8058	1.15725	39.8245	4.06128	49.6491	14.2236	49.1539	28.1175	32.0481	106.991
												39.0536	1.15576	40.6026	4.05252	49.8971	14.1698	49.8191	27.7091	32.0757	106.873
												39.9819	1.15375	40.857	4.04988	49.9229	14.1642	50.1958	27.479	32.7835	103.854
												40.1466	1.15334	41.7704	4.04086	50.9877	13.936	50.2499	27.446	34.8865	95.0307
												41.5804	1.14979	42.6271	4.03308	51.0355	13.9259	50.5743	27.2486	35.2363	93.5873
												42.4678	1.14765	42.7323	4.03216	52.0779	13.7071	50.7979	27.1129	37.3365	85.0964
												42.472	1.14764	43.1258	4.02884	52.8223	13.5537	50.9637	27.0125	38.1998	84.6568
												42.4943	1.14758	43.1283	4.02076	54.0407	13.2999	51.9684	26.4078	38.2135	84.6273
												43.6701	1.1448	43.1937	4.0194	54.9299	13.1175	52.4467	26.1223	38.5802	83.7865
												44.0275	1.14397	43.2218	4.01882	55.4724	13.0074	53.511	25.4927	39.4218	81.6488
												46.0288	1.13943	43.9292	4.00445	55.6792	12.9657	53.8038	25.3193	40.1821	79.7419
												46.2965	1.13884	45.8479	3.96805	56.5645	12.7885	54.0697	25.322	40.6954	78.468
												46.3406	1.13874	46.389	3.95848	56.7312	12.799	54.9507	24.4884	41.2316	77.2351
												46.4294	1.13875	46.9184	3.94647	57.2168	12.7177	55.2177	24.3646	41.5648	76.2732
												46.487	1.13865	47.6918	3.936	58.5594	12.4977	56.0413	23.9523	41.9834	75.0663
												46.7074	1.13854	48.9595	3.92012	58.7049	12.4743	57.5853	23.1932	43.1359	71.7528
												46.9967	1.13776	49.602	3.91269	59.254	12.3868	57.8052	23.0867	44.5831	67.6137
												47.4752	1.13649	51.1465	3.8808	60.5372	11.9805	57.8821	23.0495	44.8212	66.9356
												49.9287	1.13039	51.2155	3.87981	60.5558	11.9781	58.0218	22.9821	44.8498	66.854
												51.8297	1.126	51.2336	3.8713	61.0711	11.9118	58.2601	22.8675	46.2838	62.7871
												52.8031	1.12344	51.5543	3.86813	61.2812	11.885	59.2594	22.3974	46.4256	62.3869
												52.9403	1.12311	53.1477	3.83513	61.2929	11.8835	59.6986	22.2698	46.9169	62.9697
												52.9525	1.12308	53.2526	3.83302	61.9168	11.8048	59.7525	22.2438	47.3097	62.1692
												52.9872	1.123	53.366	3.83075	63.1091	11.6432	59.8229	22.1678	47.3621	62.0625
												52.9903	1.12299	53.5289	3.82751	63.1239	11.6411	59.8945	22.1326	47.6021	61.5753
												54.1661	1.12021	54.8521	3.80192	64.1325	11.4577	62.1321	20.992	48.0314	58.4627
												55.2792	1.11763	55.2889	3.79377	64.2505	11.4383	62.6892	20.7055	48.9018	57.3075
												57.0539	1.11208	55.8404	3.78369	64.3527	11.4216	62.877	20.6091	49.0012	57.1769
												57.2839	1.11154	56.7618	3.76737	64.6624	11.3595	63.0463	20.5222	49.1056	57.1529
												57.483	1.11151	57.0694	3.76207	65.5369	11.2069	63.4566	20.312	51.3227	53.9081
												58.1597	1.10944	57.4469	3.74323	66.2904	11.0767	64.3735	19.8439	51.9344	53.1146
												58.3782	1.10877	57.7687	3.75358	66.3678	11.0634	66.0127	19.0129	52.5428	51.7703
												58.597	1.1081	58.6642	3.7297	66.5453	11.033	68.6712	17.6833	52.8342	51.1264
												59.6373	1.10496	59.348	3.7118	67.2464	10.9134	69.0325	17.5045	53.2693	50.1655
												60.3529	1.10282	60.5435	3.68122	68.0847	10.7719	69.0657	18.0033	53.4612	49.7419
												60.5311	1.10229	62.1046	3.6427	68.2888	10.7292	69.1003	17.9923	53.7943	49.0066
												61.8986	1.09826	62.7408	3.62747	68.9395	10.6319	69.1314	17.9825	54.5126	47.4218
												62.4809	1.09656	62.7737	3.62669	69.0396	10.617	69.1397	17.9799	54.8695	46.5289
												62.5069	1.09648	63.7331	3.60426	69.5875	10.5358	69.1435	17.5865	55.021	46.2032
												62.755	1.09577	64.9802	3.57169	70.7612	10.3634	69.1842	17.5749	55.7607	44.6154
												63.1497	1.09482	64.9877	3.57152	70.8927	10.3442	69.1887	17.5736	55.9647	44.1781
												63.6165	1.09357	65.1271	3.56828	71.5095	10.2303	69.1924	17.5936	56.0073	44.6161
												64.4061	1.09147	66.6077	3.53451	71.6379	10.1938	69.2585	17.5709	57.7393	42.4426
												66.5146	1.086	67.3741	3.51745	72.4259	10.0641	69.42	17.5725	58.2547	41.7998
												66.5395	1.08215	67.916	3.50727	72.9803	9.97343	69.4512	17.5607	59.7851	39.9025
												66.6799	1.08169	68.298	3.4948	72.9908	9.97171	71.5901	16.7554	60.5177	38.5879
												66.8306	1.08431	68.7042	3.48163	72.9927	9.97141	72.4371	16.4391	60.7822	38.2554
												67.2678	1.08279	69.2456	3.46857	73.761	9.84655	72.8092	16.3006	62.8679	35.6497
												67.2991	1.08281	70.1284	3.44691	74.8707	9.66796	72.9696	16.241	63.5491	34.8055
												67.3051	1.08304	70.2014	3.44513	75.0119	9.63727	73.9858	15.8649	63.6479	34.6833
												69.9001	1.0744	70.2555	3.44382	75.2879	9.59093	75.2235	15.4102	64.9346	33.0392
												70.1208	1.07367	71.6592	3.41009	75.3348	9.57948	75.3765	15.3543	65.1542	32.7636
												71.541	1.06903	72.4117	3.39235	75.3509	9.57669	75.6347	15.26	66.3647	31.2477
												72.1586	1.06703	72.787	3.38359	75.3704	9.5733	75.7611	15.2127	67.5053	29.8245
												72.3358	1.06646	73.7115	3.36226	76.9545	9.29875	75.8635	15.1735	67.8262	29.4249
												73.1181	1.06395	74.4562	3.34458	77.9806	9.12196	76.5521	14.9063	68.2555	29.3
												73.6086	1.06238	74.4966	3.34834	78.5368	9.0265	77.0172	14.7446	68.2753	29.2834
												73.8005	1.06177	75.989	3.30322	78.6606	9.00528	77.0796	14.723	68.7411	28.862
												75.6122	1.05605	77.2685	3.26523	78.7283	8.99369	77.1461	14.6933	68.7506	28.8543
												76.336	1.05442	78.4055	3.23202	78.79	8.98313	78.2848	14.2583	69.2297	28.4675
												77.1565	1.05105	78.4805	3.22985	78.9224	9.00601	78.7867	14.0668	70.2049	27.6826
												77.9938	1.04799	79.5498	3.19915	80.7295	8.73063	79.942	13.5865	70.6996	27.2856
												78.1942	1.04726	79.9388	3.18925	80.7644	8.72533	80.0238	13.5648	71.1013	26.9639
												78.2802	1.04695	81.242	3.15366	80.8468	8.71286	80.1818	13.5229	71.412	26.7155
												79.0346	1.04421	81.5368	3.14566	82.1057	8.52314	80.3466	13.4793	71.7365	26.4565
												79.5495	1.04236	81.7376	3.14023	82.4185	8.47626	80.4081	13.463	72.2487	25.8884
												80.0431	1.04058	82.0679	3.12588	82.4578	8.49158	81.0325	13.298	73.3435	25.0845
												80.4211	1.03923	82.9129	3.10633	83.6955	8.29824	81.8301	13.0881	73.3438	25.1169
												80.4365	1.03918	84.289	3.06348	84.091	8.23329	81.9448	13.058	74.7286	24.0524
												80.9221	1.03747	84.7559	3.05149	84.4563	8.17339	82.3186	12.9601	74.945	23.8863
												82.1288	1.03342	85.4292	3.03428	85.8066	7.98382	83.0371	12.7724	75.1712	23.7127
												82.692	1.03154	87.006	2.99443	86.1519	7.93959	83.4049	12.6702	75.1714	23.7126
												83.3131	1.02948	87.6892	2.97737	86.3468	7.91466	84.3256	12.4071	76.3026	22.8456
												83.4022	1.02918	87.9237	2.9686	86.5968	7.88274	84.4544	12.3703	76.3027	22.8455
												84.7982	1.02374	88.2663	2.95828	86.8434	7.85131	84.4604	12.3903	77.3211	22.0666
												84.9174	1.02332	88.9541	2.93912	87.5321	7.71861	84.8141	12.2859	78.5226	21.1499
												84.9758	1.02311	89.1389	2.93411	87.7365	7.6711	84.8233	12.2831	79.3772	20.4981
												85.0574	1.02301	90.219	2.90499	88.0811	7.62724	84.8982	12.261	79.8995	20.1072
												86.105	1.01927	90.2425	2.90436	91.7885	7.15895	86.5231	11.7819	80.2385	19.8536
												86.5612	1.01765	90.2502	2.90415	92.1041	7.1194	87.1909	11.5855	81.5499	19.3933
												87.3482	1.01487	91.1736	2.87952	92.1842	7.10938	87.4235	11.4798	81.5877	19.3727
												87.9483	1.01275	91.4265	2.87281	92.2415	7.09598	87.4333	11.4774	82.188	19.0458
												88.6047	1.01045	91.6345	2.86731	92.3119	7.08786	87.5363	11.4529	82.5612	18.8426
												89.2072	1.00834	91.7946	2.86309	92.4865	7.06773	87.7917	11.3923	83.7543	18.194
												89.5317	1.00772	91.823	2.86234	92.5038	7.06573	88.3365	11.263	83.9437	18.0911
												90.2919	1.00481	92.0992	2.85968	95.8137	6.66269	90.3194	10.7944	84.8899	17.5526
												90.3761	1.00444	92.3079	2.85352	95.8358	6.66022	90.5024	10.7513	85.1107	17.4401
												91.3702	1.00024	92.8734	2.83687	97.1411	6.51401	91.5959	10.4945	85.2509	17.3687
												91.4311	0.99999	94.8059	2.78036	98.4913	6.36334	91.6422	10.4742	86.8309	16.5651
												91.5287	0.99948	95.4626	2.76129	98.9136	6.31633	91.6468	10.4729	86.9955	16.4815
												92.9161	0.99419	96.169	2.74086	99.0513	6.30101	91.7191	10.4514	87.0921	16.3624
												93.9891	0.99042	96.927	2.72566	100	6.19377	92.6005	10.1893	88.2138	15.929
												95.9936	0.98257	98.696	2.67898			93.2542	10.0784	88.6664	15.7546
												96.0601	0.98231	99.0179	2.67053			93.4692	10.0345	88.6816	15.7487
												96.113	0.98211	99.3852	2.66092			94.5699	9.80998	88.9269	15.4935
												96.4123	0.98094	100	2.64487			95.2366	9.67426	91.0551	14.6821
												96.5802	0.98038					96.3734	9.44334	91.7339	14.4237
												96.8163	0.97951					96.7757	9.34908	91.7797	14.4063
												96.9573	0.97898					98.0749	9.04973	91.8275	14.3881
												97.5246	0.97688					98.2612	9.00784	92.276	14.2176
												97.9041	0.97548					98.4691	8.96109	92.882	13.9777
												99.5749	0.96933					98.5032	8.95342	95.6473	12.8959
												100	0.96777					99.989	8.6196	96.0152	12.7851
																		100	8.61713	96.0747	12.7621
																				96.1357	12.7384
																				97.2776	12.2706
																				97.3572	12.2377
																				98.1849	12.0455
																				98.3923	11.9809
																				99.2885	11.7019
																				99.7922	11.4993
																				100	11.4372
