# Supplementary material for: Magnetic nanostickers for active control of interface-enhanced selective bioadhesion
Source: Nat Commun. 2025 Jul 10;16:6400. doi: 10.1038/s41467-025-61719-9 (PMC12246147; doi:10.1038/s41467-025-61719-9)
Supplement: Supplementary file 7 — Source data [file 41467_2025_61719_MOESM7_ESM.zip › Source data/Figure 3/Figure 3D.xlsx]

## Sheet: Sheet1
				Distance (cm)			Adhesion energy (J m-2)		Standard deviation (SD)
				3 cm (without magnetic field)			26.8		32.3
				1 cm			868.9		369.8
				3 cm			1250.6		238.76
				5 cm			789.6		136.8
				10 cm			325.6		56.8
				20 cm			178.6		120.32
