# Supplementary material for: Magnetic nanostickers for active control of interface-enhanced selective bioadhesion
Source: Nat Commun. 2025 Jul 10;16:6400. doi: 10.1038/s41467-025-61719-9 (PMC12246147; doi:10.1038/s41467-025-61719-9)
Supplement: Supplementary file 7 — Source data [file 41467_2025_61719_MOESM7_ESM.zip › Source data/Figure 4/Figure 4E.xlsx]

## Sheet: Sheet1
						Time (s)	ǀΔR/R0ǀ(%)
						0	0
						1	22.55
						2	2.68
						3	29.68
						4	3.68
						5	38.95
						6	1.03
						7	31.23
						8	0.68
						9	29.18
						10	0.98
						11	32.98
						12	5.36
						13	37.36
						14	1.36
						15	26.6
						16	1.36
						17	29.31
						18	0.13
						19	33.31
						20	0.69
