# Supplementary material for: Magnetic nanostickers for active control of interface-enhanced selective bioadhesion
Source: Nat Commun. 2025 Jul 10;16:6400. doi: 10.1038/s41467-025-61719-9 (PMC12246147; doi:10.1038/s41467-025-61719-9)
Supplement: Supplementary file 7 — Source data [file 41467_2025_61719_MOESM7_ESM.zip › Source data/Figure 4/Figure 4G.xlsx]

## Sheet: Sheet1
							With nanostickers				Without nanostickers
							Adhesion energy (J m-2)		Standard deviation (SD)		Adhesion energy (J m-2)		Standard deviation (SD)
						Pig skin	1250.6		238.76		14.71		3.8
						Pig intestine	386		103		6.8		1.6
						Pig liver	328		39		9.3		2.13
						Pig kidney	538		128		16.8		10.89
