# Supplementary material for: Magnetic nanostickers for active control of interface-enhanced selective bioadhesion
Source: Nat Commun. 2025 Jul 10;16:6400. doi: 10.1038/s41467-025-61719-9 (PMC12246147; doi:10.1038/s41467-025-61719-9)
Supplement: Supplementary file 7 — Source data [file 41467_2025_61719_MOESM7_ESM.zip › Source data/Figure 4/Figure 4I.xlsx]

## Sheet: Sheet1
									3T3 cell			Stem cell			Intestinal cell
							Concentration (μg/mL)		Cell viability (%)	Standard deviation (SD)		Cell viability (%)	Standard deviation (SD)		Cell viability (%)	Standard deviation (SD)
							0		115.89	1.62428		106.36	2.369		108.63	6.56
							15		128.03	1.62428		103.86	6.398		106.32	10.31
							30		119.95	7.24097		110.26	1.271		112.36	8.96
							60		114.607	2.83198		99.69	1.369		106.35	6.12
							125		114.133	5.04793		97.68	6.398		109.61	5.79
							250		106.997	6.4505		95.68	5.632		101.38	2.1
							500		106.137	2.2272		96.89	3.369		111.36	8.7
