# Supplementary material for: Magnetic nanostickers for active control of interface-enhanced selective bioadhesion
Source: Nat Commun. 2025 Jul 10;16:6400. doi: 10.1038/s41467-025-61719-9 (PMC12246147; doi:10.1038/s41467-025-61719-9)
Supplement: Supplementary file 7 — Source data [file 41467_2025_61719_MOESM7_ESM.zip › Source data/Figure 5/Figure 5E.xlsx]

## Sheet: Sheet1
								With nanostickers				Without nanostickers
					Time after magnetic treatment (h)			Adhesion energy (J m-2)		Standard deviation (SD)		Adhesion energy (J m-2)		Standard deviation (SD)
					0			25		6.5		0		0.3
					0.5			43.33		6.89		3.2		2.1
					1			64.8		10.53		8.6		3.3
					2			86.2		12.36		9.6		2.1
					3			131.7		18.76		10.3		5.3
					4			136.16		27.2		10.1		3.9
					5			129.77		15.5		10.6		2.8
