# Supplementary material for: Magnetic nanostickers for active control of interface-enhanced selective bioadhesion
Source: Nat Commun. 2025 Jul 10;16:6400. doi: 10.1038/s41467-025-61719-9 (PMC12246147; doi:10.1038/s41467-025-61719-9)
Supplement: Supplementary file 7 — Source data [file 41467_2025_61719_MOESM7_ESM.zip › Source data/Figure 5/Figure 5G.xlsx]

## Sheet: Sheet1
						Thickness (mm)		Standard deviation (SD)
					Normal	1.15		0.086
					Anastomotic	1.13		0.11
