# Supplementary material for: Magnetic nanostickers for active control of interface-enhanced selective bioadhesion
Source: Nat Commun. 2025 Jul 10;16:6400. doi: 10.1038/s41467-025-61719-9 (PMC12246147; doi:10.1038/s41467-025-61719-9)
Supplement: Supplementary file 7 — Source data [file 41467_2025_61719_MOESM7_ESM.zip › Source data/Figure S14/Figure S14A.xlsx]

## Sheet: Sheet1
								Cycle number (N)		Displacement (mm)
									0	0.74576
									0.04209	0.66465
									0.06214	0.63617
									0.08218	0.59631
									0.10222	0.55844
									0.12226	0.5281
									0.16435	0.49407
									0.18439	0.4595
									0.20444	0.41309
									0.22448	0.37802
									0.24452	0.35481
									0.28661	0.32538
									0.30666	0.30562
									0.3267	0.29368
									0.34674	0.28528
									0.36679	0.28526
									0.40888	0.28941
									0.42892	0.32883
									0.44896	0.39441
									0.46901	0.44242
									0.48905	0.45593
									0.53114	0.45034
									0.55118	0.45989
									0.57122	0.4855
									0.59127	0.49632
									0.61131	0.49928
									0.6534	0.65427
									0.67344	0.74821
									0.69349	0.79477
									0.71353	0.7996
									0.73358	0.79476
									0.77566	0.85993
									0.7957	0.88003
									0.81575	0.88999
									0.83579	0.89183
									0.85583	0.89104
									0.89793	0.92401
									0.91797	1.00138
									0.93801	1.07893
									0.95805	1.14027
									0.97809	1.18248
									1.02019	1.39504
									1.04023	1.54163
									1.06027	1.64613
									1.08031	1.70572
									1.10035	1.75427
									1.14245	2.10569
									1.16249	2.2403
									1.18253	2.31728
									1.20257	2.36588
									1.22261	2.50752
									1.26471	2.89081
									1.28475	2.98017
									1.30479	3.02999
									1.32483	3.16316
									1.34488	3.3117
									1.38697	3.50987
									1.40701	3.59365
									1.42706	3.75753
									1.4471	3.94978
									1.46714	4.10451
									1.50924	4.27946
									1.52927	4.41603
									1.54932	4.5828
									1.56936	4.70728
									1.5894	4.77434
									1.63149	5.01419
									1.65153	5.14048
									1.67157	5.21854
									1.69162	5.25325
									1.71166	5.3465
									1.75375	5.61495
									1.77379	5.66797
									1.79383	5.64474
									1.81387	5.61849
									1.83391	5.62337
									1.87601	5.59772
									1.89605	5.58827
									1.91609	5.58703
									1.93613	5.58781
									1.95618	5.58646
									1.99827	5.52866
									2.01831	5.48929
									2.03835	5.43216
									2.05839	5.32373
									2.07844	5.10998
									2.12053	4.50097
									2.14057	4.32632
									2.16061	4.17426
									2.18066	4.00351
									2.2007	3.77466
									2.24279	3.48301
									2.26283	3.4405
									2.28287	3.39307
									2.30292	3.30631
									2.32296	3.17717
									2.36505	2.90085
									2.38509	2.77447
									2.40514	2.63159
									2.42518	2.51226
									2.44523	2.44215
									2.48732	2.36056
									2.50737	2.30232
									2.52741	2.21532
									2.54745	2.13168
									2.56749	2.06447
									2.60958	1.95461
									2.62963	1.89299
									2.64967	1.82914
									2.66971	1.77943
									2.68976	1.73813
									2.73185	1.62279
									2.75189	1.56603
									2.77193	1.50212
									2.79198	1.41176
									2.81202	1.33281
									2.85411	1.22458
									2.87416	1.15901
									2.8942	1.06929
									2.91424	1.00597
									2.93428	0.97803
									2.97637	0.94406
									2.99642	0.89646
									3.01646	0.85476
									3.03651	0.83909
									3.05655	0.8374
									3.09864	0.8054
									3.11868	0.74444
									3.13872	0.69115
									3.15876	0.65524
									3.1788	0.64553
									3.22089	0.66413
									3.24094	0.66118
									3.26098	0.65403
									3.28102	0.64474
									3.30106	0.63753
									3.34316	0.61939
									3.3632	0.62159
									3.38324	0.62719
									3.40329	0.64671
									3.42333	0.70503
									3.46542	0.89978
									3.48547	0.97343
									3.50551	1.01449
									3.52555	1.06681
									3.54559	1.18037
									3.58768	1.38728
									3.60772	1.42144
									3.62776	1.42237
									3.6478	1.46987
									3.66784	1.64431
									3.70993	1.99863
									3.72997	2.07486
									3.75002	2.10251
									3.77006	2.17178
									3.7901	2.26436
									3.8322	2.39253
									3.85224	2.41655
									3.87228	2.53679
									3.89232	2.69358
									3.91237	2.82833
									3.95446	2.89344
									3.9745	3.01626
									3.99454	3.14779
									4.01458	3.24419
									4.03462	3.30253
									4.07672	3.53044
									4.09676	3.61906
									4.1168	3.72804
									4.13684	3.78043
									4.15689	3.85926
									4.19898	4.13806
									4.21902	4.20287
									4.23906	4.22418
									4.2591	4.31347
									4.27914	4.45037
									4.32124	4.62437
									4.34128	4.69372
									4.36132	4.82469
									4.38136	4.97881
									4.4014	5.09214
									4.4435	5.17056
									4.46354	5.22308
									4.48358	5.30199
									4.50363	5.35961
									4.52367	5.38343
									4.56576	5.40216
									4.5858	5.45191
									4.60585	5.48842
									4.62589	5.49383
									4.64593	5.45735
									4.68802	5.28768
									4.70806	5.18844
									4.72811	5.06234
									4.74815	4.87042
									4.76819	4.626
									4.81029	4.29253
									4.83033	4.11191
									4.85037	3.90129
									4.87042	3.8041
									4.89046	3.77776
									4.93255	3.72053
									4.95259	3.64422
									4.97264	3.51636
									4.99268	3.35629
									5.01272	3.19791
									5.05481	2.83472
									5.07485	2.66674
									5.09489	2.55988
									5.11493	2.49146
									5.13497	2.42765
									5.17706	2.25101
									5.1971	2.15262
									5.21714	2.07352
									5.23719	2.00015
									5.25723	1.91703
									5.29932	1.65395
									5.31936	1.55526
									5.3394	1.47953
									5.35944	1.40473
									5.37949	1.30541
									5.42158	1.09418
									5.44163	1.03162
									5.46167	0.98979
									5.48171	0.96372
									5.50175	0.94768
									5.54384	0.88006
									5.56388	0.82044
									5.58393	0.75459
									5.60397	0.71077
									5.62401	0.67473
									5.6661	0.61931
									5.68614	0.58403
									5.70618	0.54137
									5.72623	0.50849
									5.74627	0.48394
									5.78836	0.41642
									5.8084	0.37426
									5.82845	0.34353
									5.84849	0.31828
									5.86853	0.30278
									5.91062	0.25724
									5.93067	0.2213
									5.95071	0.19155
									5.97076	0.17354
									5.9908	0.09052
									6.03289	0.08071
									6.05293	0.08657
									6.07297	0.08759
									6.09301	0.10709
									6.11305	0.11041
									6.15515	0.17556
									6.17519	0.20304
									6.19523	0.20774
									6.21528	0.21519
									6.23532	0.26709
									6.27741	0.44962
									6.29746	0.50417
									6.3175	0.51827
									6.33754	0.52536
									6.35758	0.61972
									6.39968	0.9095
									6.41972	0.97617
									6.43976	0.98628
									6.45981	1.0021
									6.47985	1.14642
									6.52193	1.35869
									6.54198	1.37252
									6.56202	1.38602
									6.58206	1.47874
									6.60211	1.56107
									6.64419	1.63819
									6.66424	1.64691
									6.68428	1.72293
									6.70432	1.84645
									6.72436	1.9404
									6.76646	2.01334
									6.7865	2.1248
									6.80655	2.29081
									6.82659	2.4111
									6.84663	2.48572
									6.88872	2.62443
									6.90877	2.73051
									6.92881	2.82018
									6.94884	2.89779
									6.96889	3.04342
									7.01098	3.36031
									7.03102	3.45801
									7.05106	3.60636
									7.07111	3.83009
									7.09115	4.09791
									7.13324	4.45412
									7.15328	4.5246
									7.17333	4.65776
									7.19337	4.82246
									7.21341	4.93911
									7.2555	5.06301
									7.27555	5.19468
									7.29559	5.311
									7.31564	5.3613
									7.33568	5.34652
									7.37778	5.35224
									7.39782	5.38054
									7.41786	5.39686
									7.4379	5.36582
									7.45794	5.29291
									7.50003	5.22484
									7.52007	5.20029
									7.54011	5.14046
									7.56015	5.00093
									7.58019	4.7401
									7.62228	4.11581
									7.64232	3.75934
									7.66237	3.41512
									7.6824	3.13619
									7.70245	2.9524
									7.74454	2.6867
									7.76458	2.56098
									7.78462	2.4336
									7.80466	2.30648
									7.8247	2.20429
									7.86679	1.95606
									7.88684	1.818
									7.90687	1.72487
									7.92692	1.64001
									7.94696	1.54265
									7.98905	1.29286
									8.0091	1.20626
									8.02914	1.13696
									8.04918	1.09072
									8.06922	1.0364
									8.11131	0.92393
									8.13135	0.8763
									8.1514	0.81602
									8.17144	0.75378
									8.19148	0.72493
									8.23357	0.68698
									8.25361	0.65591
									8.27366	0.6194
									8.2937	0.58348
									8.31374	0.55256
									8.35584	0.50898
									8.37588	0.50254
									8.39592	0.48219
									8.41596	0.46405
									8.43601	0.45309
									8.4781	0.43106
									8.49815	0.42694
									8.51819	0.40909
									8.53823	0.41888
									8.55827	0.42815
									8.60036	0.40705
									8.6204	0.3951
									8.64044	0.38367
									8.66048	0.38379
									8.68053	0.37951
									8.72262	0.39045
									8.74266	0.397
									8.76271	0.39409
									8.78275	0.39444
									8.80279	0.38768
									8.84488	0.38574
									8.86493	0.39124
									8.88497	0.37881
									8.90501	0.38234
									8.92506	0.37679
									8.96715	0.37819
									8.98719	0.37808
									9.00724	0.35462
									9.02728	0.34325
									9.04733	0.34718
									9.08942	0.36336
									9.10946	0.35754
									9.1295	0.3282
									9.14955	0.28481
									9.16959	0.26463
									9.21168	0.24547
									9.23172	0.23435
									9.25176	0.2417
									9.27181	0.25047
									9.29185	0.26186
									9.33394	0.22057
									9.35398	0.21957
									9.37403	0.21683
									9.39407	0.20621
									9.41412	0.17938
									9.4562	0.19062
									9.47625	0.17523
									9.49629	0.15918
									9.51633	0.15936
									9.53637	0.16691
									9.57846	0.22249
									9.59851	0.19076
									9.61856	0.20987
									9.6386	0.20243
									9.65864	0.20484
									9.70073	0.22077
									9.72078	0.20563
									9.74082	0.15979
									9.76086	0.1668
									9.7809	0.18136
									9.823	0.1775
									9.84304	0.17632
									9.86308	0.14365
									9.88312	0.15879
									9.90316	0.1726
									9.94525	0.11894
									9.96529	0.11723
									9.98533	0.11194
									10.0054	0.05269
									10.0254	0.03715
									10.0675	4.87463e-06
									10.0876	0.02776
									10.1076	0.02538
									10.1276	0.01111
									10.1477	0.02907
									10.1898	0.04798
									10.2098	0.04709
									10.2299	0.02593
									10.2499	0.01665
									10.2699	0.02665
									10.312	0.11766
									10.3321	0.23585
									10.3521	0.33719
									10.3721	0.3951
									10.3922	0.41117
									10.4343	0.45097
									10.4543	0.54695
									10.4744	0.64159
									10.4944	0.73438
									10.5145	0.76653
									10.5565	0.69287
									10.5766	0.68059
									10.5966	0.695
									10.6167	0.71223
									10.6367	0.71161
									10.6788	0.79614
									10.6988	0.92511
									10.7189	1.03989
									10.7389	1.11229
									10.759	1.14027
									10.8011	1.28469
									10.8211	1.44811
									10.8411	1.5865
									10.8612	1.67068
									10.8812	1.71503
									10.9233	1.87897
									10.9434	1.95043
									10.9634	1.98735
									10.9834	1.99168
									11.0035	2.05906
									11.0456	2.33413
									11.0656	2.38234
									11.0857	2.38172
									11.1057	2.4156
									11.1257	2.56164
									11.1678	2.78048
									11.1879	2.79921
									11.2079	2.81319
									11.228	2.839
									11.248	2.86342
									11.2901	3.02667
									11.3101	3.16006
									11.3302	3.24536
									11.3502	3.28043
									11.3703	3.3096
									11.4123	3.56794
									11.4324	3.65353
									11.4524	3.70296
									11.4725	3.81263
									11.4925	3.89377
									11.5346	4.13782
									11.5547	4.17918
									11.5747	4.22301
									11.5947	4.39132
									11.6148	4.52515
									11.6569	4.63286
									11.6769	4.70641
									11.6969	4.83061
									11.717	4.94234
									11.737	4.99107
									11.7791	5.19911
									11.7992	5.31849
									11.8192	5.39828
									11.8392	5.41405
									11.8593	5.45772
									11.9014	5.57951
									11.9214	5.59757
									11.9415	5.57887
									11.9615	5.50571
									11.9816	5.42887
									12.0236	5.15137
									12.0437	4.84703
									12.0637	4.46493
									12.0838	4.1905
									12.1038	3.98465
									12.1459	3.55875
									12.166	3.40316
									12.186	3.29777
									12.206	3.19881
									12.2261	3.07433
									12.2682	3.02489
									12.2882	2.95848
									12.3083	2.77585
									12.3283	2.68197
									12.3483	2.59214
									12.3904	2.48324
									12.4105	2.47406
									12.4305	2.40855
									12.4506	2.32674
									12.4706	2.21903
									12.5127	2.05009
									12.5327	1.94592
									12.5528	1.82701
									12.5728	1.70963
									12.5929	1.60387
									12.635	1.5059
									12.655	1.37975
									12.6751	1.21155
									12.6951	1.09221
									12.7151	1.02326
									12.7572	0.95299
									12.7773	0.80258
									12.7973	0.61833
									12.8174	0.53366
									12.8374	0.47834
									12.8795	0.40368
									12.8995	0.36575
									12.9196	0.33782
									12.9396	0.32574
									12.9597	0.31941
									13.0017	0.28788
									13.0218	0.25786
									13.0418	0.23286
									13.0619	0.22242
									13.0819	0.20885
									13.124	0.18799
									13.1441	0.18197
									13.1641	0.17213
									13.1841	0.16541
									13.2042	0.16023
									13.2463	0.15241
									13.2663	0.14605
									13.2864	0.14154
									13.3064	0.13722
									13.3264	0.15141
									13.3685	0.20913
									13.3886	0.21117
									13.4086	0.21098
									13.4287	0.20977
									13.4487	0.21532
									13.4908	0.24758
									13.5108	0.25975
									13.5309	0.27837
									13.5509	0.2911
									13.571	0.33427
									13.613	0.63925
									13.6331	0.72843
									13.6531	0.77276
									13.6732	0.79425
									13.6932	0.82837
									13.7353	1.12418
									13.7554	1.27634
									13.7754	1.36512
									13.7955	1.39812
									13.8155	1.37065
									13.8576	1.52372
									13.8776	1.62277
									13.8977	1.6718
									13.9177	1.67181
									13.9377	1.67279
									13.9798	1.88786
									13.9999	1.98709
									14.0199	2.03661
									14.04	2.03668
									14.06	2.10376
									14.1021	2.40932
									14.1221	2.47332
									14.1422	2.49504
									14.1622	2.57783
									14.1823	2.7096
									14.2244	2.86998
									14.2444	2.88321
									14.2645	2.9954
									14.2845	3.13516
									14.3045	3.24055
									14.3466	3.32286
									14.3667	3.4936
									14.3867	3.68537
									14.4068	3.8409
									14.4268	3.91022
									14.4689	3.93406
									14.4889	4.02582
									14.509	4.10534
									14.529	4.13527
									14.5491	4.13842
									14.5912	4.44352
									14.6112	4.60052
									14.6312	4.66643
									14.6513	4.65283
									14.6713	4.67346
									14.7134	4.88674
									14.7334	4.9041
									14.7535	4.88985
									14.7735	4.97443
									14.7936	5.17765
									14.8357	5.42465
									14.8557	5.38183
									14.8758	5.3778
									14.8958	5.43904
									14.9159	5.46745
									14.9579	5.40678
									14.978	5.40749
									14.998	5.42275
									15.0181	5.40907
									15.0381	5.34984
									15.0802	4.91572
									15.1002	4.56004
									15.1203	4.19648
									15.1403	3.86811
									15.1604	3.66595
									15.2025	3.48638
									15.2225	3.38448
									15.2425	3.24548
									15.2626	3.10294
									15.2826	3.03059
									15.3247	2.91698
									15.3448	2.84842
									15.3648	2.75393
									15.3849	2.65251
									15.4049	2.55937
									15.447	2.37542
									15.467	2.29213
									15.4871	2.20673
									15.5071	2.15396
									15.5272	2.1048
									15.5692	1.94975
									15.5893	1.85812
									15.6093	1.77106
									15.6294	1.69324
									15.6494	1.59749
									15.6915	1.41051
									15.7116	1.34658
									15.7316	1.30676
									15.7516	1.30695
									15.7717	1.2633
									15.8138	1.10916
									15.8338	1.07081
									15.8538	1.03312
									15.8739	0.98585
									15.8939	0.93028
									15.936	0.83101
									15.9561	0.80043
									15.9761	0.78769
									15.9962	0.77683
									16.0162	0.75965
									16.0583	0.73994
									16.0783	0.73089
									16.0984	0.71787
									16.1184	0.70789
									16.1384	0.70268
									16.1805	0.7055
									16.2006	0.71578
									16.2206	0.77122
									16.2407	0.85185
									16.2607	0.90275
									16.3028	0.90679
									16.3228	0.87903
									16.3429	0.86417
									16.3629	0.87218
									16.383	0.90114
									16.425	0.92555
									16.4451	0.89164
									16.4651	0.89521
									16.4852	0.94742
									16.5052	1.01262
									16.5473	1.0317
									16.5674	0.99423
									16.5874	1.02219
									16.6074	1.11531
									16.6275	1.23453
									16.6696	1.37713
									16.6896	1.40113
									16.7097	1.46257
									16.7297	1.49299
									16.7497	1.55341
									16.7918	1.60595
									16.8119	1.6967
									16.8319	1.7958
									16.852	1.88209
									16.872	1.9268
									16.9141	1.99873
									16.9341	2.07024
									16.9542	2.13664
									16.9742	2.21452
									16.9943	2.27993
									17.0363	2.40434
									17.0564	2.48288
									17.0764	2.61147
									17.0965	2.77332
									17.1165	2.90826
									17.1586	3.08613
									17.1787	3.22411
									17.1987	3.36577
									17.2188	3.45825
									17.2388	3.49406
									17.2809	3.76664
									17.3009	3.95122
									17.321	4.08537
									17.341	4.1419
									17.361	4.16717
									17.4031	4.50409
									17.4232	4.67747
									17.4432	4.76867
									17.4633	4.7701
									17.4833	4.77628
									17.5254	4.97605
									17.5454	5.02206
									17.5655	5.01412
									17.5855	5.06169
									17.6056	5.11465
									17.6477	5.19518
									17.6677	5.14813
									17.6878	5.12536
									17.7078	5.15934
									17.7278	5.18767
									17.7699	5.11991
									17.79	5.02695
									17.81	4.98371
									17.8301	4.95571
									17.8501	4.90861
									17.8922	4.57165
									17.9122	4.29388
									17.9323	4.01347
									17.9523	3.7222
									17.9724	3.41637
									18.0145	3.05951
									18.0345	2.97742
									18.0545	2.90038
									18.0746	2.80261
									18.0946	2.68964
									18.1367	2.47929
									18.1568	2.35503
									18.1768	2.24727
									18.1969	2.15328
									18.2169	2.0822
									18.259	1.9228
									18.279	1.80865
									18.2991	1.71681
									18.3191	1.61552
									18.3392	1.54795
									18.3812	1.43
									18.4013	1.37583
									18.4213	1.3481
									18.4414	1.33776
									18.4614	1.32488
									18.5035	1.26747
									18.5235	1.25119
									18.5436	1.22641
									18.5636	1.2135
									18.5837	1.20961
									18.6258	1.17626
									18.6458	1.18388
									18.6658	1.17805
									18.6859	1.16375
									18.7059	1.1618
									18.748	1.13756
									18.7681	1.12993
									18.7881	1.12622
									18.8082	1.13174
									18.8282	1.12882
									18.8703	1.1017
									18.8903	1.10143
									18.9104	1.09873
									18.9304	1.0994
									18.9504	1.09021
									18.9925	1.07666
									19.0126	1.07801
									19.0326	1.06156
									19.0527	1.06107
									19.0727	1.0594
									19.1148	1.07081
									19.1348	1.07141
									19.1549	1.05994
									19.1749	1.05567
									19.195	1.06989
									19.237	1.04941
									19.2571	1.04718
									19.2771	1.0453
									19.2972	1.05582
									19.3172	1.04291
									19.3593	1.0217
									19.3793	1.02855
									19.3994	1.03132
									19.4194	1.02922
									19.4395	1.03065
									19.4816	1.02801
									19.5016	1.03375
									19.5217	1.02061
									19.5417	1.0224
									19.5617	1.017
									19.6038	1.00143
									19.6239	0.99651
									19.6439	0.98637
									19.664	0.97843
									19.684	0.97891
									19.7261	0.9647
									19.7461	0.95731
									19.7662	0.96768
									19.7862	0.96113
									19.8062	0.95326
									19.8483	0.96127
									19.8684	0.96028
									19.8884	0.95761
									19.9085	0.96107
									19.9285	0.95216
									19.9706	0.94926
									19.9906	0.96129
									20.0107	0.96256
									20.0307	0.97216
									20.0728	0.66465
									20.0929	0.63617
									20.1129	0.59631
									20.133	0.55844
									20.153	0.5281
									20.1951	0.49407
									20.2151	0.4595
									20.2352	0.41309
									20.2552	0.37802
									20.2752	0.35481
									20.3173	0.32538
									20.3374	0.30562
									20.3574	0.29368
									20.3775	0.28528
									20.3975	0.28526
									20.4396	0.28941
									20.4596	0.32883
									20.4797	0.39441
									20.4997	0.44242
									20.5198	0.45593
									20.5619	0.45034
									20.5819	0.45989
									20.6019	0.4855
									20.622	0.49632
									20.642	0.49928
									20.6841	0.65427
									20.7042	0.74821
									20.7242	0.79477
									20.7443	0.7996
									20.7643	0.79476
									20.8064	0.85993
									20.8264	0.88003
									20.8465	0.88999
									20.8665	0.89183
									20.8866	0.89104
									20.9287	0.92401
									20.9487	1.00138
									20.9687	1.07893
									20.9888	1.14027
									21.0088	1.18248
									21.0509	1.39504
									21.071	1.54163
									21.091	1.64613
									21.111	1.70572
									21.1311	1.75427
									21.1732	2.10569
									21.1932	2.2403
									21.2133	2.31728
									21.2333	2.36588
									21.2533	2.50752
									21.2954	2.89081
									21.3155	2.98017
									21.3355	3.02999
									21.3556	3.16316
									21.3756	3.3117
									21.4177	3.50987
									21.4377	3.59365
									21.4578	3.75753
									21.4778	3.94978
									21.4979	4.10451
									21.54	4.27946
									21.56	4.41603
									21.58	4.5828
									21.6001	4.70728
									21.6201	4.77434
									21.6622	5.01419
									21.6823	5.14048
									21.7023	5.21854
									21.7223	5.25325
									21.7424	5.3465
									21.7845	5.61495
									21.8045	5.66797
									21.8246	5.64474
									21.8446	5.61849
									21.8646	5.62337
									21.9067	5.59772
									21.9268	5.58827
									21.9468	5.58703
									21.9669	5.58781
									21.9869	5.58646
									22.029	5.52866
									22.049	5.48929
									22.0691	5.43216
									22.0891	5.32373
									22.1092	5.10998
									22.1513	4.50097
									22.1713	4.32632
									22.1913	4.17426
									22.2114	4.00351
									22.2314	3.77466
									22.2735	3.48301
									22.2936	3.4405
									22.3136	3.39307
									22.3336	3.30631
									22.3537	3.17717
									22.3958	2.90085
									22.4158	2.77447
									22.4359	2.63159
									22.4559	2.51226
									22.476	2.44215
									22.518	2.36056
									22.5381	2.30232
									22.5581	2.21532
									22.5782	2.13168
									22.5982	2.06447
									22.6403	1.95461
									22.6604	1.89299
									22.6804	1.82914
									22.7004	1.77943
									22.7205	1.73813
									22.7626	1.62279
									22.7826	1.56603
									22.8027	1.50212
									22.8227	1.41176
									22.8427	1.33281
									22.8848	1.22458
									22.9049	1.15901
									22.9249	1.06929
									22.945	1.00597
									22.965	0.97803
									23.0071	0.94406
									23.0271	0.89646
									23.0472	0.85476
									23.0672	0.83909
									23.0873	0.8374
									23.1294	0.8054
									23.1494	0.74444
									23.1695	0.69115
									23.1895	0.65524
									23.2095	0.64553
									23.2516	0.66413
									23.2717	0.66118
									23.2917	0.65403
									23.3117	0.64474
									23.3318	0.63753
									23.3739	0.61939
									23.3939	0.62159
									23.414	0.62719
									23.434	0.64671
									23.4541	0.70503
									23.4962	0.89978
									23.5162	0.97343
									23.5362	1.01449
									23.5563	1.06681
									23.5763	1.18037
									23.6184	1.38728
									23.6384	1.42144
									23.6585	1.42237
									23.6785	1.46987
									23.6986	1.64431
									23.7407	1.99863
									23.7607	2.07486
									23.7808	2.10251
									23.8008	2.17178
									23.8208	2.26436
									23.8629	2.39253
									23.883	2.41655
									23.903	2.53679
									23.923	2.69358
									23.9431	2.82833
									23.9852	2.89344
									24.0052	3.01626
									24.0253	3.14779
									24.0453	3.24419
									24.0653	3.30253
									24.1075	3.53044
									24.1275	3.61906
									24.1475	3.72804
									24.1676	3.78043
									24.1876	3.85926
									24.2297	4.13806
									24.2497	4.20287
									24.2698	4.22418
									24.2898	4.31347
									24.3099	4.45037
									24.352	4.62437
									24.372	4.69372
									24.3921	4.82469
									24.4121	4.97881
									24.4321	5.09214
									24.4742	5.17056
									24.4943	5.22308
									24.5143	5.30199
									24.5344	5.35961
									24.5544	5.38343
									24.5965	5.40216
									24.6165	5.45191
									24.6366	5.48842
									24.6566	5.49383
									24.6767	5.45735
									24.7188	5.28768
									24.7388	5.18844
									24.7588	5.06234
									24.7789	4.87042
									24.7989	4.626
									24.841	4.29253
									24.8611	4.11191
									24.8811	3.90129
									24.9011	3.8041
									24.9212	3.77776
									24.9633	3.72053
									24.9833	3.64422
									25.0034	3.51636
									25.0234	3.35629
									25.0434	3.19791
									25.0855	2.83472
									25.1056	2.66674
									25.1256	2.55988
									25.1457	2.49146
									25.1657	2.42765
									25.2078	2.25101
									25.2278	2.15262
									25.2479	2.07352
									25.2679	2.00015
									25.288	1.91703
									25.33	1.65395
									25.3501	1.55526
									25.3701	1.47953
									25.3902	1.40473
									25.4102	1.30541
									25.4523	1.09418
									25.4724	1.03162
									25.4924	0.98979
									25.5124	0.96372
									25.5325	0.94768
									25.5746	0.88006
									25.5946	0.82044
									25.6147	0.75459
									25.6347	0.71077
									25.6547	0.67473
									25.6968	0.61931
									25.7169	0.58403
									25.7369	0.54137
									25.7569	0.50849
									25.777	0.48394
									25.8191	0.41642
									25.8391	0.37426
									25.8592	0.34353
									25.8792	0.31828
									25.8993	0.30278
									25.9413	0.25724
									25.9614	0.2213
									25.9814	0.19155
									26.0015	0.17354
									26.0215	0.09052
									26.0636	0.08071
									26.0836	0.08657
									26.1037	0.08759
									26.1237	0.10709
									26.1438	0.11041
									26.1859	0.17556
									26.2059	0.20304
									26.226	0.20774
									26.246	0.21519
									26.266	0.26709
									26.3081	0.44962
									26.3282	0.50417
									26.3482	0.51827
									26.3683	0.52536
									26.3883	0.61972
									26.4304	0.9095
									26.4505	0.97617
									26.4705	0.98628
									26.4905	1.0021
									26.5106	1.14642
									26.5527	1.35869
									26.5727	1.37252
									26.5927	1.38602
									26.6128	1.47874
									26.6328	1.56107
									26.6749	1.63819
									26.695	1.64691
									26.715	1.72293
									26.7351	1.84645
									26.7551	1.9404
									26.7972	2.01334
									26.8172	2.1248
									26.8373	2.29081
									26.8573	2.4111
									26.8774	2.48572
									26.9195	2.62443
									26.9395	2.73051
									26.9595	2.82018
									26.9796	2.89779
									26.9996	3.04342
									27.0417	3.36031
									27.0617	3.45801
									27.0818	3.60636
									27.1018	3.83009
									27.1219	4.09791
									27.164	4.45412
									27.184	4.5246
									27.204	4.65776
									27.2241	4.82246
									27.2441	4.93911
									27.2862	5.06301
									27.3063	5.19468
									27.3263	5.311
									27.3464	5.3613
									27.3664	5.34652
									27.4085	5.35224
									27.4286	5.38054
									27.4486	5.39686
									27.4686	5.36582
									27.4887	5.29291
									27.5308	5.22484
									27.5508	5.20029
									27.5708	5.14046
									27.5909	5.00093
									27.6109	4.7401
									27.653	4.11581
									27.673	3.75934
									27.6931	3.41512
									27.7131	3.13619
									27.7332	2.9524
									27.7753	2.6867
									27.7953	2.56098
									27.8153	2.4336
									27.8354	2.30648
									27.8554	2.20429
									27.8975	1.95606
									27.9176	1.818
									27.9376	1.72487
									27.9577	1.64001
									27.9777	1.54265
									28.0198	1.29286
									28.0398	1.20626
									28.0599	1.13696
									28.0799	1.09072
									28.0999	1.0364
									28.142	0.92393
									28.1621	0.8763
									28.1821	0.81602
									28.2022	0.75378
									28.2222	0.72493
									28.2643	0.68698
									28.2843	0.65591
									28.3044	0.6194
									28.3244	0.58348
									28.3445	0.55256
									28.3866	0.50898
									28.4066	0.50254
									28.4266	0.48219
									28.4467	0.46405
									28.4667	0.45309
									28.5088	0.43106
									28.5289	0.42694
									28.5489	0.40909
									28.569	0.41888
									28.589	0.42815
									28.6311	0.40705
									28.6511	0.3951
									28.6712	0.38367
									28.6912	0.38379
									28.7112	0.37951
									28.7534	0.39045
									28.7734	0.397
									28.7934	0.39409
									28.8135	0.39444
									28.8335	0.38768
									28.8756	0.38574
									28.8957	0.39124
									28.9157	0.37881
									28.9357	0.38234
									28.9558	0.37679
									28.9979	0.37819
									29.0179	0.37808
									29.038	0.35462
									29.058	0.34325
									29.0781	0.34718
									29.1201	0.36336
									29.1402	0.35754
									29.1602	0.3282
									29.1803	0.28481
									29.2003	0.26463
									29.2424	0.24547
									29.2625	0.23435
									29.2825	0.2417
									29.3025	0.25047
									29.3226	0.26186
									29.3647	0.22057
									29.3847	0.21957
									29.4047	0.21683
									29.4248	0.20621
									29.4448	0.17938
									29.4869	0.19062
									29.507	0.17523
									29.527	0.15918
									29.5471	0.15936
									29.5671	0.16691
									29.6092	0.22249
									29.6292	0.19076
									29.6493	0.20987
									29.6693	0.20243
									29.6894	0.20484
									29.7315	0.22077
									29.7515	0.20563
									29.7716	0.15979
									29.7916	0.1668
									29.8116	0.18136
									29.8537	0.1775
									29.8738	0.17632
									29.8938	0.14365
									29.9139	0.15879
									29.9339	0.1726
									29.976	0.11894
									29.996	0.11723
									30.0161	0.11194
									30.0361	0.05269
									30.0561	0.03715
									30.0982	4.87463e-06
									30.1183	0.02776
									30.1383	0.02538
									30.1584	0.01111
									30.1784	0.02907
									30.2205	0.04798
									30.2405	0.04709
									30.2606	0.02593
									30.2806	0.01665
									30.3007	0.02665
									30.3427	0.11766
									30.3628	0.23585
									30.3828	0.33719
									30.4029	0.3951
									30.4229	0.41117
									30.465	0.45097
									30.4851	0.54695
									30.5051	0.64159
									30.5251	0.73438
									30.5452	0.76653
									30.5873	0.69287
									30.6073	0.68059
									30.6273	0.695
									30.6474	0.71223
									30.6674	0.71161
									30.7095	0.79614
									30.7296	0.92511
									30.7496	1.03989
									30.7696	1.11229
									30.7897	1.14027
									30.8318	1.28469
									30.8518	1.44811
									30.8719	1.5865
									30.8919	1.67068
									30.912	1.71503
									30.954	1.87897
									30.9741	1.95043
									30.9941	1.98735
									31.0142	1.99168
									31.0342	2.05906
									31.0763	2.33413
									31.0964	2.38234
									31.1164	2.38172
									31.1364	2.4156
									31.1565	2.56164
									31.1986	2.78048
									31.2186	2.79921
									31.2386	2.81319
									31.2587	2.839
									31.2787	2.86342
									31.3208	3.02667
									31.3409	3.16006
									31.3609	3.24536
									31.3809	3.28043
									31.401	3.3096
									31.4431	3.56794
									31.4631	3.65353
									31.4832	3.70296
									31.5032	3.81263
									31.5233	3.89377
									31.5653	4.13782
									31.5854	4.17918
									31.6054	4.22301
									31.6255	4.39132
									31.6455	4.52515
									31.6876	4.63286
									31.7076	4.70641
									31.7277	4.83061
									31.7477	4.94234
									31.7678	4.99107
									31.8099	5.19911
									31.8299	5.31849
									31.8499	5.39828
									31.87	5.41405
									31.89	5.45772
									31.9321	5.57951
									31.9522	5.59757
									31.9722	5.57887
									31.9922	5.50571
									32.0123	5.42887
									32.0544	5.15137
									32.0744	4.84703
									32.0945	4.46493
									32.1145	4.1905
									32.1345	3.98465
									32.1766	3.55875
									32.1967	3.40316
									32.2167	3.29777
									32.2368	3.19881
									32.2568	3.07433
									32.2989	3.02489
									32.319	2.95848
									32.339	2.77585
									32.359	2.68197
									32.3791	2.59214
									32.4212	2.48324
									32.4412	2.47406
									32.4612	2.40855
									32.4813	2.32674
									32.5013	2.21903
									32.5434	2.05009
									32.5635	1.94592
									32.5835	1.82701
									32.6035	1.70963
									32.6236	1.60387
									32.6657	1.5059
									32.6857	1.37975
									32.7058	1.21155
									32.7258	1.09221
									32.7459	1.02326
									32.788	0.95299
									32.808	0.80258
									32.828	0.61833
									32.8481	0.53366
									32.8681	0.47834
									32.9102	0.40368
									32.9303	0.36575
									32.9503	0.33782
									32.9703	0.32574
									32.9904	0.31941
									33.0325	0.28788
									33.0525	0.25786
									33.0726	0.23286
									33.0926	0.22242
									33.1127	0.20885
									33.1547	0.18799
									33.1748	0.18197
									33.1948	0.17213
									33.2149	0.16541
									33.2349	0.16023
									33.277	0.15241
									33.297	0.14605
									33.3171	0.14154
									33.3371	0.13722
									33.3572	0.15141
									33.3993	0.20913
									33.4193	0.21117
									33.4393	0.21098
									33.4594	0.20977
									33.4794	0.21532
									33.5215	0.24758
									33.5416	0.25975
									33.5616	0.27837
									33.5817	0.2911
									33.6017	0.33427
									33.6438	0.63925
									33.6638	0.72843
									33.6839	0.77276
									33.7039	0.79425
									33.724	0.82837
									33.766	1.12418
									33.7861	1.27634
									33.8061	1.36512
									33.8262	1.39812
									33.8462	1.37065
									33.8883	1.52372
									33.9083	1.62277
									33.9284	1.6718
									33.9484	1.67181
									33.9685	1.67279
									34.0106	1.88786
									34.0306	1.98709
									34.0506	2.03661
									34.0707	2.03668
									34.0907	2.10376
									34.1328	2.40932
									34.1529	2.47332
									34.1729	2.49504
									34.193	2.57783
									34.213	2.7096
									34.2551	2.86998
									34.2751	2.88321
									34.2952	2.9954
									34.3152	3.13516
									34.3353	3.24055
									34.3773	3.32286
									34.3974	3.4936
									34.4174	3.68537
									34.4375	3.8409
									34.4575	3.91022
									34.4996	3.93406
									34.5197	4.02582
									34.5397	4.10534
									34.5597	4.13527
									34.5798	4.13842
									34.6219	4.44352
									34.6419	4.60052
									34.662	4.66643
									34.682	4.65283
									34.702	4.67346
									34.7441	4.88674
									34.7642	4.9041
									34.7842	4.88985
									34.8043	4.97443
									34.8243	5.17765
									34.8664	5.42465
									34.8865	5.38183
									34.9065	5.3778
									34.9265	5.43904
									34.9466	5.46745
									34.9887	5.40678
									35.0087	5.40749
									35.0288	5.42275
									35.0488	5.40907
									35.0688	5.34984
									35.1109	4.91572
									35.131	4.56004
									35.151	4.19648
									35.1711	3.86811
									35.1911	3.66595
									35.2332	3.48638
									35.2532	3.38448
									35.2733	3.24548
									35.2933	3.10294
									35.3134	3.03059
									35.3554	2.91698
									35.3755	2.84842
									35.3955	2.75393
									35.4156	2.65251
									35.4356	2.55937
									35.4777	2.37542
									35.4978	2.29213
									35.5178	2.20673
									35.5378	2.15396
									35.5579	2.1048
									35.6	1.94975
									35.62	1.85812
									35.6401	1.77106
									35.6601	1.69324
									35.6801	1.59749
									35.7222	1.41051
									35.7423	1.34658
									35.7623	1.30676
									35.7824	1.30695
									35.8024	1.2633
									35.8445	1.10916
									35.8645	1.07081
									35.8846	1.03312
									35.9046	0.98585
									35.9247	0.93028
									35.9667	0.83101
									35.9868	0.80043
									36.0068	0.78769
									36.0269	0.77683
									36.0469	0.75965
									36.089	0.73994
									36.1091	0.73089
									36.1291	0.71787
									36.1491	0.70789
									36.1692	0.70268
									36.2113	0.7055
									36.2313	0.71578
									36.2514	0.77122
									36.2714	0.85185
									36.2914	0.90275
									36.3335	0.90679
									36.3536	0.87903
									36.3736	0.86417
									36.3937	0.87218
									36.4137	0.90114
									36.4558	0.92555
									36.4758	0.89164
									36.4959	0.89521
									36.5159	0.94742
									36.5359	1.01262
									36.578	1.0317
									36.5981	0.99423
									36.6181	1.02219
									36.6382	1.11531
									36.6582	1.23453
									36.7003	1.37713
									36.7204	1.40113
									36.7404	1.46257
									36.7604	1.49299
									36.7805	1.55341
									36.8226	1.60595
									36.8426	1.6967
									36.8627	1.7958
									36.8827	1.88209
									36.9027	1.9268
									36.9448	1.99873
									36.9649	2.07024
									36.9849	2.13664
									37.005	2.21452
									37.025	2.27993
									37.0671	2.40434
									37.0871	2.48288
									37.1072	2.61147
									37.1272	2.77332
									37.1472	2.90826
									37.1893	3.08613
									37.2094	3.22411
									37.2294	3.36577
									37.2495	3.45825
									37.2695	3.49406
									37.3116	3.76664
									37.3317	3.95122
									37.3517	4.08537
									37.3717	4.1419
									37.3918	4.16717
									37.4339	4.50409
									37.4539	4.67747
									37.474	4.76867
									37.494	4.7701
									37.514	4.77628
									37.5561	4.97605
									37.5762	5.02206
									37.5962	5.01412
									37.6163	5.06169
									37.6363	5.11465
									37.6784	5.19518
									37.6984	5.14813
									37.7185	5.12536
									37.7385	5.15934
									37.7586	5.18767
									37.8007	5.11991
									37.8207	5.02695
									37.8407	4.98371
									37.8608	4.95571
									37.8808	4.90861
									37.9229	4.57165
									37.943	4.29388
									37.963	4.01347
									37.9831	3.7222
									38.0031	3.41637
									38.0452	3.05951
									38.0652	2.97742
									38.0853	2.90038
									38.1053	2.80261
									38.1254	2.68964
									38.1675	2.47929
									38.1875	2.35503
									38.2075	2.24727
									38.2276	2.15328
									38.2476	2.0822
									38.2897	1.9228
									38.3098	1.80865
									38.3298	1.71681
									38.3498	1.61552
									38.3699	1.54795
									38.412	1.43
									38.432	1.37583
									38.452	1.3481
									38.4721	1.33776
									38.4921	1.32488
									38.5342	1.26747
									38.5543	1.25119
									38.5743	1.22641
									38.5943	1.2135
									38.6144	1.20961
									38.6565	1.17626
									38.6765	1.18388
									38.6966	1.17805
									38.7166	1.16375
									38.7367	1.1618
									38.7788	1.13756
									38.7988	1.12993
									38.8188	1.12622
									38.8389	1.13174
									38.8589	1.12882
									38.901	1.1017
									38.9211	1.10143
									38.9411	1.09873
									38.9611	1.0994
									38.9812	1.09021
									39.0233	1.07666
									39.0433	1.07801
									39.0633	1.06156
									39.0834	1.06107
									39.1034	1.0594
									39.1455	1.07081
									39.1656	1.07141
									39.1856	1.05994
									39.2056	1.05567
									39.2257	1.06989
									39.2678	1.04941
									39.2878	1.04718
									39.3079	1.0453
									39.3279	1.05582
									39.3479	1.04291
									39.39	1.0217
									39.4101	1.02855
									39.4301	1.03132
									39.4502	1.02922
									39.4702	1.03065
									39.5123	1.02801
									39.5324	1.03375
									39.5524	1.02061
									39.5724	1.0224
									39.5925	1.017
									39.6346	1.00143
									39.6546	0.99651
									39.6746	0.98637
									39.6947	0.97843
									39.7147	0.97891
									39.7568	0.9647
									39.7769	0.95731
									39.7969	0.96768
									39.8169	0.96113
									39.837	0.95326
									39.8791	0.96127
									39.8991	0.96028
									39.9192	0.95761
									39.9392	0.96107
									39.9592	0.95216
									40.0013	0.94926
									40.0214	0.96129
									40.0414	0.96256
									40.0615	0.97216
									40.1035	0.66465
									40.1236	0.63617
									40.1436	0.59631
									40.1637	0.55844
									40.1837	0.5281
									40.2258	0.49407
									40.2458	0.4595
									40.2659	0.41309
									40.2859	0.37802
									40.306	0.35481
									40.3481	0.32538
									40.3681	0.30562
									40.3882	0.29368
									40.4082	0.28528
									40.4282	0.28526
									40.4703	0.28941
									40.4904	0.32883
									40.5104	0.39441
									40.5305	0.44242
									40.5505	0.45593
									40.5926	0.45034
									40.6126	0.45989
									40.6327	0.4855
									40.6527	0.49632
									40.6728	0.49928
									40.7148	0.65427
									40.7349	0.74821
									40.7549	0.79477
									40.775	0.7996
									40.795	0.79476
									40.8371	0.85993
									40.8572	0.88003
									40.8772	0.88999
									40.8972	0.89183
									40.9173	0.89104
									40.9594	0.92401
									40.9794	1.00138
									40.9995	1.07893
									41.0195	1.14027
									41.0395	1.18248
									41.0816	1.39504
									41.1017	1.54163
									41.1217	1.64613
									41.1418	1.70572
									41.1618	1.75427
									41.2039	2.10569
									41.2239	2.2403
									41.244	2.31728
									41.264	2.36588
									41.2841	2.50752
									41.3262	2.89081
									41.3462	2.98017
									41.3662	3.02999
									41.3863	3.16316
									41.4063	3.3117
									41.4484	3.50987
									41.4685	3.59365
									41.4885	3.75753
									41.5085	3.94978
									41.5286	4.10451
									41.5707	4.27946
									41.5907	4.41603
									41.6108	4.5828
									41.6308	4.70728
									41.6509	4.77434
									41.693	5.01419
									41.713	5.14048
									41.733	5.21854
									41.7531	5.25325
									41.7731	5.3465
									41.8152	5.61495
									41.8352	5.66797
									41.8553	5.64474
									41.8753	5.61849
									41.8954	5.62337
									41.9375	5.59772
									41.9575	5.58827
									41.9776	5.58703
									41.9976	5.58781
									42.0176	5.58646
									42.0597	5.52866
									42.0798	5.48929
									42.0998	5.43216
									42.1198	5.32373
									42.1399	5.10998
									42.182	4.50097
									42.202	4.32632
									42.2221	4.17426
									42.2421	4.00351
									42.2622	3.77466
									42.3043	3.48301
									42.3243	3.4405
									42.3443	3.39307
									42.3644	3.30631
									42.3844	3.17717
									42.4265	2.90085
									42.4466	2.77447
									42.4666	2.63159
									42.4866	2.51226
									42.5067	2.44215
									42.5488	2.36056
									42.5688	2.30232
									42.5889	2.21532
									42.6089	2.13168
									42.629	2.06447
									42.671	1.95461
									42.6911	1.89299
									42.7111	1.82914
									42.7312	1.77943
									42.7512	1.73813
									42.7933	1.62279
									42.8133	1.56603
									42.8334	1.50212
									42.8534	1.41176
									42.8735	1.33281
									42.9156	1.22458
									42.9356	1.15901
									42.9556	1.06929
									42.9757	1.00597
									42.9957	0.97803
									43.0378	0.94406
									43.0579	0.89646
									43.0779	0.85476
									43.098	0.83909
									43.118	0.8374
									43.1601	0.8054
									43.1801	0.74444
									43.2002	0.69115
									43.2202	0.65524
									43.2403	0.64553
									43.2824	0.66413
									43.3024	0.66118
									43.3224	0.65403
									43.3425	0.64474
									43.3625	0.63753
									43.4046	0.61939
									43.4246	0.62159
									43.4447	0.62719
									43.4647	0.64671
									43.4848	0.70503
									43.5269	0.89978
									43.5469	0.97343
									43.567	1.01449
									43.587	1.06681
									43.6071	1.18037
									43.6491	1.38728
									43.6692	1.42144
									43.6892	1.42237
									43.7093	1.46987
									43.7293	1.64431
									43.7714	1.99863
									43.7914	2.07486
									43.8115	2.10251
									43.8315	2.17178
									43.8516	2.26436
									43.8937	2.39253
									43.9137	2.41655
									43.9337	2.53679
									43.9538	2.69358
									43.9738	2.82833
									44.0159	2.89344
									44.036	3.01626
									44.056	3.14779
									44.076	3.24419
									44.0961	3.30253
									44.1382	3.53044
									44.1582	3.61906
									44.1783	3.72804
									44.1983	3.78043
									44.2183	3.85926
									44.2604	4.13806
									44.2805	4.20287
									44.3005	4.22418
									44.3206	4.31347
									44.3406	4.45037
									44.3827	4.62437
									44.4027	4.69372
									44.4228	4.82469
									44.4428	4.97881
									44.4629	5.09214
									44.505	5.17056
									44.525	5.22308
									44.545	5.30199
									44.5651	5.35961
									44.5851	5.38343
									44.6272	5.40216
									44.6473	5.45191
									44.6673	5.48842
									44.6873	5.49383
									44.7074	5.45735
									44.7495	5.28768
									44.7695	5.18844
									44.7896	5.06234
									44.8096	4.87042
									44.8297	4.626
									44.8717	4.29253
									44.8918	4.11191
									44.9118	3.90129
									44.9319	3.8041
									44.9519	3.77776
									44.994	3.72053
									45.014	3.64422
									45.0341	3.51636
									45.0541	3.35629
									45.0742	3.19791
									45.1163	2.83472
									45.1363	2.66674
									45.1564	2.55988
									45.1764	2.49146
									45.1964	2.42765
									45.2385	2.25101
									45.2586	2.15262
									45.2786	2.07352
									45.2986	2.00015
									45.3187	1.91703
									45.3608	1.65395
									45.3808	1.55526
									45.4009	1.47953
									45.4209	1.40473
									45.4409	1.30541
									45.483	1.09418
									45.5031	1.03162
									45.5231	0.98979
									45.5432	0.96372
									45.5632	0.94768
									45.6053	0.88006
									45.6253	0.82044
									45.6454	0.75459
									45.6654	0.71077
									45.6855	0.67473
									45.7276	0.61931
									45.7476	0.58403
									45.7676	0.54137
									45.7877	0.50849
									45.8077	0.48394
									45.8498	0.41642
									45.8699	0.37426
									45.8899	0.34353
									45.91	0.31828
									45.93	0.30278
									45.9721	0.25724
									45.9921	0.2213
									46.0122	0.19155
									46.0322	0.17354
									46.0523	0.09052
									46.0943	0.08071
									46.1144	0.08657
									46.1344	0.08759
									46.1545	0.10709
									46.1745	0.11041
									46.2166	0.17556
									46.2366	0.20304
									46.2567	0.20774
									46.2767	0.21519
									46.2968	0.26709
									46.3389	0.44962
									46.3589	0.50417
									46.379	0.51827
									46.399	0.52536
									46.419	0.61972
									46.4611	0.9095
									46.4812	0.97617
									46.5012	0.98628
									46.5213	1.0021
									46.5413	1.14642
									46.5834	1.35869
									46.6034	1.37252
									46.6235	1.38602
									46.6435	1.47874
									46.6636	1.56107
									46.7056	1.63819
									46.7257	1.64691
									46.7457	1.72293
									46.7658	1.84645
									46.7858	1.9404
									46.8279	2.01334
									46.848	2.1248
									46.868	2.29081
									46.888	2.4111
									46.9081	2.48572
									46.9502	2.62443
									46.9702	2.73051
									46.9903	2.82018
									47.0103	2.89779
									47.0303	3.04342
									47.0724	3.36031
									47.0925	3.45801
									47.1125	3.60636
									47.1326	3.83009
									47.1526	4.09791
									47.1947	4.45412
									47.2147	4.5246
									47.2348	4.65776
									47.2548	4.82246
									47.2749	4.93911
									47.317	5.06301
									47.337	5.19468
									47.3571	5.311
									47.3771	5.3613
									47.3971	5.34652
									47.4392	5.35224
									47.4593	5.38054
									47.4793	5.39686
									47.4994	5.36582
									47.5194	5.29291
									47.5615	5.22484
									47.5815	5.20029
									47.6016	5.14046
									47.6216	5.00093
									47.6416	4.7401
									47.6837	4.11581
									47.7038	3.75934
									47.7238	3.41512
									47.7439	3.13619
									47.7639	2.9524
									47.806	2.6867
									47.826	2.56098
									47.8461	2.4336
									47.8661	2.30648
									47.8862	2.20429
									47.9282	1.95606
									47.9483	1.818
									47.9683	1.72487
									47.9884	1.64001
									48.0084	1.54265
									48.0505	1.29286
									48.0705	1.20626
									48.0906	1.13696
									48.1106	1.09072
									48.1307	1.0364
									48.1728	0.92393
									48.1928	0.8763
									48.2129	0.81602
									48.2329	0.75378
									48.2529	0.72493
									48.295	0.68698
									48.3151	0.65591
									48.3351	0.6194
									48.3552	0.58348
									48.3752	0.55256
									48.4173	0.50898
									48.4373	0.50254
									48.4574	0.48219
									48.4774	0.46405
									48.4975	0.45309
									48.5396	0.43106
									48.5596	0.42694
									48.5796	0.40909
									48.5997	0.41888
									48.6197	0.42815
									48.6618	0.40705
									48.6819	0.3951
									48.7019	0.38367
									48.7219	0.38379
									48.742	0.37951
									48.7841	0.39045
									48.8041	0.397
									48.8242	0.39409
									48.8442	0.39444
									48.8642	0.38768
[truncated: 243,172+ more rows]
