# Supplementary material for: Magnetic nanostickers for active control of interface-enhanced selective bioadhesion
Source: Nat Commun. 2025 Jul 10;16:6400. doi: 10.1038/s41467-025-61719-9 (PMC12246147; doi:10.1038/s41467-025-61719-9)
Supplement: Supplementary file 7 — Source data [file 41467_2025_61719_MOESM7_ESM.zip › Source data/Figure S14/Figure S14B.xlsx]

## Sheet: Sheet1
							Cycle number (N)		Displacement (mm)
								0	0
								0.2	0.0284
								0.4	0.0582
								0.6	0.0895
								0.8	0.1221
								1	0.1562
								1.2	0.192
								1.4	0.2289
								1.6	0.2675
								1.8	0.3076
								2	0.349
								2.2	0.3922
								2.4	0.437
								2.6	0.4835
								2.8	0.5315
								3	0.5813
								3.2	0.6325
								3.4	0.6855
								3.6	0.7403
								3.8	0.7967
								4	0.8549
								4.2	0.9148
								4.4	0.9766
								4.6	1.0402
								4.8	1.1055
								5	1.1727
								5.2	1.2419
								5.4	1.313
								5.6	1.3859
								5.8	1.4608
								6	1.5376
								6.2	1.6165
								6.4	1.6975
								6.6	1.7805
								6.8	1.8656
								7	1.9525
								7.2	2.0418
								7.4	2.1333
								7.6	2.2268
								7.8	2.3225
								8	2.4204
								8.2	2.5207
								8.4	2.6232
								8.6	2.728
								8.8	2.8352
								9	2.9447
								9.2	3.0566
								9.4	3.1708
								9.6	3.2875
								9.8	3.4065
								10	3.5282
								10.2	3.65
								10.4	3.7706
								10.6	3.8901
								10.8	4.0083
								11	4.1256
								11.2	4.2416
								11.4	4.3564
								11.6	4.4701
								11.8	4.5824
								12	4.6936
								12.2	4.8032
								12.4	4.9118
								12.6	5.019
								12.8	5.1248
								13	5.2293
								13.2	5.3324
								13.4	5.434
								13.6	5.5342
								13.8	5.6329
								14	5.7301
								14.2	5.8258
								14.4	5.92
								14.6	6.0126
								14.8	6.1037
								15	6.1929
								15.2	6.2808
								15.4	6.3667
								15.6	6.4511
								15.8	6.5338
								16	6.6146
								16.2	6.6938
								16.4	6.7711
								16.6	6.8467
								16.8	6.9204
								17	6.9925
								17.2	7.0626
								17.4	7.1306
								17.6	7.1968
								17.8	7.2611
								18	7.3234
								18.2	7.3837
								18.4	7.4421
								18.6	7.4982
								18.8	7.5524
								19	7.6046
								19.2	7.6547
								19.4	7.7026
								19.6	7.7483
								19.8	7.7917
								20	7.8328
								20.2	7.872
								20.4	7.9087
								20.6	7.9433
								20.8	7.9755
								21	8.0054
								21.2	8.0331
								21.4	8.0583
								21.6	8.0813
								21.8	8.1017
								22	8.1198
								22.2	8.1354
								22.4	8.1484
								22.6	8.1592
								22.8	8.1671
								23	8.1728
								23.2	8.1755
								23.4	8.1765
								23.6	8.1764
								23.8	8.1703
								24	8.1622
								24.2	8.1521
								24.4	8.1393
								24.6	8.1237
								24.8	8.1053
								25	8.0844
								25.2	8.0605
								25.4	8.0338
								25.6	8.0041
								25.8	7.9718
								26	7.9364
								26.2	7.898
								26.4	7.8567
								26.6	7.8121
								26.8	7.7651
								27	7.715
								27.2	7.6617
								27.4	7.6053
								27.6	7.5459
								27.8	7.4836
								28	7.4178
								28.2	7.3491
								28.4	7.2772
								28.6	7.2019
								28.8	7.1235
								29	7.0417
								29.2	6.9569
								29.4	6.8687
								29.6	6.7771
								29.8	6.6824
								30	6.584
								30.2	6.4824
								30.4	6.3774
								30.6	6.2689
								30.8	6.1571
								31	6.0417
								31.2	5.9228
								31.4	5.8003
								31.6	5.6745
								31.8	5.5449
								32	5.4119
								32.2	5.2752
								32.4	5.1349
								32.6	4.991
								32.8	4.8434
								33	4.6921
								33.2	4.5372
								33.4	4.3788
								33.6	4.2164
								33.8	4.0504
								34	3.8808
								34.2	3.7073
								34.4	3.5301
								34.6	3.3493
								34.8	3.1647
								35	2.9763
								35.2	2.7842
								35.4	2.5884
								35.6	2.3889
								35.8	2.1855
								36	1.9785
								36.2	1.7679
								36.4	1.5536
								36.6	1.3357
								36.8	1.1143
								37	0.8894
								37.2	0.6612
								37.4	0.4294
								37.6	0.1943
								37.8	-0.0441
								38	-0.2858
								38.2	-0.3417
								38.4	-0.3355
								38.6	-0.3339
								38.8	-0.3312
								39	-0.3276
								39.2	-0.3235
								39.4	-0.3183
								39.6	-0.3121
								39.8	-0.3047
								40	-0.2967
								40.2	-0.2871
								40.4	-0.2768
								40.6	-0.2651
								40.8	-0.2523
								41	-0.2385
								41.2	-0.2233
								41.4	-0.2069
								41.6	-0.1893
								41.8	-0.1704
								42	-0.1503
								42.2	-0.1289
								42.4	-0.1062
								42.6	-0.0823
								42.8	-0.0572
								43	-0.0303
								43.2	-0.0022
								43.4	0.027
								43.6	0.0579
								43.8	0.0902
								44	0.124
								44.2	0.1593
								44.4	0.1961
								44.6	0.2342
								44.8	0.274
								45	0.3152
								45.2	0.3578
								45.4	0.4024
								45.6	0.4483
								45.8	0.4959
								46	0.545
								46.2	0.5959
								46.4	0.6484
								46.6	0.7027
								46.8	0.7587
								47	0.8165
								47.2	0.876
								47.4	0.9372
								47.6	1.0003
								47.8	1.0651
								48	1.1319
								48.1999	1.2006
								48.4001	1.271
								48.6	1.3435
								48.8	1.418
								49	1.4945
								49.1999	1.5729
								49.4001	1.6532
								49.6	1.7356
								49.8	1.82
								50	1.9065
								50.1999	1.9953
								50.4001	2.086
								50.6	2.1789
								50.8	2.2741
								51	2.3713
								51.1999	2.4709
								51.4001	2.5726
								51.6	2.6767
								51.8	2.7829
								52	2.8917
								52.1999	3.0028
								52.4001	3.1164
								52.6	3.2322
								52.8	3.3506
								53	3.4714
								53.1999	3.5943
								53.4001	3.7175
								53.6	3.8394
								53.8	3.9603
								54	4.0801
								54.1999	4.1988
								54.4001	4.3163
								54.6	4.4325
								54.8	4.5476
								55	4.6613
								55.1999	4.7739
								55.4001	4.8852
								55.6	4.9951
								55.8	5.1038
								56	5.211
								56.1999	5.3169
								56.4001	5.4214
								56.6	5.5245
								56.8	5.6261
								57	5.7263
								57.1999	5.825
								57.4001	5.922
								57.6	6.0175
								57.8	6.1115
								58	6.2039
								58.1999	6.2947
								58.4001	6.3838
								58.6	6.4714
								58.8	6.5571
								59	6.6412
								59.1999	6.7235
								59.4001	6.8041
								59.6	6.8829
								59.8	6.9599
								60	7.035
								60.1999	7.1084
								60.4001	7.18
								60.6	7.2495
								60.8	7.3172
								61	7.3829
								61.1999	7.4466
								61.4001	7.5082
								61.6	7.5679
								61.8	7.6255
								62	7.681
								62.1999	7.7344
								62.4001	7.7859
								62.6	7.8349
								62.8	7.8821
								63	7.9269
								63.1999	7.9695
								63.4001	8.0102
								63.6	8.0486
								63.8	8.0848
								64	8.1182
								64.1999	8.1496
								64.4001	8.1789
								64.6	8.2054
								64.8	8.2298
								65	8.2517
								65.1999	8.2714
								65.4001	8.2884
								65.6	8.3031
								65.8	8.3153
								66	8.3247
								66.1999	8.3317
								66.4001	8.3357
								66.6	8.3378
								66.8	8.3378
								67	8.3364
								67.1999	8.3275
								67.4001	8.3186
								67.6	8.3071
								67.8	8.293
								68	8.2761
								68.1999	8.2563
								68.4001	8.2337
								68.6	8.2083
								68.8	8.1801
								69	8.1489
								69.1999	8.1149
								69.4001	8.078
								69.6	8.0381
								69.8	7.9951
								70	7.9492
								70.1999	7.9004
								70.4001	7.8485
								70.6	7.7937
								70.8	7.7357
								71	7.6747
								71.1999	7.6103
								71.4001	7.5428
								71.6	7.4723
								71.8	7.3984
								72	7.3213
								72.1999	7.2411
								72.4001	7.1575
								72.6	7.0707
								72.8	6.9804
								73	6.8869
								73.1999	6.7899
								73.4001	6.6898
								73.6	6.586
								73.8	6.479
								74	6.3683
								74.1999	6.2543
								74.4001	6.1367
								74.6	6.0155
								74.8	5.891
								75	5.763
								75.1999	5.631
								75.4001	5.4956
								75.6	5.3566
								75.8	5.2141
								76	5.0679
								76.1999	4.9176
								76.4001	4.7641
								76.6	4.6066
								76.8	4.4456
								77	4.2808
								77.1999	4.1123
								77.4001	3.9399
								77.6	3.7641
								77.8	3.5842
								78	3.4004
								78.1999	3.2132
								78.4001	3.0222
								78.6	2.8274
								78.8	2.6284
								79	2.4262
								79.1999	2.2201
								79.4001	2.0102
								79.6	1.7966
								79.8	1.5796
								80	1.3587
								80.1999	1.1342
								80.4001	0.9063
								80.6	0.6748
								80.8	0.44
								81	0.2018
								81.1999	-0.0398
								81.4001	-0.2845
								81.6	-0.3194
								81.8	-0.3144
								82	-0.3128
								82.1999	-0.3098
								82.4001	-0.3062
								82.6	-0.3021
								82.8	-0.2968
								83	-0.2903
								83.1999	-0.2831
								83.4001	-0.2743
								83.6	-0.2649
								83.8	-0.254
								84	-0.2423
								84.1999	-0.2293
								84.4001	-0.2151
								84.6	-0.1998
								84.8	-0.1831
								85	-0.1653
								85.1999	-0.1464
								85.4001	-0.1261
								85.6	-0.1044
								85.8	-0.0816
								86	-0.0575
								86.1999	-0.0318
								86.4001	-0.0048
								86.6	0.0233
								86.8	0.053
								87	0.0839
								87.1999	0.1165
								87.4001	0.1504
								87.6	0.1858
								87.8	0.2228
								88	0.2611
								88.1999	0.301
								88.4001	0.3424
								88.6	0.3854
								88.8	0.4299
								89	0.4761
								89.1999	0.5238
								89.4001	0.5733
								89.6	0.6244
								89.8	0.6773
								90	0.7317
								90.1999	0.7879
								90.4001	0.8459
								90.6	0.9056
								90.8	0.967
								91	1.0304
								91.1999	1.0958
								91.4001	1.1629
								91.6	1.2318
								91.8	1.3026
								92	1.3752
								92.1999	1.45
								92.4001	1.5266
								92.6	1.6053
								92.8	1.6859
								93	1.7685
								93.1999	1.8533
								93.4001	1.9401
								93.6	2.029
								93.8	2.1202
								94	2.2133
								94.1999	2.3088
								94.4001	2.4063
								94.6	2.5064
								94.8	2.6085
								95	2.7132
								95.1999	2.8199
								95.4001	2.9291
								95.6	3.0407
								95.8	3.1545
								96	3.2708
								96.1999	3.3894
								96.4001	3.5105
								96.6	3.6316
								96.8	3.7514
								97	3.8703
								97.1999	3.9878
								97.4001	4.1045
								97.6	4.2199
								97.8	4.334
								98	4.4469
								98.1999	4.5586
								98.4001	4.6691
								98.6	4.7783
								98.8	4.8861
								99	4.9925
								99.1999	5.0978
								99.4001	5.2015
								99.6	5.304
								99.8	5.4049
								100	5.5044
								100.2	5.6023
								100.4	5.6987
								100.6	5.7937
								100.8	5.8872
								101	5.979
								101.2	6.0692
								101.4	6.1578
								101.6	6.2448
								101.8	6.3301
								102	6.4137
								102.2	6.4957
								102.4	6.5759
								102.6	6.6545
								102.8	6.7312
								103	6.8061
								103.2	6.8792
								103.4	6.9503
								103.6	7.0196
								103.8	7.087
								104	7.1525
								104.2	7.216
								104.4	7.2775
								104.6	7.337
								104.8	7.3945
								105	7.4501
								105.2	7.5037
								105.4	7.5548
								105.6	7.6042
								105.8	7.6513
								106	7.6961
								106.2	7.7389
								106.4	7.7796
								106.6	7.8179
								106.8	7.854
								107	7.8874
								107.2	7.9191
								107.4	7.9481
								107.6	7.9751
								107.8	7.9997
								108	8.0219
								108.2	8.0416
								108.4	8.0589
								108.6	8.0738
								108.8	8.0862
								109	8.096
								109.2	8.1031
								109.4	8.1081
								109.6	8.1103
								109.8	8.1103
								110	8.11
								110.2	8.1015
								110.4	8.0928
								110.6	8.0819
								110.8	8.0683
								111	8.0519
								111.2	8.033
								111.4	8.0111
								111.6	7.9865
								111.8	7.959
								112	7.9285
								112.2	7.8952
								112.4	7.8588
								112.6	7.8196
								112.8	7.7779
								113	7.7327
								113.2	7.6848
								113.4	7.6336
								113.6	7.5796
								113.8	7.5223
								114	7.4621
								114.2	7.3988
								114.4	7.3324
								114.6	7.2629
								114.8	7.19
								115	7.114
								115.2	7.0348
								115.4	6.9524
								115.6	6.8667
								115.8	6.7776
								116	6.6855
								116.2	6.5897
								116.4	6.4907
								116.6	6.3883
								116.8	6.2823
								117	6.173
								117.2	6.0603
								117.4	5.944
								117.6	5.8242
								117.8	5.7011
								118	5.5742
								118.2	5.444
								118.4	5.3101
								118.6	5.1726
								118.8	5.0314
								119	4.8868
								119.2	4.7384
								119.4	4.5863
								119.6	4.4306
								119.8	4.2712
								120	4.1083
								120.2	3.9414
								120.4	3.771
								120.6	3.5969
								120.8	3.419
								121	3.2373
								121.2	3.0519
								121.4	2.863
								121.6	2.6701
								121.8	2.4735
								122	2.2734
								122.2	2.0696
								122.4	1.8619
								122.6	1.6506
								122.8	1.4358
								123	1.2174
								123.2	0.9958
								123.4	0.7707
								123.6	0.5418
								123.8	0.3096
								124	0.074
								124.2	-0.1649
								124.4	-0.3445
								124.6	-0.3387
								124.8	-0.3367
								125	-0.335
								125.2	-0.3316
								125.4	-0.3283
								125.6	-0.3234
								125.8	-0.3177
								126	-0.3106
								126.2	-0.3029
								126.4	-0.2939
								126.6	-0.284
								126.8	-0.2728
								127	-0.2606
								127.2	-0.2472
								127.4	-0.2324
								127.6	-0.2167
								127.8	-0.1996
								128	-0.1814
								128.2	-0.1618
								128.4	-0.1411
								128.6	-0.1191
								128.8	-0.0958
								129	-0.0709
								129.2	-0.0449
								129.4	-0.0175
								129.6	0.0114
								129.8	0.0415
								130	0.0734
								130.2	0.1063
								130.4	0.1407
								130.6	0.1768
								130.8	0.2142
								131	0.2531
								131.2	0.2936
								131.4	0.3357
								131.6	0.3793
								131.8	0.4244
								132	0.4713
								132.2	0.5198
								132.4	0.5698
								132.6	0.6218
								132.8	0.6753
								133	0.7304
								133.2	0.7873
								133.4	0.8458
								133.6	0.9062
								133.8	0.9684
								134	1.0324
								134.2	1.0983
								134.4	1.166
								134.6	1.2357
								134.8	1.3072
								135	1.3806
								135.2	1.456
								135.4	1.5333
								135.6	1.6127
								135.8	1.6941
								136	1.7777
								136.2	1.8633
								136.4	1.9509
								136.6	2.0407
								136.8	2.1326
								137	2.2267
								137.2	2.323
								137.4	2.4214
								137.6	2.5223
								137.8	2.6253
								138	2.7306
								138.2	2.8382
								138.4	2.9483
								138.6	3.0608
								138.8	3.1756
								139	3.2928
								139.2	3.4125
								139.4	3.5347
								139.6	3.6572
								139.8	3.7786
								140	3.8991
								140.2	4.0183
								140.4	4.1364
								140.6	4.2534
								140.8	4.369
								141	4.4837
								141.2	4.5968
								141.4	4.7089
								141.6	4.8195
								141.8	4.9289
								142	5.037
								142.2	5.1438
								142.4	5.249
								142.6	5.353
								142.8	5.4555
								143	5.5566
								143.2	5.6562
								143.4	5.7543
								143.6	5.8509
								143.8	5.9459
								144	6.0394
								144.2	6.1314
								144.4	6.2216
								144.6	6.3103
								144.8	6.3973
								145	6.4825
								145.2	6.5662
								145.4	6.648
								145.6	6.7282
								145.8	6.8066
								146	6.883
								146.2	6.9577
								146.4	7.0306
								146.6	7.1018
								146.8	7.1708
								147	7.238
								147.2	7.3033
								147.4	7.3665
								147.6	7.4277
								147.8	7.487
								148	7.5442
								148.2	7.5993
								148.4	7.6523
								148.6	7.7033
								148.8	7.7521
								149	7.7989
								149.2	7.8434
								149.4	7.8856
								149.6	7.9259
								149.8	7.9636
								150	7.9995
								150.2	8.0325
								150.4	8.0634
								150.6	8.0921
								150.8	8.1185
								151	8.1424
								151.2	8.164
								151.4	8.1831
								151.6	8.1999
								151.8	8.2141
								152	8.2256
								152.2	8.235
								152.4	8.2414
								152.6	8.2454
								152.8	8.2469
								153	8.2468
								153.2	8.2439
								153.4	8.2357
								153.6	8.2264
								153.8	8.2146
								154	8.2003
								154.2	8.1829
								154.4	8.1628
								154.6	8.1402
								154.8	8.1145
								155	8.086
								155.2	8.0544
								155.4	8.0199
								155.6	7.9829
								155.8	7.9426
								156	7.8995
								156.2	7.8535
								156.4	7.8042
								156.6	7.752
								156.8	7.6971
								157	7.6387
								157.2	7.5774
								157.4	7.5126
								157.6	7.4448
								157.8	7.3741
								158	7.2999
								158.2	7.2226
								158.4	7.1422
								158.6	7.0584
								158.8	6.9712
								159	6.8809
								159.2	6.7871
								159.4	6.69
								159.6	6.5895
								159.8	6.4856
								160	6.3781
								160.2	6.2673
								160.4	6.153
								160.6	6.0353
								160.8	5.9139
								161	5.789
								161.2	5.6607
								161.4	5.5287
								161.6	5.3931
								161.8	5.2541
								162	5.1113
								162.2	4.965
								162.4	4.815
								162.6	4.6612
								162.8	4.5035
								163	4.3423
								163.2	4.1774
								163.4	4.0087
								163.6	3.8363
								163.8	3.6601
								164	3.4802
								164.2	3.2967
								164.4	3.1093
								164.6	2.9181
								164.8	2.7233
								165	2.5249
								165.2	2.3226
								165.4	2.1165
								165.6	1.9068
								165.8	1.6935
								166	1.4764
								166.2	1.256
								166.4	1.0319
								166.6	0.804
								166.8	0.5727
								167	0.3383
								167.2	0.1004
								167.4	-0.1407
								167.6	-0.3388
								167.8	-0.3339
								168	-0.3323
								168.2	-0.3298
								168.4	-0.3277
								168.6	-0.3235
								168.8	-0.3185
								169	-0.3127
								169.2	-0.3059
								169.4	-0.2983
								169.6	-0.2894
								169.8	-0.2796
								170	-0.2685
								170.2	-0.2564
								170.4	-0.2429
								170.6	-0.2284
								170.8	-0.2127
								171	-0.196
								171.2	-0.1779
								171.4	-0.1586
								171.6	-0.1379
								171.8	-0.1158
								172	-0.0924
								172.2	-0.0677
								172.4	-0.0419
								172.6	-0.0146
								172.8	0.0143
								173	0.0442
								173.2	0.0759
								173.4	0.1088
								173.6	0.1431
								173.8	0.1791
								174	0.2165
								174.2	0.2551
								174.4	0.2955
								174.6	0.3374
								174.8	0.3809
								175	0.426
								175.2	0.4728
								175.4	0.5211
								175.6	0.5711
								175.8	0.6227
								176	0.676
								176.2	0.7307
								176.4	0.7874
								176.6	0.8459
								176.8	0.9062
								177	0.9684
								177.2	1.0323
								177.4	1.0981
								177.6	1.1655
								177.8	1.2349
								178	1.3062
								178.2	1.3794
								178.4	1.4547
								178.6	1.5319
								178.8	1.6112
								179	1.6926
								179.2	1.7759
								179.4	1.8613
								179.6	1.9487
								179.8	2.0381
								180	2.1298
								180.2	2.2238
								180.4	2.3198
								180.6	2.4181
								180.8	2.5186
								181	2.6214
								181.2	2.7264
								181.4	2.834
								181.6	2.9438
								181.8	3.0562
								182	3.1707
								182.2	3.2878
								182.4	3.4072
								182.6	3.5291
								182.8	3.6508
								183	3.7714
								183.2	3.8911
								183.4	4.0095
								183.6	4.1267
								183.8	4.2428
								184	4.3577
								184.2	4.4714
								184.4	4.5839
								184.6	4.6952
								184.8	4.8049
								185	4.9136
								185.2	5.021
								185.4	5.1268
								185.6	5.2313
								185.8	5.3345
								186	5.4361
								186.2	5.5365
								186.4	5.6353
								186.6	5.7326
								186.8	5.8282
								187	5.9226
								187.2	6.0152
								187.4	6.1063
								187.6	6.1957
								187.8	6.2835
								188	6.3697
								188.2	6.4542
								188.4	6.537
								188.6	6.6179
								188.8	6.6972
								189	6.7746
								189.2	6.8502
								189.4	6.9241
								189.6	6.9959
								189.8	7.066
								190	7.1341
								190.2	7.2005
								190.4	7.2647
								190.6	7.3269
								190.8	7.3872
								191	7.4455
								191.2	7.5017
								191.4	7.5556
								191.6	7.6077
								191.8	7.6577
								192	7.7055
								192.2	7.7512
								192.4	7.7948
								192.6	7.8362
								192.8	7.8754
								193	7.9123
								193.2	7.9468
								193.4	7.9792
								193.6	8.009
								193.8	8.037
								194	8.0624
								194.2	8.0853
								194.4	8.1058
								194.6	8.1241
								194.8	8.14
								195	8.1531
								195.2	8.1638
								195.4	8.1719
								195.6	8.1771
								195.8	8.1807
								196	8.1807
								196.2	8.1806
								196.4	8.1744
								196.6	8.166
								196.8	8.156
								197	8.1432
								197.2	8.1274
								197.4	8.1091
								197.6	8.0882
								197.8	8.0641
								198	8.0375
								198.2	8.0077
								198.4	7.9753
								198.6	7.9398
								198.8	7.9014
								199	7.86
								199.2	7.8156
								199.4	7.7686
								199.6	7.7184
								199.8	7.6651
								200	7.6087
								200.2	7.5492
								200.4	7.4868
								200.6	7.4209
								200.8	7.3521
								201	7.2803
								201.2	7.2049
								201.4	7.1265
								201.6	7.0448
								201.8	6.9598
								202	6.8716
								202.2	6.78
								202.4	6.685
								202.6	6.5867
								202.8	6.4852
								203	6.38
								203.2	6.2716
								203.4	6.1596
								203.6	6.0441
								203.8	5.9252
								204	5.8027
								204.2	5.6767
								204.4	5.5472
								204.6	5.414
								204.8	5.2772
								205	5.1368
								205.2	4.9928
								205.4	4.8453
								205.6	4.694
								205.8	4.5388
								206	4.3803
								206.2	4.218
								206.4	4.0518
								206.6	3.8819
								206.8	3.7084
								207	3.5312
								207.2	3.35
								207.4	3.1652
								207.6	2.9767
								207.8	2.7845
								208	2.5883
								208.2	2.3886
								208.4	2.1853
								208.6	1.978
								208.8	1.7673
								209	1.553
								209.2	1.3349
								209.4	1.1134
								209.6	0.8884
								209.8	0.6598
								210	0.4279
								210.2	0.1924
								210.4	-0.0461
								210.6	-0.2879
								210.8	-0.3223
								211	-0.3174
								211.2	-0.3157
								211.4	-0.3129
								211.6	-0.3092
								211.8	-0.3052
								212	-0.2998
								212.2	-0.2934
								212.4	-0.2859
								212.6	-0.2776
								212.8	-0.268
								213	-0.2574
								213.2	-0.2455
								213.4	-0.2324
								213.6	-0.2184
								213.8	-0.203
								214	-0.1864
								214.2	-0.1688
								214.4	-0.1497
								214.6	-0.1294
								214.8	-0.1078
								215	-0.0849
								215.2	-0.061
								215.4	-0.0355
								215.6	-0.0086
								215.8	0.0196
								216	0.0491
								216.2	0.0802
								216.4	0.1126
								216.6	0.1466
								216.8	0.1822
								217	0.219
								217.2	0.2574
								217.4	0.2973
								217.6	0.3387
								217.8	0.3817
								218	0.4262
								218.2	0.4723
								218.4	0.5203
								218.6	0.5697
								218.8	0.6208
								219	0.6735
								219.2	0.728
								219.4	0.7842
								219.6	0.8422
								219.8	0.902
								220	0.9637
								220.2	1.0269
								220.4	1.0922
								220.6	1.1592
								220.8	1.2281
								221	1.299
								221.2	1.3718
								221.4	1.4464
								221.6	1.523
								221.8	1.6016
								222	1.6822
								222.2	1.7647
								222.4	1.8496
								222.6	1.9365
								222.8	2.0255
								223	2.1166
								223.2	2.2098
								223.4	2.3054
								223.6	2.403
								223.8	2.5029
								224	2.605
								224.2	2.7095
								224.4	2.8163
								224.6	2.9254
								224.8	3.0369
								225	3.1508
								225.2	3.2671
								225.4	3.3859
								225.6	3.5071
								225.8	3.6295
								226	3.7511
								226.2	3.8715
								226.4	3.9906
								226.6	4.1087
								226.8	4.2256
								227	4.3414
								227.2	4.456
								227.4	4.5692
								227.6	4.6813
								227.8	4.792
								228	4.9016
								228.2	5.0098
								228.4	5.1166
								228.6	5.2221
								228.8	5.3261
								229	5.4286
								229.2	5.5298
								229.4	5.6296
								229.6	5.7279
								229.8	5.8246
								230	5.9199
								230.2	6.0135
								230.4	6.1056
								230.6	6.1961
								230.8	6.2849
								231	6.372
								231.2	6.4577
								231.4	6.5414
								231.6	6.6234
								231.8	6.7038
								232	6.7823
								232.2	6.8591
								232.4	6.9338
								232.6	7.0068
								232.8	7.078
								233	7.1472
								233.2	7.2146
								233.4	7.2801
								233.6	7.3436
								233.8	7.4051
								234	7.4645
								234.2	7.5221
								234.4	7.5775
								234.6	7.6308
								234.8	7.6819
								235	7.7309
								235.2	7.778
								235.4	7.823
								235.6	7.8656
								235.8	7.906
								236	7.9441
								236.2	7.9801
								236.4	8.0134
								236.6	8.0449
								236.8	8.0741
								237	8.1008
								237.2	8.1251
								237.4	8.1468
								237.6	8.1666
								237.8	8.1838
								238	8.1984
								238.2	8.2105
								238.4	8.2203
								238.6	8.2269
								238.8	8.2319
								239	8.2333
								239.2	8.2333
								239.4	8.2326
								239.6	8.2239
								239.8	8.2146
								240	8.2034
								240.2	8.1893
								240.4	8.1724
								240.6	8.1528
								240.8	8.1303
								241	8.1051
								241.2	8.0771
								241.4	8.0458
								241.6	8.012
								241.8	7.9754
								242	7.9356
								242.2	7.893
								242.4	7.8474
								242.6	7.7987
								242.8	7.7469
								243	7.6924
								243.2	7.6346
								243.4	7.5738
								243.6	7.5097
								243.8	7.4424
								244	7.3722
								244.2	7.2986
								244.4	7.2218
								244.6	7.1418
								244.8	7.0584
								245	6.9719
								245.2	6.8823
								245.4	6.7889
								245.6	6.6925
								245.8	6.5926
								246	6.4893
								246.2	6.3827
								246.4	6.2724
								246.6	6.1587
								246.8	6.0416
								247	5.9209
								247.2	5.7968
								247.4	5.6691
								247.6	5.5377
								247.8	5.4026
								248	5.2641
								248.2	5.1219
								248.4	4.9761
								248.6	4.8267
								248.8	4.6735
								249	4.5166
								249.2	4.3563
								249.4	4.1921
								249.6	4.024
								249.8	3.8524
								250	3.6771
								250.2	3.498
								250.4	3.3152
								250.6	3.1286
								250.8	2.9381
								251	2.7438
								251.2	2.546
								251.4	2.3443
								251.6	2.1388
								251.8	1.9298
								252	1.7171
								252.2	1.5006
								252.4	1.2808
								252.6	1.0574
								252.8	0.8304
								253	0.5999
								253.2	0.3661
								253.4	0.1287
								253.6	-0.1117
								253.8	-0.3271
								254	-0.3256
								254.2	-0.3238
								254.4	-0.3211
								254.6	-0.319
								254.8	-0.315
								255	-0.3101
								255.2	-0.3045
								255.4	-0.2979
								255.6	-0.2903
								255.8	-0.2816
								256	-0.2715
								256.2	-0.2609
								256.4	-0.2487
								256.6	-0.2355
								256.8	-0.2209
								257	-0.2054
								257.2	-0.1887
								257.4	-0.1705
								257.6	-0.1512
								257.8	-0.1307
								258	-0.1089
								258.2	-0.0857
								258.4	-0.0614
								258.6	-0.0356
								258.8	-0.0083
								259	0.0202
								259.2	0.0502
								259.4	0.0816
								259.6	0.1145
								259.8	0.1486
								260	0.1843
								260.2	0.2216
								260.4	0.2603
								260.6	0.3006
								260.8	0.3423
								261	0.3857
								261.2	0.4306
								261.4	0.4772
								261.6	0.5252
								261.8	0.5752
								262	0.6267
								262.2	0.6799
								262.4	0.7348
								262.6	0.7914
								262.8	0.8498
								263	0.9098
								263.2	0.9717
								263.4	1.0355
								263.6	1.101
								263.8	1.1683
								264	1.2377
								264.2	1.3087
								264.4	1.3819
								264.6	1.4571
								264.8	1.5342
								265	1.6132
								265.2	1.6943
								265.4	1.7773
								265.6	1.8625
								265.8	1.9497
								266	2.0392
								266.2	2.1308
								266.4	2.2244
								266.6	2.3203
								266.8	2.4184
								267	2.5189
								267.2	2.6214
								267.4	2.7264
								267.6	2.8337
								267.8	2.9434
								268	3.0555
								268.2	3.1698
								268.4	3.2867
								268.6	3.4059
								268.8	3.5277
								269	3.6505
								269.2	3.7722
								269.4	3.8928
								269.6	4.0122
								269.8	4.1305
								270	4.2478
								270.2	4.3636
								270.4	4.4786
								270.6	4.5921
								270.8	4.7044
								271	4.8152
								271.2	4.9249
								271.4	5.0334
								271.6	5.1404
								271.8	5.2461
								272	5.3504
								272.2	5.4532
								272.4	5.5545
								272.6	5.6545
								272.8	5.7529
								273	5.8497
								273.2	5.9451
								273.4	6.039
								273.6	6.1314
								273.8	6.222
								274	6.3109
								274.2	6.3983
								274.4	6.484
								274.6	6.568
								274.8	6.6503
								275	6.7307
								275.2	6.8094
								275.4	6.8862
								275.6	6.9614
								275.8	7.0347
								276	7.1061
								276.2	7.1756
								276.4	7.2432
								276.6	7.3089
								276.8	7.3727
								277	7.4344
								277.2	7.494
								277.4	7.5515
								277.6	7.6072
								277.8	7.6607
								278	7.712
								278.2	7.7615
								278.4	7.8087
								278.6	7.8537
								278.8	7.8966
								279	7.9372
								279.2	7.9755
								279.4	8.0115
								279.6	8.0453
								279.8	8.0769
								280	8.106
								280.2	8.133
								280.4	8.1576
								280.6	8.18
								280.8	8.1998
								281	8.217
								281.2	8.2318
								281.4	8.2439
								281.6	8.2539
								281.8	8.2608
								282	8.2654
								282.2	8.2673
								282.4	8.2674
								282.6	8.267
								282.8	8.2582
								283	8.249
								283.2	8.2382
								283.4	8.2242
								283.6	8.2076
								283.8	8.1883
								284	8.1658
								284.2	8.141
								284.4	8.113
								284.6	8.0823
								284.8	8.0484
								285	8.0118
								285.2	7.9723
								285.4	7.9297
								285.6	7.8843
								285.8	7.8358
								286	7.7844
								286.2	7.7296
								286.4	7.672
								286.6	7.611
								286.8	7.5471
								287	7.4803
								287.2	7.4098
								287.4	7.3365
								287.6	7.2598
								287.8	7.18
								288	7.0969
								288.2	7.0105
								288.4	6.9208
								288.6	6.8278
								288.8	6.7314
								289	6.6316
								289.2	6.5285
								289.4	6.4218
								289.6	6.3118
								289.8	6.1983
								290	6.0814
								290.2	5.9608
								290.4	5.8367
								290.6	5.709
								290.8	5.5778
								291	5.4427
								291.2	5.3043
								291.4	5.1622
								291.6	5.0165
								291.8	4.8671
								292	4.714
								292.2	4.5571
								292.4	4.3966
								292.6	4.2323
								292.8	4.0645
								293	3.8928
								293.2	3.7174
								293.4	3.5382
								293.6	3.3553
								293.8	3.1688
								294	2.9782
								294.2	2.7839
								294.4	2.586
								294.6	2.3843
								294.8	2.1788
								295	1.9698
								295.2	1.7571
								295.4	1.5407
								295.6	1.3207
								295.8	1.097
								296	0.8701
								296.2	0.6395
								296.4	0.4055
								296.6	0.1681
								296.8	-0.0726
								297	-0.3026
								297.2	-0.3078
								297.4	-0.3049
								297.6	-0.3034
								297.8	-0.2998
								298	-0.2964
								298.2	-0.2919
								298.4	-0.2864
								298.6	-0.2799
								298.8	-0.2722
								299	-0.2638
								299.2	-0.254
								299.4	-0.2433
								299.6	-0.2311
								299.8	-0.218
								300	-0.2035
								300.2	-0.1879
								300.4	-0.1712
								300.6	-0.1534
								300.8	-0.1341
								301	-0.1137
								301.2	-0.0918
								301.4	-0.0687
								301.6	-0.0444
								301.8	-0.0188
								302	0.0082
								302.2	0.0365
								302.4	0.0664
								302.6	0.0978
								302.8	0.1305
								303	0.1644
								303.2	0.2002
								303.4	0.2372
								303.6	0.2758
								303.8	0.3161
								304	0.3577
								304.2	0.4011
								304.4	0.4459
								304.6	0.4925
								304.8	0.5405
								305	0.5902
								305.2	0.6417
								305.4	0.6948
								305.6	0.7496
								305.8	0.8061
								306	0.8643
								306.2	0.9242
								306.4	0.986
								306.6	1.0497
								306.8	1.1152
								307	1.1824
								307.2	1.2516
								307.4	1.3228
								307.6	1.3958
								307.8	1.4708
								308	1.5477
								308.2	1.6266
								308.4	1.7077
								308.6	1.7907
								308.8	1.8758
								309	1.963
								309.2	2.0522
								309.4	2.1435
								309.6	2.2372
								309.8	2.3329
								310	2.431
								310.2	2.5312
								310.4	2.6336
								310.6	2.7384
								310.8	2.8456
								311	2.9552
								311.2	3.0672
								311.4	3.1813
								311.6	3.2982
								311.8	3.4174
								312	3.539
								312.2	3.6612
								312.4	3.7823
								312.6	3.9022
								312.8	4.0211
								313	4.1388
								313.2	4.2555
								313.4	4.3708
								313.6	4.485
								313.8	4.5979
								314	4.7097
								314.2	4.8202
								314.4	4.9293
								314.6	5.0371
								314.8	5.1436
								315	5.2486
								315.2	5.3523
								315.4	5.4545
								315.6	5.5552
								315.8	5.6547
								316	5.7525
								316.2	5.8488
								316.4	5.9436
								316.6	6.0368
								316.8	6.1283
								317	6.2184
								317.2	6.3067
								317.4	6.3934
								317.6	6.4786
								317.8	6.562
								318	6.6436
								318.2	6.7235
								318.4	6.8016
								318.6	6.8779
								318.8	6.9524
								319	7.025
								319.2	7.0956
								319.4	7.1645
								319.6	7.2314
								319.8	7.2964
								320	7.3593
								320.2	7.4203
								320.4	7.4793
								320.6	7.5363
								320.8	7.5911
								321	7.644
								321.2	7.6947
								321.4	7.7434
								321.6	7.7898
								321.8	7.8341
								322	7.8764
								322.2	7.9162
								322.4	7.9539
								322.6	7.9896
								322.8	8.0226
								323	8.0534
								323.2	8.0821
								323.4	8.108
								323.6	8.1318
								323.8	8.1531
								324	8.1723
								324.2	8.1886
								324.4	8.2028
								324.6	8.2145
								324.8	8.2234
								325	8.23
								325.2	8.2341
								325.4	8.2348
								325.6	8.2349
								325.8	8.233
								326	8.2237
								326.2	8.2143
								326.4	8.2025
								326.6	8.1878
								326.8	8.1704
								327	8.1502
								327.2	8.127
								327.4	8.1012
								327.6	8.0725
								327.8	8.0408
								328	8.0063
								328.2	7.9692
								328.4	7.9288
								328.6	7.8856
								328.8	7.8391
								329	7.79
								329.2	7.7376
								329.4	7.6824
								329.6	7.6237
								329.8	7.5623
								330	7.4977
								330.2	7.4298
								330.4	7.3589
								330.6	7.2848
								330.8	7.2072
								331	7.1265
								331.2	7.0426
								331.4	6.9555
								331.6	6.865
								331.8	6.7711
								332	6.6741
								332.2	6.5734
								332.4	6.4694
								332.6	6.3618
								332.8	6.2508
								333	6.1364
								333.2	6.0184
								333.4	5.8971
								333.6	5.7723
								333.8	5.6437
								334	5.5117
								334.2	5.3762
								334.4	5.237
								334.6	5.0941
								334.8	4.9475
								335	4.7971
								335.2	4.6432
								335.4	4.4857
								335.6	4.3243
								335.8	4.1595
								336	3.9908
								336.2	3.8184
								336.4	3.6421
								336.6	3.4623
								336.8	3.2786
								337	3.091
								337.2	2.8999
								337.4	2.705
								337.6	2.5063
								337.8	2.3039
								338	2.0978
								338.2	1.8881
								338.4	1.6746
								338.6	1.4577
								338.8	1.2369
								339	1.0128
								339.2	0.7849
								339.4	0.5539
								339.6	0.3192
								339.8	0.0815
								340	-0.1598
								340.2	-0.318
								340.4	-0.3118
								340.6	-0.3097
								340.8	-0.3081
								341	-0.3045
								341.2	-0.3003
								341.4	-0.2952
								341.6	-0.2892
								341.8	-0.2822
								342	-0.2739
								342.2	-0.2649
								342.4	-0.2545
								342.6	-0.2434
								342.8	-0.2308
								343	-0.2172
								343.2	-0.2024
								343.4	-0.1863
								343.6	-0.1691
								343.8	-0.1505
								344	-0.1307
								344.2	-0.1098
								344.4	-0.0874
								344.6	-0.0638
								344.8	-0.039
								345	-0.0127
								345.2	0.0151
								345.4	0.0438
								345.6	0.0745
								345.8	0.1063
								346	0.1397
								346.2	0.1746
								346.4	0.2108
								346.6	0.2485
								346.8	0.2877
								347	0.3285
								347.2	0.3708
								347.4	0.4148
								347.6	0.4603
								347.8	0.5075
								348	0.5562
								348.2	0.6065
								348.4	0.6586
								348.6	0.7124
								348.8	0.7678
								349	0.8249
								349.2	0.8839
								349.4	0.9445
								349.6	1.007
								349.8	1.0712
								350	1.1374
								350.2	1.2054
								350.4	1.2754
								350.6	1.3471
								350.8	1.421
								351	1.4967
								351.2	1.5743
								351.4	1.654
								351.6	1.7357
								351.8	1.8194
								352	1.9051
								352.2	1.993
								352.4	2.0832
								352.6	2.1754
								352.8	2.2698
								353	2.3664
								353.2	2.4652
								353.4	2.5662
								353.6	2.6697
								353.8	2.7753
								354	2.8834
								354.2	2.9935
								354.4	3.1063
								354.6	3.2214
								354.8	3.339
								355	3.4591
								355.2	3.5808
								355.4	3.7017
								355.6	3.8213
								355.8	3.94
								356	4.0576
								356.2	4.1739
								356.4	4.2891
								356.6	4.403
								356.8	4.5158
								357	4.6273
								357.2	4.7376
								357.4	4.8466
								357.6	4.9542
								357.8	5.0605
								358	5.1654
								358.2	5.2689
								358.4	5.3709
								358.6	5.4717
								358.8	5.5709
								359	5.6686
								359.2	5.7648
								359.4	5.8596
								359.6	5.9526
								359.8	6.0443
								360	6.1342
								360.2	6.2226
								360.4	6.3092
								360.6	6.3943
								360.8	6.4776
								361	6.5592
								361.2	6.6389
								361.4	6.717
								361.6	6.7933
								361.8	6.8679
								362	6.9406
								362.2	7.0112
								362.4	7.0801
								362.6	7.1471
								362.8	7.2121
								363	7.2751
								363.2	7.3362
								363.4	7.3953
								363.6	7.4524
								363.8	7.5073
								364	7.5604
								364.2	7.6111
								364.4	7.6599
								364.6	7.7065
								364.8	7.7508
								365	7.7931
								365.2	7.8331
								365.4	7.871
								365.6	7.9065
								365.8	7.9396
								366	7.9705
								366.2	7.9991
								366.4	8.0254
								366.6	8.0492
								366.8	8.0707
								367	8.0899
								367.2	8.1064
								367.4	8.1208
								367.6	8.1327
								367.8	8.1417
								368	8.1483
								368.2	8.1521
								368.4	8.1537
								368.6	8.1537
								368.8	8.1532
								369	8.1434
								369.2	8.1341
								369.4	8.1224
								369.6	8.108
								369.8	8.091
								370	8.0709
								370.2	8.0481
								370.4	8.0225
								370.6	7.9943
								370.8	7.9629
								371	7.9286
								371.2	7.8917
								371.4	7.8517
								371.6	7.8086
								371.8	7.7629
								372	7.7142
								372.2	7.662
								372.4	7.6071
								372.6	7.5492
								372.8	7.4883
								373	7.4237
								373.2	7.3563
								373.4	7.2858
								373.6	7.2118
								373.8	7.1349
								374	7.0549
								374.2	6.9714
								374.4	6.8846
								374.6	6.7945
								374.8	6.7012
								375	6.6045
								375.2	6.5044
								375.4	6.401
								375.6	6.2942
								375.8	6.1837
								376	6.07
								376.2	5.9526
								376.4	5.8319
								376.6	5.7076
								376.8	5.5797
								377	5.4483
								377.2	5.3134
								377.4	5.1748
								377.6	5.0325
								377.8	4.8865
								378	4.7369
								378.2	4.5837
								378.4	4.4269
								378.6	4.2662
								378.8	4.1018
								379	3.9339
								379.2	3.762
								379.4	3.5865
								379.6	3.4073
								379.8	3.2243
								380	3.0376
								380.2	2.8474
								380.4	2.6531
								380.6	2.4553
								380.8	2.2536
								381	2.0485
								381.2	1.8395
								381.4	1.6269
								381.6	1.4109
								381.8	1.1912
								382	0.9681
								382.2	0.7414
								382.4	0.5112
								382.6	0.2777
								382.8	0.0407
								383	-0.1994
								383.2	-0.3366
								383.4	-0.3308
								383.6	-0.3285
								383.8	-0.3271
								384	-0.3236
								384.2	-0.3195
								384.4	-0.315
								384.6	-0.3088
								384.8	-0.3018
								385	-0.2937
								385.2	-0.2846
								385.4	-0.2744
								385.6	-0.2633
								385.8	-0.2508
								386	-0.2374
								386.2	-0.2224
								386.4	-0.2063
								386.6	-0.1892
								386.8	-0.1709
								387	-0.151
								387.2	-0.1301
								387.4	-0.1077
								387.6	-0.084
								387.8	-0.0593
								388	-0.033
								388.2	-0.0051
								388.4	0.0237
								388.6	0.0543
								388.8	0.0859
								389	0.1193
								389.2	0.154
								389.4	0.1902
								389.6	0.2279
								389.8	0.2672
								390	0.3078
								390.2	0.35
								390.4	0.3941
								390.6	0.4394
								390.8	0.4864
								391	0.535
								391.2	0.5852
								391.4	0.6372
								391.6	0.6909
								391.8	0.7463
								392	0.8034
								392.2	0.8623
								392.4	0.9227
								392.6	0.9851
								392.8	1.0495
								393	1.1155
								393.2	1.1833
								393.4	1.253
								393.6	1.3247
								393.8	1.3985
								394	1.4741
								394.2	1.5516
								394.4	1.6312
								394.6	1.7129
								394.8	1.7967
								395	1.8825
								395.2	1.9703
								395.4	2.0603
								395.6	2.1525
								395.8	2.2468
								396	2.3433
								396.2	2.4421
								396.4	2.543
								396.6	2.6462
								396.8	2.7517
								397	2.8598
								397.2	2.9697
								397.4	3.0825
								397.6	3.1974
								397.8	3.3149
								398	3.4348
								398.2	3.5571
								398.4	3.6793
								398.6	3.8003
								398.8	3.9203
								399	4.0391
								399.2	4.1569
								399.4	4.2735
								399.6	4.3889
[truncated: 48,435 more rows]
