# Supplementary material for: Magnetic nanostickers for active control of interface-enhanced selective bioadhesion
Source: Nat Commun. 2025 Jul 10;16:6400. doi: 10.1038/s41467-025-61719-9 (PMC12246147; doi:10.1038/s41467-025-61719-9)
Supplement: Supplementary file 7 — Source data [file 41467_2025_61719_MOESM7_ESM.zip › Source data/Figure S14/Figure S14C.xlsx]

## Sheet: Sheet1
							Cycle number (N)		Displacement (mm)
								0.0333	1.4
								0.05	1.4
								0.0667	1.4
								0.0833	1.4
								0.1	1.4
								0.1167	1.4
								0.1333	1.4
								0.15	1.4
								0.1667	1.4
								0.1833	1.4
								0.2	1.4
								0.2167	1.4
								0.2333	1.4
								0.25	1.4
								0.2667	1.4
								0.2833	1.4
								0.3	1.4
								0.3167	1.4
								0.3333	1.4
								0.35	1.4
								0.3667	1.4
								0.3833	1.4
								0.4	1.4
								0.4167	1.4001
								0.4333	1.4001
								0.45	1.4001
								0.4667	1.4001
								0.4833	1.4002
								0.5	1.4006
								0.5167	1.4021
								0.5333	1.4032
								0.55	1.4038
								0.5667	1.4041
								0.5833	1.4043
								0.6	1.4043
								0.6167	1.4043
								0.6333	1.4044
								0.65	1.4044
								0.6667	1.4047
								0.6833	1.405
								0.7	1.4055
								0.7167	1.4058
								0.7333	1.406
								0.75	1.4062
								0.7667	1.4064
								0.7833	1.4067
								0.8	1.4071
								0.8167	1.4074
								0.8333	1.4078
								0.85	1.4081
								0.8667	1.4084
								0.8833	1.4088
								0.9	1.4092
								0.9167	1.4095
								0.9333	1.4099
								0.95	1.4103
								0.9667	1.4106
								0.9833	1.411
								1	1.4114
								1.0167	1.4118
								1.0333	1.4122
								1.05	1.4126
								1.0667	1.413
								1.0833	1.4133
								1.1	1.4138
								1.1167	1.4144
								1.1333	1.4151
								1.15	1.4157
								1.1667	1.4162
								1.1833	1.4167
								1.2	1.4171
								1.2167	1.4176
								1.2333	1.4181
								1.25	1.4186
								1.2667	1.4192
								1.2833	1.4197
								1.3	1.4202
								1.3167	1.4207
								1.3333	1.4213
								1.35	1.4219
								1.3667	1.4226
								1.3833	1.4232
								1.4	1.4237
								1.4167	1.4242
								1.4333	1.4248
								1.45	1.4255
								1.4667	1.4261
								1.4833	1.4268
								1.5	1.4274
								1.5167	1.428
								1.5333	1.4287
								1.55	1.4294
								1.5667	1.43
								1.5833	1.4305
								1.6	1.4312
								1.6167	1.4319
								1.6333	1.4327
								1.65	1.4334
								1.6667	1.4341
								1.6833	1.435
								1.7	1.4358
								1.7167	1.4366
								1.7333	1.4374
								1.75	1.4381
								1.7667	1.4389
								1.7833	1.4397
								1.8	1.4404
								1.8167	1.4412
								1.8333	1.4421
								1.85	1.4429
								1.8667	1.4438
								1.8833	1.4447
								1.9	1.4455
								1.9167	1.4463
								1.9333	1.447
								1.95	1.4479
								1.9667	1.4488
								1.9833	1.4498
								2	1.4507
								2.0167	1.4515
								2.0333	1.4523
								2.05	1.4531
								2.0667	1.454
								2.0833	1.4549
								2.1	1.4559
								2.1167	1.4569
								2.1333	1.458
								2.15	1.459
								2.1667	1.46
								2.1833	1.4609
								2.2	1.4619
								2.2167	1.463
								2.2333	1.4639
								2.25	1.4649
								2.2667	1.466
								2.2833	1.4671
								2.3	1.468
								2.3167	1.4691
								2.3333	1.4702
								2.35	1.4712
								2.3667	1.4723
								2.3833	1.4733
								2.4	1.4744
								2.4167	1.4755
								2.4333	1.4767
								2.45	1.4779
								2.4667	1.479
								2.4833	1.4801
								2.5	1.4812
								2.5167	1.4824
								2.5333	1.4836
								2.55	1.4848
								2.5667	1.4861
								2.5833	1.4872
								2.6	1.4883
								2.6167	1.4896
								2.6333	1.4908
								2.65	1.492
								2.6667	1.4932
								2.6833	1.4944
								2.7	1.4957
								2.7167	1.4971
								2.7333	1.4984
								2.75	1.4997
								2.7667	1.501
								2.7833	1.5023
								2.8	1.5036
								2.8167	1.505
								2.8333	1.5064
								2.85	1.5076
								2.8667	1.509
								2.8833	1.5103
								2.9	1.5116
								2.9167	1.5129
								2.9333	1.5141
								2.95	1.5156
								2.9667	1.5171
								2.9833	1.5185
								3	1.52
								3.0167	1.5215
								3.0333	1.523
								3.05	1.5244
								3.0667	1.5259
								3.0833	1.5274
								3.1	1.5289
								3.1167	1.5304
								3.1333	1.5319
								3.15	1.5333
								3.1667	1.5348
								3.1833	1.5364
								3.2	1.5379
								3.2167	1.5395
								3.2333	1.541
								3.25	1.5426
								3.2667	1.5442
								3.2833	1.5458
								3.3	1.5474
								3.3167	1.5489
								3.3333	1.5506
								3.35	1.5521
								3.3667	1.5537
								3.3833	1.5553
								3.4	1.5571
								3.4167	1.5588
								3.4333	1.5605
								3.45	1.5622
								3.4667	1.5638
								3.4833	1.5656
								3.5	1.5673
								3.5167	1.569
								3.5333	1.5707
								3.55	1.5724
								3.5667	1.5741
								3.5833	1.5758
								3.6	1.5776
								3.6167	1.5794
								3.6333	1.5811
								3.65	1.583
								3.6667	1.5848
								3.6833	1.5868
								3.7	1.5886
								3.7167	1.5905
								3.7333	1.5924
								3.75	1.5942
								3.7667	1.596
								3.7833	1.5978
								3.8	1.5997
								3.8167	1.6016
								3.8333	1.6035
								3.85	1.6055
								3.8667	1.6075
								3.8833	1.6095
								3.9	1.6114
								3.9167	1.6133
								3.9333	1.6151
								3.95	1.6171
								3.9667	1.6193
								3.9833	1.6214
								4	1.6234
								4.0167	1.6255
								4.0333	1.6275
								4.05	1.6295
								4.0667	1.6315
								4.0833	1.6334
								4.1	1.6355
								4.1167	1.6376
								4.1333	1.6398
								4.15	1.6419
								4.1667	1.644
								4.1833	1.6463
								4.2	1.6483
								4.2167	1.6504
								4.2333	1.6525
								4.25	1.6545
								4.2667	1.6567
								4.2833	1.659
								4.3	1.6612
								4.3167	1.6635
								4.3333	1.6657
								4.35	1.6679
								4.3667	1.6702
								4.3833	1.6724
								4.4	1.6745
								4.4167	1.6768
								4.4333	1.6791
								4.45	1.6813
								4.4667	1.6836
								4.4833	1.686
								4.5	1.6883
								4.5167	1.6907
								4.5333	1.693
								4.55	1.6953
								4.5667	1.6977
								4.5833	1.7
								4.6	1.7025
								4.6167	1.7049
								4.6333	1.7073
								4.65	1.7098
								4.6667	1.7122
								4.6833	1.7145
								4.7	1.7169
								4.7167	1.7194
								4.7333	1.7218
								4.75	1.7243
								4.7667	1.7268
								4.7833	1.7294
								4.8	1.7318
								4.8167	1.7343
								4.8333	1.7368
								4.85	1.7394
								4.8667	1.7419
								4.8833	1.7446
								4.9	1.7471
								4.9167	1.7496
								4.9333	1.7522
								4.95	1.7547
								4.9667	1.7574
								4.9833	1.76
								5	1.7627
								5.0167	1.7653
								5.0333	1.768
								5.05	1.7707
								5.0667	1.7733
								5.0833	1.7759
								5.1	1.7786
								5.1167	1.7813
								5.1333	1.7841
								5.15	1.7869
								5.1667	1.7896
								5.1833	1.7924
								5.2	1.7951
								5.2167	1.7978
								5.2333	1.8006
								5.25	1.8035
								5.2667	1.8064
								5.2833	1.8092
								5.3	1.8121
								5.3167	1.8149
								5.3333	1.8177
								5.35	1.8207
								5.3667	1.8236
								5.3833	1.8265
								5.4	1.8294
								5.4167	1.8323
								5.4333	1.8351
								5.45	1.8381
								5.4667	1.841
								5.4833	1.844
								5.5	1.8471
								5.5167	1.85
								5.5333	1.8529
								5.55	1.8558
								5.5667	1.8588
								5.5833	1.8618
								5.6	1.8649
								5.6167	1.8679
								5.6333	1.8709
								5.65	1.8739
								5.6667	1.877
								5.6833	1.8801
								5.7	1.8832
								5.7167	1.8863
								5.7333	1.8894
								5.75	1.8926
								5.7667	1.8957
								5.7833	1.8989
								5.8	1.9021
								5.8167	1.9053
								5.8333	1.9085
								5.85	1.9118
								5.8667	1.915
								5.8833	1.9182
								5.9	1.9214
								5.9167	1.9247
								5.9333	1.928
								5.95	1.9313
								5.9667	1.9344
								5.9833	1.9377
								6	1.9411
								6.0167	1.9444
								6.0333	1.9478
								6.05	1.9511
								6.0667	1.9544
								6.0833	1.9577
								6.1	1.9611
								6.1167	1.9645
								6.1333	1.968
								6.15	1.9714
								6.1667	1.9748
								6.1833	1.9782
								6.2	1.9817
								6.2167	1.9851
								6.2333	1.9886
								6.25	1.9921
								6.2667	1.9956
								6.2833	1.9991
								6.3	2.0025
								6.3167	2.0061
								6.3333	2.0097
								6.35	2.0132
								6.3667	2.0167
								6.3833	2.0204
								6.4	2.024
								6.4167	2.0277
								6.4333	2.0313
								6.45	2.0348
								6.4667	2.0384
								6.4833	2.0421
								6.5	2.0458
								6.5167	2.0495
								6.5333	2.0531
								6.55	2.0567
								6.5667	2.0604
								6.5833	2.0641
								6.6	2.0679
								6.6167	2.0716
								6.6333	2.0753
								6.65	2.0791
								6.6667	2.0828
								6.6833	2.0867
								6.7	2.0904
								6.7167	2.0942
								6.7333	2.098
								6.75	2.1019
								6.7667	2.1057
								6.7833	2.1097
								6.8	2.1136
								6.8167	2.1174
								6.8333	2.1214
								6.85	2.1253
								6.8667	2.1293
								6.8833	2.1332
								6.9	2.1371
								6.9167	2.1411
								6.9333	2.1451
								6.95	2.1491
								6.9667	2.153
								6.9833	2.1569
								7	2.161
								7.0167	2.165
								7.0333	2.169
								7.05	2.1731
								7.0667	2.1771
								7.0833	2.1811
								7.1	2.1852
								7.1167	2.1893
								7.1333	2.1935
								7.15	2.1975
								7.1667	2.2017
								7.1833	2.2059
								7.2	2.2101
								7.2167	2.2143
								7.2333	2.2184
								7.25	2.2227
								7.2667	2.227
								7.2833	2.2313
								7.3	2.2355
								7.3167	2.2398
								7.3333	2.2441
								7.35	2.2484
								7.3667	2.2527
								7.3833	2.2569
								7.4	2.2613
								7.4167	2.2656
								7.4333	2.2699
								7.45	2.2742
								7.4667	2.2786
								7.4833	2.283
								7.5	2.2874
								7.5167	2.2918
								7.5333	2.2962
								7.55	2.3007
								7.5667	2.3051
								7.5833	2.3096
								7.6	2.3141
								7.6167	2.3186
								7.6333	2.323
								7.65	2.3276
								7.6667	2.3321
								7.6833	2.3366
								7.7	2.3411
								7.7167	2.3458
								7.7333	2.3504
								7.75	2.3549
								7.7667	2.3595
								7.7833	2.3641
								7.8	2.3688
								7.8167	2.3734
								7.8333	2.378
								7.85	2.3826
								7.8667	2.3873
								7.8833	2.392
								7.9	2.3966
								7.9167	2.4013
								7.9333	2.4061
								7.95	2.4109
								7.9667	2.4156
								7.9833	2.4205
								8	2.4253
								8.0167	2.4301
								8.0333	2.4349
								8.05	2.4397
								8.0667	2.4446
								8.0833	2.4495
								8.1	2.4543
								8.1167	2.4591
								8.1333	2.464
								8.15	2.4689
								8.1667	2.4738
								8.1833	2.4787
								8.2	2.4836
								8.2167	2.4886
								8.2333	2.4936
								8.25	2.4985
								8.2667	2.5035
								8.2833	2.5085
								8.3	2.5136
								8.3167	2.5186
								8.3333	2.5236
								8.35	2.5288
								8.3667	2.5338
								8.3833	2.5388
								8.4	2.5439
								8.4167	2.5491
								8.4333	2.5542
								8.45	2.5593
								8.4667	2.5644
								8.4833	2.5696
								8.5	2.5747
								8.5167	2.5799
								8.5333	2.5851
								8.55	2.5903
								8.5667	2.5956
								8.5833	2.6008
								8.6	2.606
								8.6167	2.6114
								8.6333	2.6166
								8.65	2.6219
								8.6667	2.6273
								8.6833	2.6327
								8.7	2.6379
								8.7167	2.6433
								8.7333	2.6487
								8.75	2.6541
								8.7667	2.6594
								8.7833	2.6649
								8.8	2.6703
								8.8167	2.6757
								8.8333	2.6811
								8.85	2.6865
								8.8667	2.692
								8.8833	2.6974
								8.9	2.703
								8.9167	2.7085
								8.9333	2.7141
								8.95	2.7197
								8.9667	2.7252
								8.9833	2.7308
								9	2.7364
								9.0167	2.742
								9.0333	2.7477
								9.05	2.7533
								9.0667	2.7589
								9.0833	2.7646
								9.1	2.7702
								9.1167	2.7758
								9.1333	2.7815
								9.15	2.7872
								9.1667	2.793
								9.1833	2.7987
								9.2	2.8045
								9.2167	2.8103
								9.2333	2.8161
								9.25	2.8219
								9.2667	2.8278
								9.2833	2.8336
								9.3	2.8394
								9.3167	2.8453
								9.3333	2.8512
								9.35	2.857
								9.3667	2.863
								9.3833	2.8689
								9.4	2.8748
								9.4167	2.8807
								9.4333	2.8866
								9.45	2.8926
								9.4667	2.8985
								9.4833	2.9045
								9.5	2.9106
								9.5167	2.9166
								9.5333	2.9227
								9.55	2.9288
								9.5667	2.9349
								9.5833	2.9409
								9.6	2.947
								9.6167	2.9531
								9.6333	2.9592
								9.65	2.9653
								9.6667	2.9715
								9.6833	2.9776
								9.7	2.9837
								9.7167	2.9899
								9.7333	2.9962
								9.75	3.0023
								9.7667	3.0086
								9.7833	3.0149
								9.8	3.0211
								9.8167	3.0275
								9.8333	3.0338
								9.85	3.0401
								9.8667	3.0465
								9.8833	3.0528
								9.9	3.0591
								9.9167	3.0655
								9.9333	3.0719
								9.95	3.0782
								9.9667	3.0845
								9.9833	3.091
								10	3.0973
								10.0167	3.1038
								10.0333	3.1103
								10.05	3.1168
								10.0667	3.1232
								10.0833	3.1298
								10.1	3.1363
								10.1167	3.1428
								10.1333	3.1494
								10.15	3.1559
								10.1667	3.1625
								10.1833	3.1691
								10.2	3.1757
								10.2167	3.1822
								10.2333	3.1888
								10.25	3.1955
								10.2667	3.2022
								10.2833	3.2089
								10.3	3.2156
								10.3167	3.2224
								10.3333	3.2292
								10.35	3.2359
								10.3667	3.2427
								10.3833	3.2495
								10.4	3.2562
								10.4167	3.263
								10.4333	3.2698
								10.45	3.2766
								10.4667	3.2834
								10.4833	3.2903
								10.5	3.2971
								10.5167	3.304
								10.5333	3.3109
								10.55	3.3179
								10.5667	3.3248
								10.5833	3.3318
								10.6	3.3387
								10.6167	3.3457
								10.6333	3.3527
								10.65	3.3597
								10.6667	3.3667
								10.6833	3.3737
								10.7	3.3807
								10.7167	3.3877
								10.7333	3.3948
								10.75	3.4019
								10.7667	3.409
								10.7833	3.4161
								10.8	3.4233
								10.8167	3.4305
								10.8333	3.4377
								10.85	3.4449
								10.8667	3.4521
								10.8833	3.4593
								10.9	3.4665
								10.9167	3.4738
								10.9333	3.481
								10.95	3.4882
								10.9667	3.4955
								10.9833	3.5028
								11	3.5101
								11.0167	3.5174
								11.0333	3.5247
								11.05	3.5321
								11.0667	3.5394
								11.0833	3.5469
								11.1	3.5544
								11.1167	3.5618
								11.1333	3.5693
								11.15	3.5767
								11.1667	3.5841
								11.1833	3.5916
								11.2	3.599
								11.2167	3.6065
								11.2333	3.6142
								11.25	3.6217
								11.2667	3.6292
								11.2833	3.6367
								11.3	3.6444
								11.3167	3.652
								11.3333	3.6596
								11.35	3.6673
								11.3667	3.6749
								11.3833	3.6825
								11.4	3.6902
								11.4167	3.6978
								11.4333	3.7055
								11.45	3.7133
								11.4667	3.721
								11.4833	3.7288
								11.5	3.7367
								11.5167	3.7445
								11.5333	3.7524
								11.55	3.7602
								11.5667	3.768
								11.5833	3.7758
								11.6	3.7836
								11.6167	3.7915
								11.6333	3.7993
								11.65	3.8073
								11.6667	3.8153
								11.6833	3.8232
								11.7	3.8312
								11.7167	3.8391
								11.7333	3.8472
								11.75	3.8552
								11.7667	3.8632
								11.7833	3.8712
								11.8	3.8792
								11.8167	3.8873
								11.8333	3.8954
								11.85	3.9034
								11.8667	3.9116
								11.8833	3.9197
								11.9	3.9278
								11.9167	3.936
								11.9333	3.9442
								11.95	3.9524
								11.9667	3.9606
								11.9833	3.9688
								12	3.977
								12.0167	3.9852
								12.0333	3.9936
								12.05	4.0018
								12.0667	4.0101
								12.0833	4.0184
								12.1	4.0268
								12.1167	4.0351
								12.1333	4.0435
								12.15	4.0519
								12.1667	4.0603
								12.1833	4.0687
								12.2	4.0771
								12.2167	4.0855
								12.2333	4.094
								12.25	4.1024
								12.2667	4.1109
								12.2833	4.1194
								12.3	4.128
								12.3167	4.1366
								12.3333	4.1452
								12.35	4.1538
								12.3667	4.1624
								12.3833	4.171
								12.4	4.1795
								12.4167	4.1882
								12.4333	4.1968
								12.45	4.2054
								12.4667	4.2142
								12.4833	4.2228
								12.5	4.2316
								12.5167	4.2403
								12.5333	4.2491
								12.55	4.2578
								12.5667	4.2666
								12.5833	4.2753
								12.6	4.2841
								12.6167	4.2929
								12.6333	4.3017
								12.65	4.3106
								12.6667	4.3194
								12.6833	4.3284
								12.7	4.3373
								12.7167	4.3462
								12.7333	4.3552
								12.75	4.3641
								12.7667	4.3731
								12.7833	4.382
								12.8	4.391
								12.8167	4.3999
								12.8333	4.409
								12.85	4.418
								12.8667	4.4271
								12.8833	4.4361
								12.9	4.4452
								12.9167	4.4544
								12.9333	4.4635
								12.95	4.4726
								12.9667	4.4818
								12.9833	4.4909
								13	4.5
								13.0167	4.5093
								13.0333	4.5185
								13.05	4.5278
								13.0667	4.5371
								13.0833	4.5464
								13.1	4.5557
								13.1167	4.565
								13.1333	4.5743
								13.15	4.5836
								13.1667	4.5929
								13.1833	4.6023
								13.2	4.6117
								13.2167	4.621
								13.2333	4.6305
								13.25	4.6399
								13.2667	4.6494
								13.2833	4.6588
								13.3	4.6683
								13.3167	4.6778
								13.3333	4.6873
								13.35	4.6968
								13.3667	4.7063
								13.3833	4.716
								13.4	4.7255
								13.4167	4.7352
								13.4333	4.7447
								13.45	4.7544
								13.4667	4.764
								13.4833	4.7737
								13.5	4.7833
								13.5167	4.793
								13.5333	4.8027
								13.55	4.8125
								13.5667	4.8222
								13.5833	4.832
								13.6	4.8418
								13.6167	4.8517
								13.6333	4.8614
								13.65	4.8712
								13.6667	4.8811
								13.6833	4.8909
								13.7	4.9007
								13.7167	4.9106
								13.7333	4.9205
								13.75	4.9305
								13.7667	4.9404
								13.7833	4.9504
								13.8	4.9603
								13.8167	4.9703
								13.8333	4.9803
								13.85	4.9903
								13.8667	5.0003
								13.8833	5.0104
								13.9	5.0205
								13.9167	5.0306
								13.9333	5.0407
								13.95	5.0509
								13.9667	5.061
								13.9833	5.0712
								14	5.0813
								14.0167	5.0914
								14.0333	5.1016
								14.05	5.1118
								14.0667	5.122
								14.0833	5.1323
								14.1	5.1426
								14.1167	5.1529
								14.1333	5.1631
								14.15	5.1735
								14.1667	5.1838
								14.1833	5.1941
								14.2	5.2045
								14.2167	5.2149
								14.2333	5.2252
								14.25	5.2357
								14.2667	5.2461
								14.2833	5.2566
								14.3	5.2671
								14.3167	5.2775
								14.3333	5.288
								14.35	5.2985
								14.3667	5.309
								14.3833	5.3195
								14.4	5.3302
								14.4167	5.3407
								14.4333	5.3513
								14.45	5.3619
								14.4667	5.3725
								14.4833	5.3831
								14.5	5.3938
								14.5167	5.4044
								14.5333	5.4152
								14.55	5.4259
								14.5667	5.4366
								14.5833	5.4475
								14.6	5.4584
								14.6167	5.469
								14.6333	5.4798
								14.65	5.4906
								14.6667	5.5014
								14.6833	5.5124
								14.7	5.5231
								14.7167	5.5339
								14.7333	5.5449
								14.75	5.5559
								14.7667	5.5668
								14.7833	5.5778
								14.8	5.5887
								14.8167	5.5996
								14.8333	5.6106
								14.85	5.6216
								14.8667	5.6327
								14.8833	5.6437
								14.9	5.6548
								14.9167	5.6659
								14.9333	5.677
								14.95	5.6881
								14.9667	5.6992
								14.9833	5.7103
								15	5.7215
								15.0167	5.7327
								15.0333	5.7439
								15.05	5.7551
								15.0667	5.7663
								15.0833	5.7776
								15.1	5.7888
								15.1167	5.8
								15.1333	5.8114
								15.15	5.8227
								15.1667	5.8341
								15.1833	5.8454
								15.2	5.8568
								15.2167	5.8682
								15.2333	5.8796
								15.25	5.891
								15.2667	5.9024
								15.2833	5.9139
								15.3	5.9254
								15.3167	5.9369
								15.3333	5.9484
								15.35	5.9599
								15.3667	5.9715
								15.3833	5.983
								15.4	5.9945
								15.4167	6.0061
								15.4333	6.0177
								15.45	6.0293
								15.4667	6.041
								15.4833	6.0527
								15.5	6.0643
								15.5167	6.0761
								15.5333	6.0877
								15.55	6.0994
								15.5667	6.1112
								15.5833	6.1229
								15.6	6.1347
								15.6167	6.1465
								15.6333	6.1583
								15.65	6.1702
								15.6667	6.182
								15.6833	6.1938
								15.7	6.2057
								15.7167	6.2176
								15.7333	6.2294
								15.75	6.2413
								15.7667	6.2534
								15.7833	6.2653
								15.8	6.2773
								15.8167	6.2893
								15.8333	6.3013
								15.85	6.3134
								15.8667	6.3254
								15.8833	6.3374
								15.9	6.3495
								15.9167	6.3616
								15.9333	6.3737
								15.95	6.3858
								15.9667	6.3979
								15.9833	6.4101
								16	6.4223
								16.0167	6.4346
								16.0333	6.4468
								16.05	6.4591
								16.0667	6.4714
								16.0833	6.4836
								16.1	6.496
								16.1167	6.5082
								16.1333	6.5205
								16.15	6.5329
								16.1667	6.5452
								16.1833	6.5576
								16.2	6.57
								16.2167	6.5823
								16.2333	6.5947
								16.25	6.6071
								16.2667	6.6196
								16.2833	6.6321
								16.3	6.6446
								16.3167	6.6571
								16.3333	6.6697
								16.35	6.6822
								16.3667	6.6947
								16.3833	6.7073
								16.4	6.7199
								16.4167	6.7325
								16.4333	6.7451
								16.45	6.7578
								16.4667	6.7704
								16.4833	6.783
								16.5	6.7957
								16.5167	6.8084
								16.5333	6.8211
								16.55	6.8339
								16.5667	6.8467
								16.5833	6.8595
								16.6	6.8723
								16.6167	6.8851
								16.6333	6.8979
								16.65	6.9108
								16.6667	6.9236
								16.6833	6.9366
								16.7	6.9494
								16.7167	6.9623
								16.7333	6.9753
								16.75	6.9882
								16.7667	7.0012
								16.7833	7.0141
								16.8	7.0271
								16.8167	7.0401
								16.8333	7.0532
								16.85	7.0662
								16.8667	7.0792
								16.8833	7.0923
								16.9	7.1054
								16.9167	7.1186
								16.9333	7.1317
								16.95	7.1448
								16.9667	7.158
								16.9833	7.1712
								17	7.1844
								17.0167	7.1976
								17.0333	7.2109
								17.05	7.2241
								17.0667	7.2374
								17.0833	7.2507
								17.1	7.264
								17.1167	7.2774
								17.1333	7.2907
								17.15	7.304
								17.1667	7.3175
								17.1833	7.3309
								17.2	7.3443
								17.2167	7.3577
								17.2333	7.3712
								17.25	7.3846
								17.2667	7.3981
								17.2833	7.4116
								17.3	7.4251
								17.3167	7.4387
								17.3333	7.4522
								17.35	7.4658
								17.3667	7.4794
								17.3833	7.493
								17.4	7.5066
								17.4167	7.5202
								17.4333	7.5339
								17.45	7.5476
								17.4667	7.5613
								17.4833	7.575
								17.5	7.5886
								17.5167	7.6024
								17.5333	7.6161
								17.55	7.6298
								17.5667	7.6435
								17.5833	7.6574
								17.6	7.6711
								17.6167	7.6849
								17.6333	7.6987
								17.65	7.7125
								17.6667	7.7263
								17.6833	7.7402
								17.7	7.7541
								17.7167	7.7679
								17.7333	7.7818
								17.75	7.7957
								17.7667	7.8096
								17.7833	7.8234
								17.8	7.8374
								18	7.876
								18.2	7.8712
								18.4	7.87
								18.6	7.8673
								18.8	7.8638
								19	7.8599
								19.2	7.8551
								19.4	7.8488
								19.6	7.8418
								19.8	7.8333
								20	7.8238
								20.2	7.8136
								20.4	7.802
								20.6	7.7893
								20.8	7.7754
								21	7.7605
								21.2	7.7442
								21.4	7.7267
								21.6	7.7081
								21.8	7.688
								22	7.6667
								22.2	7.6441
								22.4	7.6201
								22.6	7.5947
								22.8	7.5682
								23	7.5402
								23.2	7.5109
								23.4	7.48
								23.6	7.4479
								23.8	7.4139
								24	7.3787
								24.2	7.342
								24.4	7.3037
								24.6	7.2638
								24.8	7.2224
								25	7.1796
								25.2	7.135
								25.4	7.089
								25.6	7.0412
								25.8	6.9918
								26	6.9407
								26.2	6.8879
								26.4	6.8335
								26.6	6.7772
								26.8	6.7193
								27	6.6595
								27.2	6.5979
								27.4	6.5345
								27.6	6.4694
								27.8	6.4024
								28	6.3334
								28.2	6.2625
								28.4	6.1897
								28.6	6.115
								28.8	6.0383
								29	5.9594
								29.2	5.8786
								29.4	5.7957
								29.6	5.7107
								29.8	5.6236
								30	5.5344
								30.2	5.4432
								30.4	5.3495
								30.6	5.254
								30.8	5.1562
								31	5.0562
								31.2	4.9536
								31.4	4.849
								31.6	4.7421
								31.8	4.6328
								32	4.521
								32.2	4.4069
								32.4	4.2906
								32.6	4.1716
								32.8	4.0503
								33	3.9263
								33.2	3.7998
								33.4	3.6708
								33.6	3.5395
								33.8	3.4083
								34	3.2784
								34.2	3.1496
								34.4	3.0219
								34.6	2.8953
								34.8	2.7698
								35	2.6457
								35.2	2.5228
								35.4	2.401
								35.6	2.2806
								35.8	2.1615
								36	2.0437
								36.2	1.9271
								36.4	1.8122
								36.6	1.6986
								36.8	1.5864
								37	1.4756
								37.2	1.3662
								37.4	1.2584
								37.6	1.152
								37.8	1.0475
								38	0.9444
								38.2	0.8428
								38.4	0.7428
								38.6	0.6444
								38.8	0.5478
								39	0.4526
								39.2	0.3593
								39.4	0.2676
								39.6	0.1776
								39.8	0.0895
								40	0.0031
								40.2	-0.0815
								40.4	-0.1642
								40.6	-0.2449
								40.8	-0.324
								41	-0.4011
								41.2	-0.4762
								41.4	-0.5494
								41.6	-0.6204
								41.8	-0.6897
								42	-0.7567
								42.2	-0.8218
								42.4	-0.8847
								42.6	-0.9457
								42.8	-1.0044
								43	-1.0609
								43.2	-1.1154
								43.4	-1.1678
								43.6	-1.2179
								43.8	-1.2658
								44	-1.3114
								44.2	-1.3547
								44.4	-1.3958
								44.6	-1.4346
								44.8	-1.4709
								45	-1.5046
								45.2	-1.5361
								45.4	-1.5654
								45.6	-1.5922
								45.8	-1.6164
								46	-1.6381
								46.2	-1.6573
								46.4	-1.6738
								46.6	-1.6882
								46.8	-1.6998
								47	-1.7087
								47.2	-1.7148
								47.4	-1.7182
								47.6	-1.7193
								47.8	-1.7192
								48	-1.7137
								48.2	-1.7057
								48.4	-1.6956
								48.6	-1.683
								48.8	-1.6677
								49	-1.6491
								49.2	-1.6279
								49.4	-1.6038
								49.6	-1.5766
								49.8	-1.5469
								50	-1.514
								50.2	-1.4781
								50.4	-1.4393
								50.6	-1.3976
								50.8	-1.3524
								51	-1.3046
								51.2	-1.2534
								51.4	-1.1994
								51.6	-1.1421
								51.8	-1.0817
								52	-1.0181
								52.2	-0.9511
								52.4	-0.8812
								52.6	-0.808
								52.8	-0.7313
								53	-0.6513
								53.2	-0.5682
								53.4	-0.4817
								53.6	-0.3917
								53.8	-0.2986
								54	-0.2019
								54.2	-0.1018
								54.4	0.0018
								54.6	0.1087
								54.8	0.2192
								55	0.3333
								55.2	0.451
								55.4	0.5721
								55.6	0.6967
								55.8	0.8251
								56	0.9571
								56.2	1.0927
								56.4	1.2319
								56.6	1.375
								56.8	1.5217
								57	1.6723
								57.2	1.8264
								57.4	1.9845
								57.6	2.1463
								57.8	2.3121
								58	2.4816
								58.2	2.6548
								58.4	2.8318
								58.6	3.0126
								58.8	3.1975
								59	3.3863
								59.2	3.579
								59.4	3.7752
								59.6	3.9754
								59.8	4.1795
								60	4.3877
								60.2	4.5996
								60.4	4.8152
								60.6	5.0348
								60.8	5.2581
								61	5.4853
								61.2	5.7165
								61.4	5.9514
								61.6	6.19
								61.8	6.4324
								62	6.6786
								62.2	6.9283
								62.4	7.1816
								62.6	7.4386
								62.8	7.6991
								63	7.9631
								63.2	8.0463
								63.4	8.0399
								63.6	8.0387
								63.8	8.0364
								64	8.033
								64.2	8.0292
								64.4	8.024
								64.6	8.0183
								64.8	8.0112
								65	8.003
								65.2	7.9941
								65.4	7.9836
								65.6	7.9724
								65.8	7.9597
								66	7.9461
								66.2	7.9315
								66.4	7.9152
								66.6	7.8978
								66.8	7.8792
								67	7.8594
								67.2	7.8384
								67.4	7.816
								67.6	7.7924
								67.8	7.7674
								68	7.741
								68.2	7.7133
								68.4	7.6841
								68.6	7.6535
								68.8	7.6215
								69	7.5879
								69.2	7.5528
								69.4	7.5162
								69.6	7.4781
								69.8	7.4386
								70	7.3975
								70.2	7.3548
								70.4	7.3106
								70.6	7.2647
								70.8	7.2171
								71	7.168
								71.2	7.1174
								71.4	7.0648
								71.6	7.0105
								71.8	6.9546
								72	6.897
								72.2	6.8376
								72.4	6.7763
								72.6	6.7133
								72.8	6.6483
								73	6.5815
								73.2	6.5129
								73.4	6.4424
								73.6	6.3698
								73.8	6.2953
								74	6.2189
								74.2	6.1405
								74.4	6.0601
								74.6	5.9777
								74.8	5.8932
								75	5.8065
								75.2	5.7178
								75.4	5.6269
								75.6	5.5339
								75.8	5.4388
								76	5.3414
								76.2	5.2417
								76.4	5.1397
								76.6	5.0354
								76.8	4.9289
								77	4.82
								77.2	4.7087
								77.4	4.595
								77.6	4.479
								77.8	4.3605
								78	4.2396
								78.2	4.1161
								78.4	3.9901
								78.6	3.8617
								78.8	3.7307
								79	3.5984
								79.2	3.4671
								79.4	3.3369
								79.6	3.2078
								79.8	3.0799
								80	2.9532
								80.2	2.8275
								80.4	2.7032
								80.6	2.58
								80.8	2.4582
								81	2.3375
								81.2	2.2181
								81.4	2.1003
								81.6	1.9837
								81.8	1.8684
								82	1.7546
								82.2	1.6422
								82.4	1.5313
								82.6	1.4218
								82.8	1.3139
								83	1.2074
								83.2	1.1025
								83.4	0.9991
								83.6	0.8974
								83.8	0.7972
								84	0.6986
								84.2	0.6018
								84.4	0.5068
								84.6	0.4133
								84.8	0.3217
								85	0.2316
								85.2	0.1436
								85.4	0.0571
								85.6	-0.0276
								85.8	-0.1101
								86	-0.191
								86.2	-0.27
								86.4	-0.347
								86.6	-0.4221
								86.8	-0.4952
								87	-0.5664
								87.2	-0.6356
								87.4	-0.7027
								87.6	-0.7679
								87.8	-0.8309
								88	-0.8919
								88.2	-0.9507
								88.4	-1.0072
								88.6	-1.0618
								88.8	-1.1143
								89	-1.1644
								89.2	-1.2123
								89.4	-1.2576
								89.6	-1.301
								89.8	-1.3421
								90	-1.3806
								90.2	-1.4169
								90.4	-1.4506
								90.6	-1.4819
								90.8	-1.5113
								91	-1.5376
								91.2	-1.562
								91.4	-1.5835
								91.6	-1.6025
								91.8	-1.6191
								92	-1.633
								92.2	-1.6445
								92.4	-1.6531
								92.6	-1.6592
								92.8	-1.6626
								93	-1.6632
								93.2	-1.6632
								93.4	-1.6571
								93.6	-1.6489
								93.8	-1.6386
								94	-1.6256
								94.2	-1.6097
								94.4	-1.591
								94.6	-1.5695
								94.8	-1.5452
								95	-1.5179
								95.2	-1.4873
								95.4	-1.4539
								95.6	-1.4177
								95.8	-1.3784
								96	-1.3361
								96.2	-1.2907
								96.4	-1.2424
								96.6	-1.191
								96.8	-1.1363
								97	-1.0784
								97.2	-1.0176
								97.4	-0.9532
								97.6	-0.886
								97.8	-0.8155
								98	-0.7415
								98.2	-0.6645
								98.4	-0.5841
								98.6	-0.5005
								98.8	-0.4132
								99	-0.3227
								99.2	-0.2289
								99.4	-0.1316
								99.6	-0.031
								99.8	0.0733
								100	0.1808
								100.2	0.2921
								100.4	0.4067
								100.6	0.5252
								100.8	0.6471
								101	0.7726
								101.2	0.9017
								101.4	1.0345
								101.6	1.1709
								101.8	1.311
								102	1.4549
								102.2	1.6024
								102.4	1.7538
								102.6	1.909
								102.8	2.0679
								103	2.2307
								103.2	2.3972
								103.4	2.5675
								103.6	2.7417
								103.8	2.9199
								104	3.102
								104.2	3.2879
								104.4	3.4774
								104.6	3.6708
								104.8	3.8682
								105	4.0694
								105.2	4.2747
								105.4	4.4839
								105.6	4.697
								105.8	4.9138
								106	5.1346
								106.2	5.3591
								106.4	5.5877
								106.6	5.8201
								106.8	6.0563
								107	6.2963
								107.2	6.54
								107.4	6.7874
								107.6	7.0383
								107.8	7.2928
								108	7.5511
								108.2	7.813
								108.4	8.074
								108.6	8.092
								108.8	8.0887
								109	8.0864
								109.2	8.0838
								109.4	8.0803
								109.6	8.0761
								109.8	8.071
								110	8.0648
								110.2	8.0572
								110.4	8.0489
								110.6	8.0395
								110.8	8.0289
								111	8.0171
								111.2	8.0043
								111.4	7.9904
								111.6	7.9749
								111.8	7.9584
								112	7.9407
								112.2	7.9218
								112.4	7.9015
								112.6	7.8799
								112.8	7.857
								113	7.8329
								113.2	7.8077
								113.4	7.7808
								113.6	7.7525
								113.8	7.7228
								114	7.6916
								114.2	7.6591
								114.4	7.6251
								114.6	7.5896
								114.8	7.5525
								115	7.5141
								115.2	7.474
								115.4	7.4325
								115.6	7.3893
								115.8	7.3445
								116	7.2982
								116.2	7.2502
								116.4	7.2006
								116.6	7.1491
								116.8	7.096
								117	7.0413
								117.2	6.9848
								117.4	6.9267
								117.6	6.8665
								117.8	6.8047
								118	6.741
								118.2	6.6755
								118.4	6.6082
								118.6	6.5389
								118.8	6.4679
								119	6.3946
								119.2	6.3197
								119.4	6.2427
								119.6	6.1635
								119.8	6.0824
								120	5.9994
								120.2	5.9142
								120.4	5.8269
								120.6	5.7375
								120.8	5.646
								121	5.5522
								121.2	5.4561
								121.4	5.3579
								121.6	5.2575
								121.8	5.1549
								122	5.0498
								122.2	4.9424
								122.4	4.8327
								122.6	4.7206
								122.8	4.6062
								123	4.4893
								123.2	4.3699
								123.4	4.2482
								123.6	4.1239
								123.8	3.997
								124	3.8675
								124.2	3.7378
								124.4	3.609
								124.6	3.4815
								124.8	3.3551
								125	3.2298
								125.2	3.1057
								125.4	2.9829
								125.6	2.8613
								125.8	2.7408
								126	2.6218
								126.2	2.5039
								126.4	2.3871
								126.6	2.272
								126.8	2.1581
								127	2.0457
								127.2	1.9346
								127.4	1.8249
								127.6	1.7168
								127.8	1.6101
								128	1.505
								128.2	1.4013
								128.4	1.2993
								128.6	1.1988
								128.8	1.0999
								129	1.0026
								129.2	0.9069
								129.4	0.8129
								129.6	0.7206
								129.8	0.6301
								130	0.5415
								130.2	0.4544
								130.4	0.369
								130.6	0.2856
								130.8	0.2037
								131	0.1239
								131.2	0.0459
								131.4	-0.0303
								131.6	-0.1044
								131.8	-0.1767
								132	-0.2469
								132.2	-0.3153
								132.4	-0.3815
								132.6	-0.4457
								132.8	-0.5079
								133	-0.5679
								133.2	-0.6259
								133.4	-0.6817
								133.6	-0.7355
								133.8	-0.787
								134	-0.8363
								134.2	-0.8835
								134.4	-0.9285
								134.6	-0.9712
								134.8	-1.0115
								135	-1.0495
								135.2	-1.0852
								135.4	-1.1182
								135.6	-1.1493
								135.8	-1.1776
								136	-1.2038
								136.2	-1.2275
								136.4	-1.2487
								136.6	-1.2674
								136.8	-1.2833
								137	-1.2968
								137.2	-1.3081
								137.4	-1.3162
								137.6	-1.3218
								137.8	-1.3246
								138	-1.3255
								138.2	-1.3253
								138.4	-1.3186
								138.6	-1.3101
								138.8	-1.2997
								139	-1.2868
								139.2	-1.2705
								139.4	-1.2517
								139.6	-1.2299
								139.8	-1.2054
								140	-1.1777
								140.2	-1.1475
								140.4	-1.1142
								140.6	-1.0778
								140.8	-1.0385
								141	-0.9962
								141.2	-0.9507
								141.4	-0.9026
								141.6	-0.8508
								141.8	-0.7962
								142	-0.7384
								142.2	-0.6776
								142.4	-0.6137
								142.6	-0.5464
								142.8	-0.4759
								143	-0.4023
								143.2	-0.3254
								143.4	-0.2453
								143.6	-0.1616
								143.8	-0.0748
								144	0.0153
								144.2	0.109
								144.4	0.206
								144.6	0.3064
								144.8	0.4102
								145	0.5177
								145.2	0.6286
								145.4	0.743
								145.6	0.861
								145.8	0.9824
								146	1.1075
								146.2	1.2361
								146.4	1.3685
								146.6	1.5044
								146.8	1.6439
								147	1.7874
								147.2	1.9346
								147.4	2.0852
								147.6	2.2397
								147.8	2.3982
								148	2.5603
								148.2	2.7261
								148.4	2.8958
								148.6	3.0693
								148.8	3.2468
								149	3.4278
								149.2	3.6128
								149.4	3.8016
								149.6	3.9942
								149.8	4.1907
								150	4.3911
								150.2	4.5955
								150.4	4.8035
								150.6	5.0154
								150.8	5.2311
								151	5.4508
								151.2	5.6743
								151.4	5.9013
								151.6	6.1323
								151.8	6.3671
								152	6.6054
								152.2	6.8476
								152.4	7.0933
								152.6	7.3426
								152.8	7.5955
								153	7.852
								153.2	8.1121
								153.4	8.1718
								153.6	8.167
								153.8	8.1662
								154	8.1634
								154.2	8.1603
								154.4	8.1567
								154.6	8.1512
								154.8	8.145
								155	8.1382
								155.2	8.1298
								155.4	8.1205
								155.6	8.1102
								155.8	8.0986
								156	8.0861
								156.2	8.0722
								156.4	8.0572
								156.6	8.0409
								156.8	8.0234
								157	8.005
								157.2	7.9851
								157.4	7.9637
								157.6	7.9411
								157.8	7.9172
								158	7.8919
								158.2	7.8652
								158.4	7.8373
								158.6	7.808
								158.8	7.777
								159	7.745
								159.2	7.7112
								159.4	7.6759
								159.6	7.6393
								159.8	7.6012
								160	7.5614
								160.2	7.5202
								160.4	7.4773
								160.6	7.433
								160.8	7.3871
								161	7.3393
								161.2	7.2901
								161.4	7.2391
								161.6	7.1864
								161.8	7.132
								162	7.0759
								162.2	7.018
								162.4	6.9585
								162.6	6.8971
								162.8	6.8339
								163	6.7687
								163.2	6.7017
								163.4	6.6328
								163.6	6.562
								163.8	6.4893
								164	6.4146
								164.2	6.3381
								164.4	6.2595
								164.6	6.1789
								164.8	6.0962
								165	6.0113
								165.2	5.9245
								165.4	5.8355
								165.6	5.7443
								165.8	5.6511
								166	5.5556
								166.2	5.4579
								166.4	5.358
								166.6	5.2558
								166.8	5.1512
								167	5.0445
								167.2	4.9352
								167.4	4.8238
								167.6	4.7099
								167.8	4.5935
								168	4.4749
								168.2	4.3537
								168.4	4.23
								168.6	4.1038
								168.8	3.9749
								169	3.8456
								169.2	3.7171
								169.4	3.5897
								169.6	3.4638
								169.8	3.3388
								170	3.215
								170.2	3.0923
								170.4	2.9708
								170.6	2.8508
								170.8	2.7319
								171	2.6143
								171.2	2.498
								171.4	2.383
								171.6	2.2692
								171.8	2.1571
								172	2.0463
								172.2	1.9368
								172.4	1.829
								172.6	1.7225
								172.8	1.6174
								173	1.514
								173.2	1.4121
								173.4	1.3118
								173.6	1.213
								173.8	1.1159
								174	1.0203
								174.2	0.9265
								174.4	0.8344
								174.6	0.744
								174.8	0.6554
								175	0.5684
								175.2	0.4833
								175.4	0.3999
								175.6	0.3185
								175.8	0.2388
								176	0.1612
								176.2	0.0853
								176.4	0.0113
								176.6	-0.0607
								176.8	-0.1307
								177	-0.1988
								177.2	-0.2649
								177.4	-0.329
								177.6	-0.3911
								177.8	-0.451
								178	-0.5089
								178.2	-0.5646
								178.4	-0.6181
								178.6	-0.6696
								178.8	-0.7187
								179	-0.7658
								179.2	-0.8106
								179.4	-0.8531
								179.6	-0.8932
								179.8	-0.9312
								180	-0.9668
								180.2	-0.9998
								180.4	-1.0306
								180.6	-1.0588
								180.8	-1.085
								181	-1.1086
								181.2	-1.1296
								181.4	-1.1482
								181.6	-1.164
								181.8	-1.1775
								182	-1.1886
								182.2	-1.1968
								182.4	-1.2021
								182.6	-1.2057
								182.8	-1.2057
								183	-1.2055
								183.2	-1.1985
								183.4	-1.1903
								183.6	-1.1799
								183.8	-1.1667
								184	-1.1505
								184.2	-1.1315
								184.4	-1.1099
								184.6	-1.0853
								184.8	-1.0576
								185	-1.0273
								185.2	-0.9937
								185.4	-0.9574
								185.6	-0.9183
								185.8	-0.8758
								186	-0.8305
								186.2	-0.7821
								186.4	-0.7307
								186.6	-0.676
								186.8	-0.6186
								187	-0.5575
								187.2	-0.4936
								187.4	-0.4263
								187.6	-0.3559
								187.8	-0.2821
								188	-0.2052
								188.2	-0.1249
								188.4	-0.0413
								188.6	0.0457
								188.8	0.1358
								189	0.2293
								189.2	0.3262
								189.4	0.4266
								189.6	0.5308
								189.8	0.6379
								190	0.7488
								190.2	0.8632
								190.4	0.9812
								190.6	1.1027
								190.8	1.2278
								191	1.3564
								191.2	1.4886
								191.4	1.6245
								191.6	1.7642
								191.8	1.9076
								192	2.0547
								192.2	2.2055
								192.4	2.36
								192.6	2.5183
								192.8	2.6803
								193	2.8461
								193.2	3.016
								193.4	3.1893
								193.6	3.3664
								193.8	3.5473
								194	3.7322
								194.2	3.921
								194.4	4.1137
								194.6	4.3102
								194.8	4.5104
								195	4.7144
								195.2	4.9222
								195.4	5.1341
								195.6	5.3497
								195.8	5.5692
								196	5.7921
								196.2	6.0191
								196.4	6.2499
								196.6	6.4844
								196.8	6.7227
								197	6.9647
								197.2	7.2099
								197.4	7.4591
								197.6	7.7118
								197.8	7.9679
								198	8.223
								198.2	8.241
								198.4	8.2372
								198.6	8.2353
								198.8	8.2331
								199	8.2296
								199.2	8.2249
								199.4	8.2195
								199.6	8.2133
								199.8	8.2058
								200	8.1974
								200.2	8.1881
								200.4	8.1773
								200.6	8.1656
								200.8	8.1528
								201	8.1387
								201.2	8.1231
								201.4	8.1066
								201.6	8.0891
								201.8	8.07
								202	8.0497
								202.2	8.0281
								202.4	8.0051
								202.6	7.9809
								202.8	7.9552
								203	7.9287
								203.2	7.9001
								203.4	7.8705
								203.6	7.8393
								203.8	7.8068
								204	7.7725
								204.2	7.737
[truncated: 43,856 more rows]
