# Supplementary material for: Magnetic nanostickers for active control of interface-enhanced selective bioadhesion
Source: Nat Commun. 2025 Jul 10;16:6400. doi: 10.1038/s41467-025-61719-9 (PMC12246147; doi:10.1038/s41467-025-61719-9)
Supplement: Supplementary file 7 — Source data [file 41467_2025_61719_MOESM7_ESM.zip › Source data/Figure S15/Figure S15A.xlsx]

## Sheet: Sheet1
				Time of magnetic treatment (min)			F/ΔL (N/m)		Standard deviation (SD)
				0			1.583		0.005
				2			1.756		0.023
				5			1.893		0.011
				10			2.281		0.036
				15			2.321		0.018
				20			2.296		0.03
