# Supplementary material for: Magnetic nanostickers for active control of interface-enhanced selective bioadhesion
Source: Nat Commun. 2025 Jul 10;16:6400. doi: 10.1038/s41467-025-61719-9 (PMC12246147; doi:10.1038/s41467-025-61719-9)
Supplement: Supplementary file 7 — Source data [file 41467_2025_61719_MOESM7_ESM.zip › Source data/Figure S15/Figure S15B.xlsx]

## Sheet: Sheet1
					Time of magnetic treatment (min)			Adhesion energy (J m-2)		Standard deviation (SD)
					0			15.6		2.3
					2			67.3		103.3
					5			176.57		65.32
					10			481		255.61
					15			458.85		210.36
					20			475.9		266.5
