# Supplementary material for: Magnetic nanostickers for active control of interface-enhanced selective bioadhesion
Source: Nat Commun. 2025 Jul 10;16:6400. doi: 10.1038/s41467-025-61719-9 (PMC12246147; doi:10.1038/s41467-025-61719-9)
Supplement: Supplementary file 7 — Source data [file 41467_2025_61719_MOESM7_ESM.zip › Source data/Figure S15/Figure S15C.xlsx]

## Sheet: Sheet1
								Without nanostickers		With nanostickers
					Time after magnetic treatment (h)			Adhesion energy (J m-2)	Standard deviation (SD)	Adhesion energy (J m-2)	Standard deviation (SD)
					0			0	0	65.6	18.6
					0.5			3.6	2.8	112.3	36.2
					1			8.6	3.5	226	31.6
					2			12.3	1.3	361	106.2
					3			13.8	5.8	481	255.61
					5			14.6	3.12	486.3	112.3
