# Supplementary material for: Magnetic nanostickers for active control of interface-enhanced selective bioadhesion
Source: Nat Commun. 2025 Jul 10;16:6400. doi: 10.1038/s41467-025-61719-9 (PMC12246147; doi:10.1038/s41467-025-61719-9)
Supplement: Supplementary file 7 — Source data [file 41467_2025_61719_MOESM7_ESM.zip › Source data/Figure S15/Figure S15D.xlsx]

## Sheet: Sheet1
					Frequency (Hz)		Adhesion energy (J m-2)		Standard deviation (SD)
					0		38.6		26.8
					1		125.56		29.9
					3		481		255.61
					5		357.62		156.34
					10		126.89		86.61
