# Supplementary material for: Magnetic nanostickers for active control of interface-enhanced selective bioadhesion
Source: Nat Commun. 2025 Jul 10;16:6400. doi: 10.1038/s41467-025-61719-9 (PMC12246147; doi:10.1038/s41467-025-61719-9)
Supplement: Supplementary file 7 — Source data [file 41467_2025_61719_MOESM7_ESM.zip › Source data/Figure S16/Figure S16B.xlsx]

## Sheet: Sheet1
dmt (cm)	Magnetic flux density (mT)						dmt (cm)	Magnetic flux density (mT)
1	176				Fitted curve		1	175.765
3	45.3905						1.01902	173.533
5	18.2682						1.03804	171.329
10	4.33551						1.05706	169.154
20	1.19525						1.07608	167.008
							1.0951	164.889
							1.11411	162.798
							1.13313	160.733
							1.15215	158.696
							1.17117	156.685
							1.19019	154.7
							1.20921	152.741
							1.22823	150.807
							1.24725	148.898
							1.26627	147.014
							1.28529	145.155
							1.3043	143.319
							1.32332	141.507
							1.34234	139.719
							1.36136	137.954
							1.38038	136.212
							1.3994	134.493
							1.41842	132.795
							1.43744	131.12
							1.45646	129.467
							1.47548	127.835
							1.49449	126.224
							1.51351	124.634
							1.53253	123.064
							1.55155	121.515
							1.57057	119.986
							1.58959	118.477
							1.60861	116.988
							1.62763	115.517
							1.64665	114.066
							1.66567	112.634
							1.68468	111.22
							1.7037	109.824
							1.72272	108.447
							1.74174	107.087
							1.76076	105.746
							1.77978	104.421
							1.7988	103.114
							1.81782	101.823
							1.83684	100.55
							1.85586	99.2925
							1.87487	98.0516
							1.89389	96.8268
							1.91291	95.618
							1.93193	94.4248
							1.95095	93.247
							1.96997	92.0846
							1.98899	90.9372
							2.00801	89.8047
							2.02703	88.6868
							2.04605	87.5835
							2.06507	86.4945
							2.08408	85.4195
							2.1031	84.3585
							2.12212	83.3113
							2.14114	82.2777
							2.16016	81.2574
							2.17918	80.2504
							2.1982	79.2565
							2.21722	78.2754
							2.23624	77.307
							2.25526	76.3512
							2.27427	75.4078
							2.29329	74.4767
							2.31231	73.5576
							2.33133	72.6504
							2.35035	71.7549
							2.36937	70.8711
							2.38839	69.9988
							2.40741	69.1377
							2.42643	68.2879
							2.44545	67.449
							2.46446	66.621
							2.48348	65.8038
							2.5025	64.9971
							2.52152	64.2009
							2.54054	63.415
							2.55956	62.6394
							2.57858	61.8737
							2.5976	61.118
							2.61662	60.3721
							2.63564	59.6359
							2.65465	58.9092
							2.67367	58.1919
							2.69269	57.484
							2.71171	56.7852
							2.73073	56.0955
							2.74975	55.4147
							2.76877	54.7427
							2.78779	54.0795
							2.80681	53.4248
							2.82583	52.7787
							2.84484	52.1409
							2.86386	51.5114
							2.88288	50.8901
							2.9019	50.2768
							2.92092	49.6714
							2.93994	49.0739
							2.95896	48.4842
							2.97798	47.9021
							2.997	47.3275
							3.01602	46.7604
							3.03504	46.2007
							3.05405	45.6482
							3.07307	45.1028
							3.09209	44.5646
							3.11111	44.0333
							3.13013	43.5089
							3.14915	42.9913
							3.16817	42.4804
							3.18719	41.9762
							3.20621	41.4785
							3.22523	40.9872
							3.24424	40.5023
							3.26326	40.0237
							3.28228	39.5513
							3.3013	39.085
							3.32032	38.6247
							3.33934	38.1705
							3.35836	37.7221
							3.37738	37.2795
							3.3964	36.8427
							3.41542	36.4115
							3.43443	35.986
							3.45345	35.5659
							3.47247	35.1513
							3.49149	34.7421
							3.51051	34.3381
							3.52953	33.9395
							3.54855	33.5459
							3.56757	33.1575
							3.58659	32.7741
							3.60561	32.3957
							3.62462	32.0222
							3.64364	31.6535
							3.66266	31.2897
							3.68168	30.9305
							3.7007	30.576
							3.71972	30.2261
							3.73874	29.8807
							3.75776	29.5398
							3.77678	29.2033
							3.7958	28.8712
							3.81481	28.5434
							3.83383	28.2198
							3.85285	27.9004
							3.87187	27.5852
							3.89089	27.2741
							3.90991	26.967
							3.92893	26.6639
							3.94795	26.3647
							3.96697	26.0694
							3.98599	25.7779
							4.00501	25.4902
							4.02402	25.2062
							4.04304	24.9259
							4.06206	24.6492
							4.08108	24.3762
							4.1001	24.1066
							4.11912	23.8406
							4.13814	23.578
							4.15716	23.3188
							4.17618	23.063
							4.1952	22.8105
							4.21421	22.5613
							4.23323	22.3153
							4.25225	22.0725
							4.27127	21.8328
							4.29029	21.5962
							4.30931	21.3627
							4.32833	21.1323
							4.34735	20.9048
							4.36637	20.6803
							4.38539	20.4587
							4.4044	20.2399
							4.42342	20.024
							4.44244	19.8109
							4.46146	19.6006
							4.48048	19.393
							4.4995	19.1881
							4.51852	18.9858
							4.53754	18.7861
							4.55656	18.5891
							4.57558	18.3946
							4.59459	18.2026
							4.61361	18.0131
							4.63263	17.8261
							4.65165	17.6415
							4.67067	17.4593
							4.68969	17.2794
							4.70871	17.1019
							4.72773	16.9267
							4.74675	16.7537
							4.76577	16.583
							4.78478	16.4145
							4.8038	16.2482
							4.82282	16.0841
							4.84184	15.9221
							4.86086	15.7621
							4.87988	15.6043
							4.8989	15.4485
							4.91792	15.2947
							4.93694	15.1429
							4.95596	14.9931
							4.97497	14.8452
							4.99399	14.6993
							5.01301	14.5552
							5.03203	14.413
							5.05105	14.2727
							5.07007	14.1341
							5.08909	13.9974
							5.10811	13.8624
							5.12713	13.7292
							5.14615	13.5977
							5.16517	13.4679
							5.18418	13.3398
							5.2032	13.2134
							5.22222	13.0886
							5.24124	12.9654
							5.26026	12.8438
							5.27928	12.7238
							5.2983	12.6053
							5.31732	12.4884
							5.33634	12.373
							5.35536	12.2591
							5.37437	12.1467
							5.39339	12.0357
							5.41241	11.9262
							5.43143	11.8181
							5.45045	11.7113
							5.46947	11.606
							5.48849	11.5021
							5.50751	11.3994
							5.52653	11.2982
							5.54555	11.1982
							5.56456	11.0995
							5.58358	11.0021
							5.6026	10.906
							5.62162	10.8111
							5.64064	10.7174
							5.65966	10.625
							5.67868	10.5338
							5.6977	10.4437
							5.71672	10.3548
							5.73574	10.2671
							5.75475	10.1805
							5.77377	10.095
							5.79279	10.0106
							5.81181	9.92734
							5.83083	9.84514
							5.84985	9.76401
							5.86887	9.68393
							5.88789	9.60489
							5.90691	9.52687
							5.92593	9.44987
							5.94494	9.37386
							5.96396	9.29884
							5.98298	9.22479
							6.002	9.1517
							6.02102	9.07956
							6.04004	9.00835
							6.05906	8.93807
							6.07808	8.8687
							6.0971	8.80023
							6.11612	8.73264
							6.13514	8.66594
							6.15415	8.60009
							6.17317	8.5351
							6.19219	8.47096
							6.21121	8.40764
							6.23023	8.34515
							6.24925	8.28346
							6.26827	8.22258
							6.28729	8.16249
							6.30631	8.10317
							6.32533	8.04462
							6.34434	7.98684
							6.36336	7.9298
							6.38238	7.8735
							6.4014	7.81793
							6.42042	7.76308
							6.43944	7.70895
							6.45846	7.65551
							6.47748	7.60277
							6.4965	7.55071
							6.51552	7.49933
							6.53453	7.44861
							6.55355	7.39855
							6.57257	7.34914
							6.59159	7.30037
							6.61061	7.25223
							6.62963	7.20472
							6.64865	7.15782
							6.66767	7.11153
							6.68669	7.06584
							6.70571	7.02074
							6.72472	6.97623
							6.74374	6.93229
							6.76276	6.88893
							6.78178	6.84613
							6.8008	6.80388
							6.81982	6.76218
							6.83884	6.72102
							6.85786	6.68039
							6.87688	6.64029
							6.8959	6.60071
							6.91491	6.56164
							6.93393	6.52308
							6.95295	6.48502
							6.97197	6.44746
							6.99099	6.41038
							7.01001	6.37378
							7.02903	6.33765
							7.04805	6.302
							7.06707	6.2668
							7.08609	6.23207
							7.10511	6.19778
							7.12412	6.16394
							7.14314	6.13053
							7.16216	6.09756
							7.18118	6.06502
							7.2002	6.0329
							7.21922	6.00119
							7.23824	5.9699
							7.25726	5.93901
							7.27628	5.90853
							7.2953	5.87843
							7.31431	5.84873
							7.33333	5.81941
							7.35235	5.79048
							7.37137	5.76192
							7.39039	5.73373
							7.40941	5.7059
							7.42843	5.67843
							7.44745	5.65133
							7.46647	5.62457
							7.48549	5.59816
							7.5045	5.57209
							7.52352	5.54636
							7.54254	5.52096
							7.56156	5.4959
							7.58058	5.47115
							7.5996	5.44673
							7.61862	5.42263
							7.63764	5.39883
							7.65666	5.37535
							7.67568	5.35217
							7.69469	5.32929
							7.71371	5.30671
							7.73273	5.28442
							7.75175	5.26242
							7.77077	5.24071
							7.78979	5.21927
							7.80881	5.19812
							7.82783	5.17723
							7.84685	5.15662
							7.86587	5.13628
							7.88488	5.1162
							7.9039	5.09638
							7.92292	5.07682
							7.94194	5.05751
							7.96096	5.03845
							7.97998	5.01964
							7.999	5.00107
							8.01802	4.98275
							8.03704	4.96466
							8.05606	4.9468
							8.07508	4.92918
							8.09409	4.91178
							8.11311	4.89462
							8.13213	4.87767
							8.15115	4.86094
							8.17017	4.84443
							8.18919	4.82814
							8.20821	4.81205
							8.22723	4.79618
							8.24625	4.78051
							8.26527	4.76504
							8.28428	4.74977
							8.3033	4.7347
							8.32232	4.71983
							8.34134	4.70515
							8.36036	4.69066
							8.37938	4.67636
							8.3984	4.66224
							8.41742	4.64831
							8.43644	4.63455
							8.45546	4.62098
							8.47447	4.60758
							8.49349	4.59436
							8.51251	4.5813
							8.53153	4.56842
							8.55055	4.5557
							8.56957	4.54315
							8.58859	4.53076
							8.60761	4.51853
							8.62663	4.50646
							8.64565	4.49455
							8.66466	4.48279
							8.68368	4.47118
							8.7027	4.45972
							8.72172	4.44842
							8.74074	4.43725
							8.75976	4.42624
							8.77878	4.41536
							8.7978	4.40463
							8.81682	4.39404
							8.83584	4.38358
							8.85485	4.37326
							8.87387	4.36307
							8.89289	4.35302
							8.91191	4.34309
							8.93093	4.3333
							8.94995	4.32363
							8.96897	4.31409
							8.98799	4.30467
							9.00701	4.29537
							9.02603	4.28619
							9.04505	4.27713
							9.06406	4.26819
							9.08308	4.25937
							9.1021	4.25066
							9.12112	4.24206
							9.14014	4.23357
							9.15916	4.2252
							9.17818	4.21693
							9.1972	4.20877
							9.21622	4.20072
							9.23524	4.19277
							9.25425	4.18492
							9.27327	4.17718
							9.29229	4.16953
							9.31131	4.16199
							9.33033	4.15454
							9.34935	4.14719
							9.36837	4.13993
							9.38739	4.13277
							9.40641	4.1257
							9.42543	4.11872
							9.44444	4.11184
							9.46346	4.10504
							9.48248	4.09833
							9.5015	4.09171
							9.52052	4.08517
							9.53954	4.07872
							9.55856	4.07235
							9.57758	4.06607
							9.5966	4.05986
							9.61562	4.05374
							9.63463	4.04769
							9.65365	4.04173
							9.67267	4.03584
							9.69169	4.03003
							9.71071	4.02429
							9.72973	4.01863
							9.74875	4.01304
							9.76777	4.00752
							9.78679	4.00208
							9.80581	3.9967
							9.82482	3.9914
							9.84384	3.98616
							9.86286	3.98099
							9.88188	3.97589
							9.9009	3.97086
							9.91992	3.96589
							9.93894	3.96098
							9.95796	3.95614
							9.97698	3.95136
							9.996	3.94665
							10.015	3.94199
							10.034	3.93739
							10.0531	3.93286
							10.0721	3.92838
							10.0911	3.92396
							10.1101	3.9196
							10.1291	3.9153
							10.1481	3.91105
							10.1672	3.90685
							10.1862	3.90271
							10.2052	3.89863
							10.2242	3.89459
							10.2432	3.89061
							10.2623	3.88668
							10.2813	3.88281
							10.3003	3.87898
							10.3193	3.8752
							10.3383	3.87147
							10.3574	3.86779
							10.3764	3.86416
							10.3954	3.86057
							10.4144	3.85703
							10.4334	3.85354
							10.4525	3.85009
							10.4715	3.84668
							10.4905	3.84332
							10.5095	3.84001
							10.5285	3.83673
							10.5475	3.8335
							10.5666	3.83032
							10.5856	3.82717
							10.6046	3.82406
							10.6236	3.82099
							10.6426	3.81797
							10.6617	3.81498
							10.6807	3.81203
							10.6997	3.80912
							10.7187	3.80625
							10.7377	3.80341
							10.7568	3.80061
							10.7758	3.79785
							10.7948	3.79513
							10.8138	3.79243
							10.8328	3.78978
							10.8519	3.78716
							10.8709	3.78457
							10.8899	3.78201
							10.9089	3.77949
							10.9279	3.777
							10.9469	3.77455
							10.966	3.77212
							10.985	3.76973
							11.004	3.76737
							11.023	3.76504
							11.042	3.76274
							11.0611	3.76047
							11.0801	3.75822
							11.0991	3.75601
							11.1181	3.75383
							11.1371	3.75167
							11.1562	3.74954
							11.1752	3.74744
							11.1942	3.74537
							11.2132	3.74332
							11.2322	3.7413
							11.2513	3.73931
							11.2703	3.73734
							11.2893	3.7354
							11.3083	3.73348
							11.3273	3.73159
							11.3463	3.72972
							11.3654	3.72788
							11.3844	3.72606
							11.4034	3.72427
							11.4224	3.72249
							11.4414	3.72074
							11.4605	3.71902
							11.4795	3.71731
							11.4985	3.71563
							11.5175	3.71397
							11.5365	3.71233
							11.5556	3.71071
							11.5746	3.70912
							11.5936	3.70754
							11.6126	3.70598
							11.6316	3.70445
							11.6507	3.70293
							11.6697	3.70144
							11.6887	3.69996
							11.7077	3.6985
							11.7267	3.69707
							11.7457	3.69565
							11.7648	3.69424
							11.7838	3.69286
							11.8028	3.6915
							11.8218	3.69015
							11.8408	3.68882
							11.8599	3.68751
							11.8789	3.68621
							11.8979	3.68493
							11.9169	3.68367
							11.9359	3.68242
							11.955	3.68119
							11.974	3.67998
							11.993	3.67878
							12.012	3.6776
							12.031	3.67643
							12.0501	3.67528
							12.0691	3.67414
							12.0881	3.67302
							12.1071	3.67191
							12.1261	3.67082
							12.1451	3.66974
							12.1642	3.66867
							12.1832	3.66762
							12.2022	3.66658
							12.2212	3.66556
							12.2402	3.66454
							12.2593	3.66355
							12.2783	3.66256
							12.2973	3.66159
							12.3163	3.66063
							12.3353	3.65968
							12.3544	3.65875
							12.3734	3.65782
							12.3924	3.65691
							12.4114	3.65601
							12.4304	3.65513
							12.4495	3.65425
							12.4685	3.65338
							12.4875	3.65253
							12.5065	3.65169
							12.5255	3.65086
							12.5445	3.65004
							12.5636	3.64923
							12.5826	3.64843
							12.6016	3.64764
							12.6206	3.64686
							12.6396	3.64609
							12.6587	3.64533
							12.6777	3.64458
							12.6967	3.64384
							12.7157	3.64311
							12.7347	3.64239
							12.7538	3.64168
							12.7728	3.64098
							12.7918	3.64029
							12.8108	3.6396
							12.8298	3.63893
							12.8489	3.63826
							12.8679	3.63761
							12.8869	3.63696
							12.9059	3.63632
							12.9249	3.63568
							12.9439	3.63506
							12.963	3.63444
							12.982	3.63384
							13.001	3.63324
							13.02	3.63264
							13.039	3.63206
							13.0581	3.63148
							13.0771	3.63091
							13.0961	3.63035
							13.1151	3.6298
							13.1341	3.62925
							13.1532	3.62871
							13.1722	3.62817
							13.1912	3.62765
							13.2102	3.62713
							13.2292	3.62661
							13.2483	3.62611
							13.2673	3.62561
							13.2863	3.62511
							13.3053	3.62463
							13.3243	3.62415
							13.3433	3.62367
							13.3624	3.6232
							13.3814	3.62274
							13.4004	3.62229
							13.4194	3.62184
							13.4384	3.62139
							13.4575	3.62095
							13.4765	3.62052
							13.4955	3.62009
							13.5145	3.61967
							13.5335	3.61925
							13.5526	3.61884
							13.5716	3.61844
							13.5906	3.61804
							13.6096	3.61764
							13.6286	3.61725
							13.6477	3.61687
							13.6667	3.61649
							13.6857	3.61611
							13.7047	3.61574
							13.7237	3.61538
							13.7427	3.61502
							13.7618	3.61466
							13.7808	3.61431
							13.7998	3.61396
							13.8188	3.61362
							13.8378	3.61328
							13.8569	3.61295
							13.8759	3.61262
							13.8949	3.61229
							13.9139	3.61197
							13.9329	3.61166
							13.952	3.61134
							13.971	3.61103
							13.99	3.61073
							14.009	3.61043
							14.028	3.61013
							14.0471	3.60984
							14.0661	3.60955
							14.0851	3.60927
							14.1041	3.60899
							14.1231	3.60871
							14.1421	3.60843
							14.1612	3.60816
							14.1802	3.6079
							14.1992	3.60763
							14.2182	3.60737
							14.2372	3.60711
							14.2563	3.60686
							14.2753	3.60661
							14.2943	3.60636
							14.3133	3.60612
							14.3323	3.60588
							14.3514	3.60564
							14.3704	3.60541
							14.3894	3.60518
							14.4084	3.60495
							14.4274	3.60472
							14.4465	3.6045
							14.4655	3.60428
							14.4845	3.60406
							14.5035	3.60385
							14.5225	3.60364
							14.5415	3.60343
							14.5606	3.60322
							14.5796	3.60302
							14.5986	3.60282
							14.6176	3.60262
							14.6366	3.60243
							14.6557	3.60223
							14.6747	3.60204
							14.6937	3.60186
							14.7127	3.60167
							14.7317	3.60149
							14.7508	3.60131
							14.7698	3.60113
							14.7888	3.60095
							14.8078	3.60078
							14.8268	3.60061
							14.8459	3.60044
							14.8649	3.60027
							14.8839	3.60011
							14.9029	3.59994
							14.9219	3.59978
							14.9409	3.59962
							14.96	3.59947
							14.979	3.59931
							14.998	3.59916
							15.017	3.59901
							15.036	3.59886
							15.0551	3.59871
							15.0741	3.59857
							15.0931	3.59843
							15.1121	3.59829
							15.1311	3.59815
							15.1502	3.59801
							15.1692	3.59787
							15.1882	3.59774
							15.2072	3.59761
							15.2262	3.59748
							15.2453	3.59735
							15.2643	3.59722
							15.2833	3.5971
							15.3023	3.59697
							15.3213	3.59685
							15.3403	3.59673
							15.3594	3.59661
							15.3784	3.59649
							15.3974	3.59638
							15.4164	3.59626
							15.4354	3.59615
							15.4544	3.59604
							15.4735	3.59593
							15.4925	3.59582
							15.5115	3.59571
							15.5305	3.59561
							15.5495	3.5955
							15.5686	3.5954
							15.5876	3.5953
							15.6066	3.5952
							15.6256	3.5951
							15.6446	3.595
							15.6637	3.59491
							15.6827	3.59481
							15.7017	3.59472
							15.7207	3.59462
							15.7397	3.59453
							15.7588	3.59444
							15.7778	3.59435
							15.7968	3.59426
							15.8158	3.59418
							15.8348	3.59409
							15.8538	3.59401
							15.8729	3.59392
							15.8919	3.59384
							15.9109	3.59376
							15.9299	3.59368
							15.9489	3.5936
							15.968	3.59352
							15.987	3.59344
							16.006	3.59337
							16.025	3.59329
							16.044	3.59322
							16.0631	3.59314
							16.0821	3.59307
							16.1011	3.593
							16.1201	3.59293
							16.1391	3.59286
							16.1582	3.59279
							16.1772	3.59272
							16.1962	3.59266
							16.2152	3.59259
							16.2342	3.59252
							16.2533	3.59246
							16.2723	3.5924
							16.2913	3.59233
							16.3103	3.59227
							16.3293	3.59221
							16.3483	3.59215
							16.3674	3.59209
							16.3864	3.59203
							16.4054	3.59197
							16.4244	3.59192
							16.4434	3.59186
							16.4625	3.5918
							16.4815	3.59175
							16.5005	3.59169
							16.5195	3.59164
							16.5385	3.59159
							16.5576	3.59154
							16.5766	3.59148
							16.5956	3.59143
							16.6146	3.59138
							16.6336	3.59133
							16.6527	3.59128
							16.6717	3.59124
							16.6907	3.59119
							16.7097	3.59114
							16.7287	3.59109
							16.7477	3.59105
							16.7668	3.591
							16.7858	3.59096
							16.8048	3.59091
							16.8238	3.59087
							16.8428	3.59083
							16.8619	3.59079
							16.8809	3.59074
							16.8999	3.5907
							16.9189	3.59066
							16.9379	3.59062
							16.957	3.59058
							16.976	3.59054
							16.995	3.5905
							17.014	3.59047
							17.033	3.59043
							17.0521	3.59039
							17.0711	3.59035
							17.0901	3.59032
							17.1091	3.59028
							17.1281	3.59025
							17.1471	3.59021
							17.1662	3.59018
							17.1852	3.59014
							17.2042	3.59011
							17.2232	3.59008
							17.2422	3.59004
							17.2613	3.59001
							17.2803	3.58998
							17.2993	3.58995
							17.3183	3.58992
							17.3373	3.58989
							17.3564	3.58986
							17.3754	3.58983
							17.3944	3.5898
							17.4134	3.58977
							17.4324	3.58974
							17.4515	3.58971
							17.4705	3.58968
							17.4895	3.58966
							17.5085	3.58963
							17.5275	3.5896
							17.5465	3.58958
							17.5656	3.58955
							17.5846	3.58952
							17.6036	3.5895
							17.6226	3.58947
							17.6416	3.58945
							17.6607	3.58942
							17.6797	3.5894
							17.6987	3.58937
							17.7177	3.58935
							17.7367	3.58933
							17.7558	3.58931
							17.7748	3.58928
							17.7938	3.58926
							17.8128	3.58924
							17.8318	3.58922
							17.8509	3.58919
							17.8699	3.58917
							17.8889	3.58915
							17.9079	3.58913
							17.9269	3.58911
							17.9459	3.58909
							17.965	3.58907
							17.984	3.58905
							18.003	3.58903
							18.022	3.58901
							18.041	3.58899
							18.0601	3.58898
							18.0791	3.58896
							18.0981	3.58894
							18.1171	3.58892
							18.1361	3.5889
							18.1552	3.58889
							18.1742	3.58887
							18.1932	3.58885
							18.2122	3.58883
							18.2312	3.58882
							18.2503	3.5888
							18.2693	3.58879
							18.2883	3.58877
							18.3073	3.58875
							18.3263	3.58874
							18.3453	3.58872
							18.3644	3.58871
							18.3834	3.58869
							18.4024	3.58868
							18.4214	3.58866
							18.4404	3.58865
							18.4595	3.58864
							18.4785	3.58862
							18.4975	3.58861
							18.5165	3.58859
							18.5355	3.58858
							18.5545	3.58857
							18.5736	3.58855
							18.5926	3.58854
							18.6116	3.58853
							18.6306	3.58852
							18.6497	3.5885
							18.6687	3.58849
							18.6877	3.58848
							18.7067	3.58847
							18.7257	3.58845
							18.7447	3.58844
							18.7638	3.58843
							18.7828	3.58842
							18.8018	3.58841
							18.8208	3.5884
							18.8398	3.58839
							18.8589	3.58838
							18.8779	3.58837
							18.8969	3.58836
							18.9159	3.58835
							18.9349	3.58833
							18.9539	3.58832
							18.973	3.58831
							18.992	3.5883
							19.011	3.5883
							19.03	3.58829
							19.0491	3.58828
							19.0681	3.58827
							19.0871	3.58826
							19.1061	3.58825
							19.1251	3.58824
							19.1441	3.58823
							19.1632	3.58822
							19.1822	3.58821
							19.2012	3.5882
							19.2202	3.5882
							19.2392	3.58819
							19.2583	3.58818
							19.2773	3.58817
							19.2963	3.58816
							19.3153	3.58816
							19.3343	3.58815
							19.3533	3.58814
							19.3724	3.58813
							19.3914	3.58813
							19.4104	3.58812
							19.4294	3.58811
							19.4485	3.5881
							19.4675	3.5881
							19.4865	3.58809
							19.5055	3.58808
							19.5245	3.58808
							19.5435	3.58807
							19.5626	3.58806
							19.5816	3.58806
							19.6006	3.58805
							19.6196	3.58804
							19.6386	3.58804
							19.6577	3.58803
							19.6767	3.58802
							19.6957	3.58802
							19.7147	3.58801
							19.7337	3.58801
							19.7527	3.588
							19.7718	3.58799
							19.7908	3.58799
							19.8098	3.58798
							19.8288	3.58798
							19.8479	3.58797
							19.8669	3.58797
							19.8859	3.58796
							19.9049	3.58796
							19.9239	3.58795
							19.9429	3.58795
							19.962	3.58794
							19.981	3.58794
							20	3.58793
