# Supplementary material for: Magnetic nanostickers for active control of interface-enhanced selective bioadhesion
Source: Nat Commun. 2025 Jul 10;16:6400. doi: 10.1038/s41467-025-61719-9 (PMC12246147; doi:10.1038/s41467-025-61719-9)
Supplement: Supplementary file 7 — Source data [file 41467_2025_61719_MOESM7_ESM.zip › Source data/Figure S16/Figure S16C.xlsx]

## Sheet: Sheet1
								dmt (cm)	Magnetic field gradient (mT cm-1)
								1	-117.374
								1.01902	-116.613
								1.03804	-115.101
								1.05706	-113.609
								1.07608	-112.136
								1.0951	-110.682
								1.11411	-109.247
								1.13313	-107.83
								1.15215	-106.432
								1.17117	-105.052
								1.19019	-103.69
								1.20921	-102.346
								1.22823	-101.019
								1.24725	-99.7094
								1.26627	-98.4166
								1.28529	-97.1406
								1.3043	-95.8811
								1.32332	-94.638
								1.34234	-93.411
								1.36136	-92.1999
								1.38038	-91.0045
								1.3994	-89.8246
								1.41842	-88.66
								1.43744	-87.5105
								1.45646	-86.3759
								1.47548	-85.256
								1.49449	-84.1506
								1.51351	-83.0596
								1.53253	-81.9827
								1.55155	-80.9197
								1.57057	-79.8706
								1.58959	-78.835
								1.60861	-77.8129
								1.62763	-76.804
								1.64665	-75.8083
								1.66567	-74.8254
								1.68468	-73.8552
								1.7037	-72.8977
								1.72272	-71.9525
								1.74174	-71.0196
								1.76076	-70.0988
								1.77978	-69.19
								1.7988	-68.2929
								1.81782	-67.4075
								1.83684	-66.5335
								1.85586	-65.6709
								1.87487	-64.8195
								1.89389	-63.979
								1.91291	-63.1495
								1.93193	-62.3308
								1.95095	-61.5226
								1.96997	-60.725
								1.98899	-59.9377
								2.00801	-59.1605
								2.02703	-58.3935
								2.04605	-57.6364
								2.06507	-56.8891
								2.08408	-56.1516
								2.1031	-55.4235
								2.12212	-54.7049
								2.14114	-53.9957
								2.16016	-53.2956
								2.17918	-52.6046
								2.1982	-51.9226
								2.21722	-51.2494
								2.23624	-50.5849
								2.25526	-49.9291
								2.27427	-49.2817
								2.29329	-48.6428
								2.31231	-48.0121
								2.33133	-47.3896
								2.35035	-46.7752
								2.36937	-46.1687
								2.38839	-45.5701
								2.40741	-44.9793
								2.42643	-44.3961
								2.44545	-43.8205
								2.46446	-43.2524
								2.48348	-42.6916
								2.5025	-42.1381
								2.52152	-41.5917
								2.54054	-41.0525
								2.55956	-40.5202
								2.57858	-39.9949
								2.5976	-39.4763
								2.61662	-38.9645
								2.63564	-38.4593
								2.65465	-37.9607
								2.67367	-37.4685
								2.69269	-36.9827
								2.71171	-36.5032
								2.73073	-36.0299
								2.74975	-35.5628
								2.76877	-35.1017
								2.78779	-34.6466
								2.80681	-34.1974
								2.82583	-33.754
								2.84484	-33.3164
								2.86386	-32.8844
								2.88288	-32.4581
								2.9019	-32.0373
								2.92092	-31.6219
								2.93994	-31.2119
								2.95896	-30.8072
								2.97798	-30.4078
								2.997	-30.0135
								3.01602	-29.6244
								3.03504	-29.2403
								3.05405	-28.8612
								3.07307	-28.487
								3.09209	-28.1177
								3.11111	-27.7531
								3.13013	-27.3933
								3.14915	-27.0381
								3.16817	-26.6876
								3.18719	-26.3416
								3.20621	-26
								3.22523	-25.6629
								3.24424	-25.3302
								3.26326	-25.0018
								3.28228	-24.6776
								3.3013	-24.3577
								3.32032	-24.0419
								3.33934	-23.7301
								3.35836	-23.4225
								3.37738	-23.1188
								3.3964	-22.8191
								3.41542	-22.5232
								3.43443	-22.2312
								3.45345	-21.9429
								3.47247	-21.6584
								3.49149	-21.3776
								3.51051	-21.1005
								3.52953	-20.8269
								3.54855	-20.5569
								3.56757	-20.2903
								3.58659	-20.0273
								3.60561	-19.7676
								3.62462	-19.5113
								3.64364	-19.2583
								3.66266	-19.0086
								3.68168	-18.7622
								3.7007	-18.5189
								3.71972	-18.2788
								3.73874	-18.0419
								3.75776	-17.8079
								3.77678	-17.577
								3.7958	-17.3492
								3.81481	-17.1242
								3.83383	-16.9022
								3.85285	-16.6831
								3.87187	-16.4668
								3.89089	-16.2533
								3.90991	-16.0425
								3.92893	-15.8345
								3.94795	-15.6292
								3.96697	-15.4266
								3.98599	-15.2266
								4.00501	-15.0292
								4.02402	-14.8343
								4.04304	-14.642
								4.06206	-14.4521
								4.08108	-14.2647
								4.1001	-14.0798
								4.11912	-13.8973
								4.13814	-13.7171
								4.15716	-13.5392
								4.17618	-13.3637
								4.1952	-13.1904
								4.21421	-13.0194
								4.23323	-12.8506
								4.25225	-12.684
								4.27127	-12.5195
								4.29029	-12.3572
								4.30931	-12.197
								4.32833	-12.0389
								4.34735	-11.8828
								4.36637	-11.7287
								4.38539	-11.5767
								4.4044	-11.4266
								4.42342	-11.2784
								4.44244	-11.1322
								4.46146	-10.9878
								4.48048	-10.8454
								4.4995	-10.7048
								4.51852	-10.566
								4.53754	-10.429
								4.55656	-10.2938
								4.57558	-10.1603
								4.59459	-10.0286
								4.61361	-9.89855
								4.63263	-9.77021
								4.65165	-9.64354
								4.67067	-9.51851
								4.68969	-9.3951
								4.70871	-9.27329
								4.72773	-9.15305
								4.74675	-9.03438
								4.76577	-8.91725
								4.78478	-8.80163
								4.8038	-8.68752
								4.82282	-8.57488
								4.84184	-8.4637
								4.86086	-8.35397
								4.87988	-8.24566
								4.8989	-8.13875
								4.91792	-8.03323
								4.93694	-7.92907
								4.95596	-7.82627
								4.97497	-7.7248
								4.99399	-7.62465
								5.01301	-7.52579
								5.03203	-7.42822
								5.05105	-7.33191
								5.07007	-7.23685
								5.08909	-7.14302
								5.10811	-7.05041
								5.12713	-6.95899
								5.14615	-6.86877
								5.16517	-6.77971
								5.18418	-6.69181
								5.2032	-6.60505
								5.22222	-6.51941
								5.24124	-6.43489
								5.26026	-6.35146
								5.27928	-6.26911
								5.2983	-6.18783
								5.31732	-6.1076
								5.33634	-6.02841
								5.35536	-5.95025
								5.37437	-5.87311
								5.39339	-5.79696
								5.41241	-5.7218
								5.43143	-5.64761
								5.45045	-5.57439
								5.46947	-5.50212
								5.48849	-5.43078
								5.50751	-5.36037
								5.52653	-5.29087
								5.54555	-5.22227
								5.56456	-5.15456
								5.58358	-5.08773
								5.6026	-5.02177
								5.62162	-4.95666
								5.64064	-4.89239
								5.65966	-4.82896
								5.67868	-4.76635
								5.6977	-4.70456
								5.71672	-4.64356
								5.73574	-4.58335
								5.75475	-4.52393
								5.77377	-4.46528
								5.79279	-4.40738
								5.81181	-4.35024
								5.83083	-4.29384
								5.84985	-4.23817
								5.86887	-4.18322
								5.88789	-4.12898
								5.90691	-4.07545
								5.92593	-4.02261
								5.94494	-3.97045
								5.96396	-3.91897
								5.98298	-3.86816
								6.002	-3.81801
								6.02102	-3.76851
								6.04004	-3.71965
								6.05906	-3.67142
								6.07808	-3.62382
								6.0971	-3.57684
								6.11612	-3.53046
								6.13514	-3.48469
								6.15415	-3.43951
								6.17317	-3.39491
								6.19219	-3.3509
								6.21121	-3.30745
								6.23023	-3.26457
								6.24925	-3.22224
								6.26827	-3.18047
								6.28729	-3.13923
								6.30631	-3.09853
								6.32533	-3.05836
								6.34434	-3.0187
								6.36336	-2.97956
								6.38238	-2.94093
								6.4014	-2.9028
								6.42042	-2.86517
								6.43944	-2.82802
								6.45846	-2.79135
								6.47748	-2.75516
								6.4965	-2.71944
								6.51552	-2.68418
								6.53453	-2.64938
								6.55355	-2.61503
								6.57257	-2.58113
								6.59159	-2.54766
								6.61061	-2.51463
								6.62963	-2.48203
								6.64865	-2.44985
								6.66767	-2.41808
								6.68669	-2.38673
								6.70571	-2.35579
								6.72472	-2.32524
								6.74374	-2.2951
								6.76276	-2.26534
								6.78178	-2.23597
								6.8008	-2.20698
								6.81982	-2.17836
								6.83884	-2.15012
								6.85786	-2.12224
								6.87688	-2.09473
								6.8959	-2.06757
								6.91491	-2.04076
								6.93393	-2.0143
								6.95295	-1.98819
								6.97197	-1.96241
								6.99099	-1.93697
								7.01001	-1.91185
								7.02903	-1.88707
								7.04805	-1.8626
								7.06707	-1.83845
								7.08609	-1.81461
								7.10511	-1.79109
								7.12412	-1.76786
								7.14314	-1.74494
								7.16216	-1.72232
								7.18118	-1.69999
								7.2002	-1.67795
								7.21922	-1.65619
								7.23824	-1.63472
								7.25726	-1.61353
								7.27628	-1.59261
								7.2953	-1.57196
								7.31431	-1.55158
								7.33333	-1.53146
								7.35235	-1.5116
								7.37137	-1.492
								7.39039	-1.47266
								7.40941	-1.45357
								7.42843	-1.43472
								7.44745	-1.41612
								7.46647	-1.39776
								7.48549	-1.37964
								7.5045	-1.36175
								7.52352	-1.34409
								7.54254	-1.32667
								7.56156	-1.30947
								7.58058	-1.29249
								7.5996	-1.27573
								7.61862	-1.25919
								7.63764	-1.24286
								7.65666	-1.22675
								7.67568	-1.21085
								7.69469	-1.19515
								7.71371	-1.17965
								7.73273	-1.16436
								7.75175	-1.14926
								7.77077	-1.13436
								7.78979	-1.11965
								7.80881	-1.10514
								7.82783	-1.09081
								7.84685	-1.07666
								7.86587	-1.06271
								7.88488	-1.04893
								7.9039	-1.03533
								7.92292	-1.0219
								7.94194	-1.00865
								7.96096	-0.99558
								7.97998	-0.98267
								7.999	-0.96993
								8.01802	-0.95735
								8.03704	-0.94494
								8.05606	-0.93269
								8.07508	-0.9206
								8.09409	-0.90866
								8.11311	-0.89688
								8.13213	-0.88525
								8.15115	-0.87377
								8.17017	-0.86244
								8.18919	-0.85126
								8.20821	-0.84023
								8.22723	-0.82933
								8.24625	-0.81858
								8.26527	-0.80797
								8.28428	-0.79749
								8.3033	-0.78715
								8.32232	-0.77695
								8.34134	-0.76687
								8.36036	-0.75693
								8.37938	-0.74712
								8.3984	-0.73743
								8.41742	-0.72787
								8.43644	-0.71843
								8.45546	-0.70912
								8.47447	-0.69992
								8.49349	-0.69085
								8.51251	-0.68189
								8.53153	-0.67305
								8.55055	-0.66432
								8.56957	-0.65571
								8.58859	-0.64721
								8.60761	-0.63882
								8.62663	-0.63053
								8.64565	-0.62236
								8.66466	-0.61429
								8.68368	-0.60633
								8.7027	-0.59846
								8.72172	-0.59071
								8.74074	-0.58305
								8.75976	-0.57549
								8.77878	-0.56803
								8.7978	-0.56066
								8.81682	-0.55339
								8.83584	-0.54622
								8.85485	-0.53914
								8.87387	-0.53215
								8.89289	-0.52525
								8.91191	-0.51844
								8.93093	-0.51171
								8.94995	-0.50508
								8.96897	-0.49853
								8.98799	-0.49207
								9.00701	-0.48569
								9.02603	-0.47939
								9.04505	-0.47318
								9.06406	-0.46704
								9.08308	-0.46098
								9.1021	-0.45501
								9.12112	-0.44911
								9.14014	-0.44329
								9.15916	-0.43754
								9.17818	-0.43187
								9.1972	-0.42627
								9.21622	-0.42074
								9.23524	-0.41528
								9.25425	-0.4099
								9.27327	-0.40459
								9.29229	-0.39934
								9.31131	-0.39416
								9.33033	-0.38905
								9.34935	-0.38401
								9.36837	-0.37903
								9.38739	-0.37412
								9.40641	-0.36926
								9.42543	-0.36448
								9.44444	-0.35975
								9.46346	-0.35509
								9.48248	-0.35048
								9.5015	-0.34594
								9.52052	-0.34145
								9.53954	-0.33703
								9.55856	-0.33266
								9.57758	-0.32834
								9.5966	-0.32409
								9.61562	-0.31989
								9.63463	-0.31574
								9.65365	-0.31164
								9.67267	-0.3076
								9.69169	-0.30362
								9.71071	-0.29968
								9.72973	-0.29579
								9.74875	-0.29196
								9.76777	-0.28817
								9.78679	-0.28444
								9.80581	-0.28075
								9.82482	-0.27711
								9.84384	-0.27352
								9.86286	-0.26997
								9.88188	-0.26647
								9.9009	-0.26301
								9.91992	-0.2596
								9.93894	-0.25624
								9.95796	-0.25292
								9.97698	-0.24964
								9.996	-0.2464
								10.015	-0.24321
								10.034	-0.24005
								10.0531	-0.23694
								10.0721	-0.23387
								10.0911	-0.23084
								10.1101	-0.22784
								10.1291	-0.22489
								10.1481	-0.22197
								10.1672	-0.2191
								10.1862	-0.21626
								10.2052	-0.21345
								10.2242	-0.21068
								10.2432	-0.20795
								10.2623	-0.20526
								10.2813	-0.20259
								10.3003	-0.19997
								10.3193	-0.19738
								10.3383	-0.19482
								10.3574	-0.19229
								10.3764	-0.1898
								10.3954	-0.18734
								10.4144	-0.18491
								10.4334	-0.18251
								10.4525	-0.18014
								10.4715	-0.17781
								10.4905	-0.1755
								10.5095	-0.17323
								10.5285	-0.17098
								10.5475	-0.16876
								10.5666	-0.16658
								10.5856	-0.16442
								10.6046	-0.16229
								10.6236	-0.16018
								10.6426	-0.1581
								10.6617	-0.15605
								10.6807	-0.15403
								10.6997	-0.15203
								10.7187	-0.15006
								10.7377	-0.14812
								10.7568	-0.1462
								10.7758	-0.1443
								10.7948	-0.14243
								10.8138	-0.14058
								10.8328	-0.13876
								10.8519	-0.13696
								10.8709	-0.13519
								10.8899	-0.13343
								10.9089	-0.1317
								10.9279	-0.13
								10.9469	-0.12831
								10.966	-0.12665
								10.985	-0.125
								11.004	-0.12338
								11.023	-0.12178
								11.042	-0.12021
								11.0611	-0.11865
								11.0801	-0.11711
								11.0991	-0.11559
								11.1181	-0.11409
								11.1371	-0.11261
								11.1562	-0.11115
								11.1752	-0.10971
								11.1942	-0.10829
								11.2132	-0.10688
								11.2322	-0.1055
								11.2513	-0.10413
								11.2703	-0.10278
								11.2893	-0.10145
								11.3083	-0.10013
								11.3273	-0.09883
								11.3463	-0.09755
								11.3654	-0.09629
								11.3844	-0.09504
								11.4034	-0.09381
								11.4224	-0.09259
								11.4414	-0.09139
								11.4605	-0.09021
								11.4795	-0.08904
								11.4985	-0.08788
								11.5175	-0.08674
								11.5365	-0.08562
								11.5556	-0.08451
								11.5746	-0.08341
								11.5936	-0.08233
								11.6126	-0.08126
								11.6316	-0.08021
								11.6507	-0.07917
								11.6697	-0.07814
								11.6887	-0.07713
								11.7077	-0.07613
								11.7267	-0.07514
								11.7457	-0.07417
								11.7648	-0.07321
								11.7838	-0.07226
								11.8028	-0.07132
								11.8218	-0.0704
								11.8408	-0.06948
								11.8599	-0.06858
								11.8789	-0.06769
								11.8979	-0.06682
								11.9169	-0.06595
								11.9359	-0.06509
								11.955	-0.06425
								11.974	-0.06342
								11.993	-0.0626
								12.012	-0.06178
								12.031	-0.06098
								12.0501	-0.06019
								12.0691	-0.05941
								12.0881	-0.05864
								12.1071	-0.05788
								12.1261	-0.05713
								12.1451	-0.05639
								12.1642	-0.05566
								12.1832	-0.05494
								12.2022	-0.05423
								12.2212	-0.05352
								12.2402	-0.05283
								12.2593	-0.05214
								12.2783	-0.05147
								12.2973	-0.0508
								12.3163	-0.05014
								12.3353	-0.04949
								12.3544	-0.04885
								12.3734	-0.04822
								12.3924	-0.04759
								12.4114	-0.04697
								12.4304	-0.04636
								12.4495	-0.04576
								12.4685	-0.04517
								12.4875	-0.04458
								12.5065	-0.04401
								12.5255	-0.04344
								12.5445	-0.04287
								12.5636	-0.04232
								12.5826	-0.04177
								12.6016	-0.04123
								12.6206	-0.04069
								12.6396	-0.04016
								12.6587	-0.03964
								12.6777	-0.03913
								12.6967	-0.03862
								12.7157	-0.03812
								12.7347	-0.03763
								12.7538	-0.03714
								12.7728	-0.03666
								12.7918	-0.03618
								12.8108	-0.03571
								12.8298	-0.03525
								12.8489	-0.03479
								12.8679	-0.03434
								12.8869	-0.0339
								12.9059	-0.03346
								12.9249	-0.03302
								12.9439	-0.0326
								12.963	-0.03217
								12.982	-0.03176
								13.001	-0.03134
								13.02	-0.03094
								13.039	-0.03054
								13.0581	-0.03014
								13.0771	-0.02975
								13.0961	-0.02936
								13.1151	-0.02898
								13.1341	-0.02861
								13.1532	-0.02824
								13.1722	-0.02787
								13.1912	-0.02751
								13.2102	-0.02715
								13.2292	-0.0268
								13.2483	-0.02645
								13.2673	-0.02611
								13.2863	-0.02577
								13.3053	-0.02544
								13.3243	-0.02511
								13.3433	-0.02478
								13.3624	-0.02446
								13.3814	-0.02414
								13.4004	-0.02383
								13.4194	-0.02352
								13.4384	-0.02322
								13.4575	-0.02292
								13.4765	-0.02262
								13.4955	-0.02233
								13.5145	-0.02204
								13.5335	-0.02175
								13.5526	-0.02147
								13.5716	-0.02119
								13.5906	-0.02092
								13.6096	-0.02064
								13.6286	-0.02038
								13.6477	-0.02011
								13.6667	-0.01985
								13.6857	-0.01959
								13.7047	-0.01934
								13.7237	-0.01909
								13.7427	-0.01884
								13.7618	-0.0186
								13.7808	-0.01836
								13.7998	-0.01812
								13.8188	-0.01788
								13.8378	-0.01765
								13.8569	-0.01742
								13.8759	-0.0172
								13.8949	-0.01697
								13.9139	-0.01675
								13.9329	-0.01654
								13.952	-0.01632
								13.971	-0.01611
								13.99	-0.0159
								14.009	-0.0157
								14.028	-0.01549
								14.0471	-0.01529
								14.0661	-0.01509
								14.0851	-0.0149
								14.1041	-0.0147
								14.1231	-0.01451
								14.1421	-0.01433
								14.1612	-0.01414
								14.1802	-0.01396
								14.1992	-0.01378
								14.2182	-0.0136
								14.2372	-0.01342
								14.2563	-0.01325
								14.2753	-0.01307
								14.2943	-0.01291
								14.3133	-0.01274
								14.3323	-0.01257
								14.3514	-0.01241
								14.3704	-0.01225
								14.3894	-0.01209
								14.4084	-0.01193
								14.4274	-0.01178
								14.4465	-0.01163
								14.4655	-0.01148
								14.4845	-0.01133
								14.5035	-0.01118
								14.5225	-0.01103
								14.5415	-0.01089
								14.5606	-0.01075
								14.5796	-0.01061
								14.5986	-0.01047
								14.6176	-0.01034
								14.6366	-0.0102
								14.6557	-0.01007
								14.6747	-0.00994
								14.6937	-0.00981
								14.7127	-0.00968
								14.7317	-0.00956
								14.7508	-0.00944
								14.7698	-0.00931
								14.7888	-0.00919
								14.8078	-0.00907
								14.8268	-0.00896
								14.8459	-0.00884
								14.8649	-0.00872
								14.8839	-0.00861
								14.9029	-0.0085
								14.9219	-0.00839
								14.9409	-0.00828
								14.96	-0.00817
								14.979	-0.00807
								14.998	-0.00796
								15.017	-0.00786
								15.036	-0.00776
								15.0551	-0.00766
								15.0741	-0.00756
								15.0931	-0.00746
								15.1121	-0.00736
								15.1311	-0.00727
								15.1502	-0.00717
								15.1692	-0.00708
								15.1882	-0.00699
								15.2072	-0.0069
								15.2262	-0.00681
								15.2453	-0.00672
								15.2643	-0.00663
								15.2833	-0.00655
								15.3023	-0.00646
								15.3213	-0.00638
								15.3403	-0.0063
								15.3594	-0.00621
								15.3784	-0.00613
								15.3974	-0.00605
								15.4164	-0.00598
								15.4354	-0.0059
								15.4544	-0.00582
								15.4735	-0.00575
								15.4925	-0.00567
								15.5115	-0.0056
								15.5305	-0.00553
								15.5495	-0.00545
								15.5686	-0.00538
								15.5876	-0.00531
								15.6066	-0.00524
								15.6256	-0.00518
								15.6446	-0.00511
								15.6637	-0.00504
								15.6827	-0.00498
								15.7017	-0.00491
								15.7207	-0.00485
								15.7397	-0.00479
								15.7588	-0.00472
								15.7778	-0.00466
								15.7968	-0.0046
								15.8158	-0.00454
								15.8348	-0.00448
								15.8538	-0.00443
								15.8729	-0.00437
								15.8919	-0.00431
								15.9109	-0.00426
								15.9299	-0.0042
								15.9489	-0.00415
								15.968	-0.00409
								15.987	-0.00404
								16.006	-0.00399
								16.025	-0.00394
								16.044	-0.00388
								16.0631	-0.00383
								16.0821	-0.00378
								16.1011	-0.00374
								16.1201	-0.00369
								16.1391	-0.00364
								16.1582	-0.00359
								16.1772	-0.00355
								16.1962	-0.0035
								16.2152	-0.00345
								16.2342	-0.00341
								16.2533	-0.00337
								16.2723	-0.00332
								16.2913	-0.00328
								16.3103	-0.00324
								16.3293	-0.00319
								16.3483	-0.00315
								16.3674	-0.00311
								16.3864	-0.00307
								16.4054	-0.00303
								16.4244	-0.00299
								16.4434	-0.00295
								16.4625	-0.00292
								16.4815	-0.00288
								16.5005	-0.00284
								16.5195	-0.0028
								16.5385	-0.00277
								16.5576	-0.00273
								16.5766	-0.0027
								16.5956	-0.00266
								16.6146	-0.00263
								16.6336	-0.00259
								16.6527	-0.00256
								16.6717	-0.00253
								16.6907	-0.00249
								16.7097	-0.00246
								16.7287	-0.00243
								16.7477	-0.0024
								16.7668	-0.00237
								16.7858	-0.00234
								16.8048	-0.0023
								16.8238	-0.00227
								16.8428	-0.00225
								16.8619	-0.00222
								16.8809	-0.00219
								16.8999	-0.00216
								16.9189	-0.00213
								16.9379	-0.0021
								16.957	-0.00208
								16.976	-0.00205
								16.995	-0.00202
								17.014	-0.002
								17.033	-0.00197
								17.0521	-0.00195
								17.0711	-0.00192
								17.0901	-0.0019
								17.1091	-0.00187
								17.1281	-0.00185
								17.1471	-0.00182
								17.1662	-0.0018
								17.1852	-0.00178
								17.2042	-0.00175
								17.2232	-0.00173
								17.2422	-0.00171
								17.2613	-0.00169
								17.2803	-0.00166
								17.2993	-0.00164
								17.3183	-0.00162
								17.3373	-0.0016
								17.3564	-0.00158
								17.3754	-0.00156
								17.3944	-0.00154
								17.4134	-0.00152
								17.4324	-0.0015
								17.4515	-0.00148
								17.4705	-0.00146
								17.4895	-0.00144
								17.5085	-0.00142
								17.5275	-0.0014
								17.5465	-0.00139
								17.5656	-0.00137
								17.5846	-0.00135
								17.6036	-0.00133
								17.6226	-0.00132
								17.6416	-0.0013
								17.6607	-0.00128
								17.6797	-0.00126
								17.6987	-0.00125
								17.7177	-0.00123
								17.7367	-0.00122
								17.7558	-0.0012
								17.7748	-0.00118
								17.7938	-0.00117
								17.8128	-0.00115
								17.8318	-0.00114
								17.8509	-0.00112
								17.8699	-0.00111
								17.8889	-0.0011
								17.9079	-0.00108
								17.9269	-0.00107
								17.9459	-0.00105
								17.965	-0.00104
								17.984	-0.00103
								18.003	-0.00101
								18.022	-0.000999809
								18.041	-0.000986846
								18.0601	-0.000974051
								18.0791	-0.000961422
								18.0981	-0.000948957
								18.1171	-0.000936653
								18.1361	-0.000924509
								18.1552	-0.000912523
								18.1742	-0.000900692
								18.1932	-0.000889014
								18.2122	-0.000877487
								18.2312	-0.000866111
								18.2503	-0.000854881
								18.2693	-0.000843797
								18.2883	-0.000832857
								18.3073	-0.000822059
								18.3263	-0.000811401
								18.3453	-0.000800881
								18.3644	-0.000790497
								18.3834	-0.000780248
								18.4024	-0.000770132
								18.4214	-0.000760147
								18.4404	-0.000750291
								18.4595	-0.000740563
								18.4785	-0.000730962
								18.4975	-0.000721484
								18.5165	-0.00071213
								18.5355	-0.000702897
								18.5545	-0.000693784
								18.5736	-0.000684789
								18.5926	-0.00067591
								18.6116	-0.000667147
								18.6306	-0.000658497
								18.6497	-0.000649959
								18.6687	-0.000641532
								18.6877	-0.000633215
								18.7067	-0.000625005
								18.7257	-0.000616902
								18.7447	-0.000608903
								18.7638	-0.000601009
								18.7828	-0.000593216
								18.8018	-0.000585525
								18.8208	-0.000577934
								18.8398	-0.00057044
								18.8589	-0.000563044
								18.8779	-0.000555744
								18.8969	-0.000548539
								18.9159	-0.000541427
								18.9349	-0.000534407
								18.9539	-0.000527478
								18.973	-0.00052064
								18.992	-0.000513889
								19.011	-0.000507226
								19.03	-0.00050065
								19.0491	-0.000494159
								19.0681	-0.000487752
								19.0871	-0.000481428
								19.1061	-0.000475186
								19.1251	-0.000469025
								19.1441	-0.000462944
								19.1632	-0.000456942
								19.1822	-0.000451018
								19.2012	-0.00044517
								19.2202	-0.000439398
								19.2392	-0.000433701
								19.2583	-0.000428078
								19.2773	-0.000422528
								19.2963	-0.00041705
								19.3153	-0.000411643
								19.3343	-0.000406306
								19.3533	-0.000401038
								19.3724	-0.000395838
								19.3914	-0.000390706
								19.4104	-0.00038564
								19.4294	-0.00038064
								19.4485	-0.000375705
								19.4675	-0.000370834
								19.4865	-0.000366026
								19.5055	-0.00036128
								19.5245	-0.000356596
								19.5435	-0.000351973
								19.5626	-0.000347409
								19.5816	-0.000342905
								19.6006	-0.000338459
								19.6196	-0.000334071
								19.6386	-0.00032974
								19.6577	-0.000325465
								19.6767	-0.000321245
								19.6957	-0.00031708
								19.7147	-0.000312969
								19.7337	-0.000308911
								19.7527	-0.000304906
								19.7718	-0.000300953
								19.7908	-0.000297051
								19.8098	-0.000293199
								19.8288	-0.000289398
								19.8479	-0.000285646
								19.8669	-0.000281942
								19.8859	-0.000278287
								19.9049	-0.000274679
								19.9239	-0.000271117
								19.9429	-0.000267602
								19.962	-0.000264133
								19.981	-0.000260708
								20	-0.000259007
