# Supplementary material for: Magnetic nanostickers for active control of interface-enhanced selective bioadhesion
Source: Nat Commun. 2025 Jul 10;16:6400. doi: 10.1038/s41467-025-61719-9 (PMC12246147; doi:10.1038/s41467-025-61719-9)
Supplement: Supplementary file 7 — Source data [file 41467_2025_61719_MOESM7_ESM.zip › Source data/Figure S16/Figure S16D.xlsx]

## Sheet: Sheet1
	X axis	dx(Bx)	dx(By)	dx(Bz)	dy(Bx)	dy(By)	dy(Bz)	dz(Bx)	dz(By)	dz(Bz)
Units	mm	T m-1	T m-1	T m-1	T m-1	T m-1	T m-1	T m-1	T m-1	T m-1
	-200	0.0199582	0.000413302	-0.0114858	0.000413302	-0.0111542	-0.000147541	-0.0114858	-0.000147541	-0.00744352
	-199.613	0.0196978	0.000474074	-0.0118596	0.000474074	-0.0111544	-8.10128e-05	-0.0118596	-8.10128e-05	-0.00794951
	-199.58	0.0194374	0.000534846	-0.0122334	0.000534846	-0.0111545	-1.4485e-05	-0.0122334	-1.4485e-05	-0.00845551
	-199.542	0.0194374	0.000534846	-0.0122334	0.000534846	-0.0111545	-1.4485e-05	-0.0122334	-1.4485e-05	-0.00845551
	-198.879	0.0199007	0.000256212	-0.0126945	0.000256212	-0.0120593	-0.00023612	-0.0126945	-0.00023612	-0.00822865
	-197.519	0.0203639	-2.24213e-05	-0.0131557	-2.24213e-05	-0.012964	-0.000457755	-0.0131557	-0.000457755	-0.0080018
	-196.954	0.0203639	-2.24213e-05	-0.0131557	-2.24213e-05	-0.012964	-0.000457755	-0.0131557	-0.000457755	-0.0080018
	-196.147	0.0203639	-2.24213e-05	-0.0131557	-2.24213e-05	-0.012964	-0.000457755	-0.0131557	-0.000457755	-0.0080018
	-195.709	0.0203639	-2.24213e-05	-0.0131557	-2.24213e-05	-0.012964	-0.000457755	-0.0131557	-0.000457755	-0.0080018
	-195.074	0.0203639	-2.24213e-05	-0.0131557	-2.24213e-05	-0.012964	-0.000457755	-0.0131557	-0.000457755	-0.0080018
	-194.833	0.0203639	-2.24213e-05	-0.0131557	-2.24213e-05	-0.012964	-0.000457755	-0.0131557	-0.000457755	-0.0080018
	-194.596	0.0203639	-2.24213e-05	-0.0131557	-2.24213e-05	-0.012964	-0.000457755	-0.0131557	-0.000457755	-0.0080018
	-194.394	0.0203639	-2.24213e-05	-0.0131557	-2.24213e-05	-0.012964	-0.000457755	-0.0131557	-0.000457755	-0.0080018
	-194.092	0.0203639	-2.24213e-05	-0.0131557	-2.24213e-05	-0.012964	-0.000457755	-0.0131557	-0.000457755	-0.0080018
	-193.736	0.0203639	-2.24213e-05	-0.0131557	-2.24213e-05	-0.012964	-0.000457755	-0.0131557	-0.000457755	-0.0080018
	-192.628	0.0209915	9.38088e-05	-0.0135108	9.38088e-05	-0.0135838	-3.75281e-05	-0.0135108	-3.75281e-05	-0.00816913
	-192.114	0.021619	0.000210039	-0.0138659	0.000210039	-0.0142037	0.000382699	-0.0138659	0.000382699	-0.00833645
	-191.938	0.021619	0.000210039	-0.0138659	0.000210039	-0.0142037	0.000382699	-0.0138659	0.000382699	-0.00833645
	-191.078	0.021619	0.000210039	-0.0138659	0.000210039	-0.0142037	0.000382699	-0.0138659	0.000382699	-0.00833645
	-190.438	0.021619	0.000210039	-0.0138659	0.000210039	-0.0142037	0.000382699	-0.0138659	0.000382699	-0.00833645
	-189.663	0.021619	0.000210039	-0.0138659	0.000210039	-0.0142037	0.000382699	-0.0138659	0.000382699	-0.00833645
	-188.937	0.021619	0.000210039	-0.0138659	0.000210039	-0.0142037	0.000382699	-0.0138659	0.000382699	-0.00833645
	-188.937	0.0228909	0.000234873	-0.0143386	0.000234873	-0.0142918	-6.00803e-05	-0.0143386	-6.00803e-05	-0.0102821
	-188.562	0.0228909	0.000234873	-0.0143386	0.000234873	-0.0142918	-6.00803e-05	-0.0143386	-6.00803e-05	-0.0102821
	-188.417	0.0228909	0.000234873	-0.0143386	0.000234873	-0.0142918	-6.00803e-05	-0.0143386	-6.00803e-05	-0.0102821
	-188.377	0.0228909	0.000234873	-0.0143386	0.000234873	-0.0142918	-6.00803e-05	-0.0143386	-6.00803e-05	-0.0102821
	-187.443	0.0228909	0.000234873	-0.0143386	0.000234873	-0.0142918	-6.00803e-05	-0.0143386	-6.00803e-05	-0.0102821
	-186.793	0.0228909	0.000234873	-0.0143386	0.000234873	-0.0142918	-6.00803e-05	-0.0143386	-6.00803e-05	-0.0102821
	-186.763	0.0228909	0.000234873	-0.0143386	0.000234873	-0.0142918	-6.00803e-05	-0.0143386	-6.00803e-05	-0.0102821
	-186.406	0.0228909	0.000234873	-0.0143386	0.000234873	-0.0142918	-6.00803e-05	-0.0143386	-6.00803e-05	-0.0102821
	-186.399	0.0228909	0.000234873	-0.0143386	0.000234873	-0.0142918	-6.00803e-05	-0.0143386	-6.00803e-05	-0.0102821
	-186.276	0.0251552	-0.000872783	-0.0155631	-0.000872783	-0.0147959	0.000554851	-0.0155631	0.000554851	-0.00962014
	-186.276	0.0228909	0.000234873	-0.0143386	0.000234873	-0.0142918	-6.00803e-05	-0.0143386	-6.00803e-05	-0.0102821
	-186.088	0.0251552	-0.000872783	-0.0155631	-0.000872783	-0.0147959	0.000554851	-0.0155631	0.000554851	-0.00962014
	-185.093	0.026013	-0.000360305	-0.0156721	-0.000360305	-0.015923	0.000351346	-0.0156721	0.000351346	-0.00961964
	-184.136	0.0268709	0.000152174	-0.0157812	0.000152174	-0.01705	0.000147841	-0.0157812	0.000147841	-0.00961914
	-184.106	0.0268709	0.000152174	-0.0157812	0.000152174	-0.01705	0.000147841	-0.0157812	0.000147841	-0.00961914
	-183.931	0.0268709	0.000152174	-0.0157812	0.000152174	-0.01705	0.000147841	-0.0157812	0.000147841	-0.00961914
	-183.931	0.0258968	-0.000578256	-0.0176643	-0.000578256	-0.0169398	3.35274e-05	-0.0176643	3.35274e-05	-0.0106998
	-183.918	0.0258968	-0.000578256	-0.0176643	-0.000578256	-0.0169398	3.35274e-05	-0.0176643	3.35274e-05	-0.0106998
	-183.262	0.0258968	-0.000578256	-0.0176643	-0.000578256	-0.0169398	3.35274e-05	-0.0176643	3.35274e-05	-0.0106998
	-182.644	0.0258968	-0.000578256	-0.0176643	-0.000578256	-0.0169398	3.35274e-05	-0.0176643	3.35274e-05	-0.0106998
	-182.539	0.0258968	-0.000578256	-0.0176643	-0.000578256	-0.0169398	3.35274e-05	-0.0176643	3.35274e-05	-0.0106998
	-181.859	0.0258968	-0.000578256	-0.0176643	-0.000578256	-0.0169398	3.35274e-05	-0.0176643	3.35274e-05	-0.0106998
	-181.817	0.0258968	-0.000578256	-0.0176643	-0.000578256	-0.0169398	3.35274e-05	-0.0176643	3.35274e-05	-0.0106998
	-181.666	0.0258968	-0.000578256	-0.0176643	-0.000578256	-0.0169398	3.35274e-05	-0.0176643	3.35274e-05	-0.0106998
	-180.996	0.0258968	-0.000578256	-0.0176643	-0.000578256	-0.0169398	3.35274e-05	-0.0176643	3.35274e-05	-0.0106998
	-180.294	0.0258968	-0.000578256	-0.0176643	-0.000578256	-0.0169398	3.35274e-05	-0.0176643	3.35274e-05	-0.0106998
	-179.786	0.0258968	-0.000578256	-0.0176643	-0.000578256	-0.0169398	3.35274e-05	-0.0176643	3.35274e-05	-0.0106998
	-179.438	0.0258968	-0.000578256	-0.0176643	-0.000578256	-0.0169398	3.35274e-05	-0.0176643	3.35274e-05	-0.0106998
	-179.191	0.0258968	-0.000578256	-0.0176643	-0.000578256	-0.0169398	3.35274e-05	-0.0176643	3.35274e-05	-0.0106998
	-178.729	0.0258968	-0.000578256	-0.0176643	-0.000578256	-0.0169398	3.35274e-05	-0.0176643	3.35274e-05	-0.0106998
	-178.048	0.0258968	-0.000578256	-0.0176643	-0.000578256	-0.0169398	3.35274e-05	-0.0176643	3.35274e-05	-0.0106998
	-177.713	0.0258968	-0.000578256	-0.0176643	-0.000578256	-0.0169398	3.35274e-05	-0.0176643	3.35274e-05	-0.0106998
	-176.982	0.0258968	-0.000578256	-0.0176643	-0.000578256	-0.0169398	3.35274e-05	-0.0176643	3.35274e-05	-0.0106998
	-176.716	0.0282782	-0.000357914	-0.0180532	-0.000357914	-0.0169254	6.02672e-05	-0.0180532	6.02672e-05	-0.0113017
	-175.952	0.0306975	-0.000738243	-0.0188099	-0.000738243	-0.0179425	-0.000239405	-0.0188099	-0.000239405	-0.0119254
	-175.869	0.0316758	-0.000851229	-0.0202506	-0.000851229	-0.0194945	-6.73066e-05	-0.0202506	-6.73066e-05	-0.0121622
	-175.384	0.0326163	-0.000363544	-0.0213235	-0.000363544	-0.0200149	0.000431204	-0.0213235	0.000431204	-0.0123771
	-175.283	0.0325126	0.000128263	-0.0213365	0.000128263	-0.0204318	0.000295909	-0.0213365	0.000295909	-0.0123586
	-174.105	0.032409	0.00062007	-0.0213495	0.00062007	-0.0208487	0.000160615	-0.0213495	0.000160615	-0.01234
	-174.077	0.032409	0.00062007	-0.0213495	0.00062007	-0.0208487	0.000160615	-0.0213495	0.000160615	-0.01234
	-174.026	0.0319558	0.00112608	-0.0217474	0.00112608	-0.0212229	0.000331525	-0.0217474	0.000331525	-0.0122977
	-173.811	0.0315026	0.00163209	-0.0221453	0.00163209	-0.0215971	0.000502436	-0.0221453	0.000502436	-0.0122555
	-173.669	0.0315026	0.00163209	-0.0221453	0.00163209	-0.0215971	0.000502436	-0.0221453	0.000502436	-0.0122555
	-173.477	0.0308378	0.00100687	-0.0225936	0.00100687	-0.0220386	0.000603349	-0.0225936	0.000603349	-0.0106936
	-172.109	0.030173	0.000381655	-0.0230419	0.000381655	-0.0224801	0.000704262	-0.0230419	0.000704262	-0.00913175
	-171.881	0.030173	0.000381655	-0.0230419	0.000381655	-0.0224801	0.000704262	-0.0230419	0.000704262	-0.00913175
	-171.086	0.030173	0.000381655	-0.0230419	0.000381655	-0.0224801	0.000704262	-0.0230419	0.000704262	-0.00913175
	-170.599	0.030173	0.000381655	-0.0230419	0.000381655	-0.0224801	0.000704262	-0.0230419	0.000704262	-0.00913175
	-170.394	0.030173	0.000381655	-0.0230419	0.000381655	-0.0224801	0.000704262	-0.0230419	0.000704262	-0.00913175
	-170.096	0.030173	0.000381655	-0.0230419	0.000381655	-0.0224801	0.000704262	-0.0230419	0.000704262	-0.00913175
	-169.727	0.030173	0.000381655	-0.0230419	0.000381655	-0.0224801	0.000704262	-0.0230419	0.000704262	-0.00913175
	-169.47	0.030173	0.000381655	-0.0230419	0.000381655	-0.0224801	0.000704262	-0.0230419	0.000704262	-0.00913175
	-168.68	0.0313773	0.000870125	-0.024311	0.000870125	-0.0222937	1.57847e-05	-0.024311	1.57847e-05	-0.0103838
	-167.758	0.0325817	0.00135859	-0.0255801	0.00135859	-0.0221072	-0.000672693	-0.0255801	-0.000672693	-0.0116359
	-167.488	0.0325817	0.00135859	-0.0255801	0.00135859	-0.0221072	-0.000672693	-0.0255801	-0.000672693	-0.0116359
	-166.516	0.0322198	0.000237871	-0.0256432	0.000237871	-0.0222535	-2.55632e-05	-0.0256432	-2.55632e-05	-0.0114334
	-166.115	0.0318579	-0.000882852	-0.0257063	-0.000882852	-0.0223999	0.000621566	-0.0257063	0.000621566	-0.0112309
	-164.094	0.0318579	-0.000882852	-0.0257063	-0.000882852	-0.0223999	0.000621566	-0.0257063	0.000621566	-0.0112309
	-163.716	0.0364766	-0.000523431	-0.0290173	-0.000523431	-0.0240525	0.002077	-0.0290173	0.002077	-0.0106034
	-163.716	0.0318579	-0.000882852	-0.0257063	-0.000882852	-0.0223999	0.000621566	-0.0257063	0.000621566	-0.0112309
	-163.531	0.0364766	-0.000523431	-0.0290173	-0.000523431	-0.0240525	0.002077	-0.0290173	0.002077	-0.0106034
	-163.294	0.0364766	-0.000523431	-0.0290173	-0.000523431	-0.0240525	0.002077	-0.0290173	0.002077	-0.0106034
	-162.59	0.0364766	-0.000523431	-0.0290173	-0.000523431	-0.0240525	0.002077	-0.0290173	0.002077	-0.0106034
	-162.59	0.0359415	0.000437425	-0.0276979	0.000437425	-0.0257339	-0.000258709	-0.0276979	-0.000258709	-0.0138314
	-162.424	0.0359415	0.000437425	-0.0276979	0.000437425	-0.0257339	-0.000258709	-0.0276979	-0.000258709	-0.0138314
	-162.174	0.0359415	0.000437425	-0.0276979	0.000437425	-0.0257339	-0.000258709	-0.0276979	-0.000258709	-0.0138314
	-161.507	0.0359415	0.000437425	-0.0276979	0.000437425	-0.0257339	-0.000258709	-0.0276979	-0.000258709	-0.0138314
	-161.43	0.0359415	0.000437425	-0.0276979	0.000437425	-0.0257339	-0.000258709	-0.0276979	-0.000258709	-0.0138314
	-161.339	0.0359415	0.000437425	-0.0276979	0.000437425	-0.0257339	-0.000258709	-0.0276979	-0.000258709	-0.0138314
	-160.805	0.0359415	0.000437425	-0.0276979	0.000437425	-0.0257339	-0.000258709	-0.0276979	-0.000258709	-0.0138314
	-160.142	0.0359415	0.000437425	-0.0276979	0.000437425	-0.0257339	-0.000258709	-0.0276979	-0.000258709	-0.0138314
	-159.951	0.0359415	0.000437425	-0.0276979	0.000437425	-0.0257339	-0.000258709	-0.0276979	-0.000258709	-0.0138314
	-159.382	0.043678	0.000717868	-0.0313947	0.000717868	-0.0263649	2.17125e-05	-0.0313947	2.17125e-05	-0.0123328
	-159.382	0.0359415	0.000437425	-0.0276979	0.000437425	-0.0257339	-0.000258709	-0.0276979	-0.000258709	-0.0138314
	-159.271	0.043678	0.000717868	-0.0313947	0.000717868	-0.0263649	2.17125e-05	-0.0313947	2.17125e-05	-0.0123328
	-159.159	0.043678	0.000717868	-0.0313947	0.000717868	-0.0263649	2.17125e-05	-0.0313947	2.17125e-05	-0.0123328
	-157.442	0.043678	0.000717868	-0.0313947	0.000717868	-0.0263649	2.17125e-05	-0.0313947	2.17125e-05	-0.0123328
	-157.266	0.043678	0.000717868	-0.0313947	0.000717868	-0.0263649	2.17125e-05	-0.0313947	2.17125e-05	-0.0123328
	-157.087	0.0409916	-0.000252078	-0.0329474	-0.000252078	-0.0264952	-0.000133133	-0.0329474	-0.000133133	-0.0124815
	-156.386	0.0383053	-0.00122202	-0.0345	-0.00122202	-0.0266255	-0.000287978	-0.0345	-0.000287978	-0.0126303
	-155.897	0.0383053	-0.00122202	-0.0345	-0.00122202	-0.0266255	-0.000287978	-0.0345	-0.000287978	-0.0126303
	-155.552	0.0383053	-0.00122202	-0.0345	-0.00122202	-0.0266255	-0.000287978	-0.0345	-0.000287978	-0.0126303
	-154.478	0.0383053	-0.00122202	-0.0345	-0.00122202	-0.0266255	-0.000287978	-0.0345	-0.000287978	-0.0126303
	-154.318	0.0383053	-0.00122202	-0.0345	-0.00122202	-0.0266255	-0.000287978	-0.0345	-0.000287978	-0.0126303
	-154.054	0.0399898	-0.00179618	-0.0355249	-0.00179618	-0.028853	-0.000412954	-0.0355249	-0.000412954	-0.0120996
	-153.8	0.0416743	-0.00237034	-0.0365498	-0.00237034	-0.0310805	-0.00053793	-0.0365498	-0.00053793	-0.0115689
	-153.046	0.0416743	-0.00237034	-0.0365498	-0.00237034	-0.0310805	-0.00053793	-0.0365498	-0.00053793	-0.0115689
	-152.939	0.0416743	-0.00237034	-0.0365498	-0.00237034	-0.0310805	-0.00053793	-0.0365498	-0.00053793	-0.0115689
	-152.479	0.0416743	-0.00237034	-0.0365498	-0.00237034	-0.0310805	-0.00053793	-0.0365498	-0.00053793	-0.0115689
	-151.893	0.0416743	-0.00237034	-0.0365498	-0.00237034	-0.0310805	-0.00053793	-0.0365498	-0.00053793	-0.0115689
	-151.797	0.0416743	-0.00237034	-0.0365498	-0.00237034	-0.0310805	-0.00053793	-0.0365498	-0.00053793	-0.0115689
	-151.423	0.0418332	-0.00120652	-0.0375857	-0.00120652	-0.0321625	0.000119038	-0.0375857	0.000119038	-0.011891
	-151.209	0.0419921	-4.26929e-05	-0.0386216	-4.26929e-05	-0.0332445	0.000776006	-0.0386216	0.000776006	-0.012213
	-151.165	0.0419921	-4.26929e-05	-0.0386216	-4.26929e-05	-0.0332445	0.000776006	-0.0386216	0.000776006	-0.012213
	-150.844	0.0419921	-4.26929e-05	-0.0386216	-4.26929e-05	-0.0332445	0.000776006	-0.0386216	0.000776006	-0.012213
	-150.593	0.0419921	-4.26929e-05	-0.0386216	-4.26929e-05	-0.0332445	0.000776006	-0.0386216	0.000776006	-0.012213
	-150.431	0.0419921	-4.26929e-05	-0.0386216	-4.26929e-05	-0.0332445	0.000776006	-0.0386216	0.000776006	-0.012213
	-149.731	0.0419921	-4.26929e-05	-0.0386216	-4.26929e-05	-0.0332445	0.000776006	-0.0386216	0.000776006	-0.012213
	-149.431	0.0419921	-4.26929e-05	-0.0386216	-4.26929e-05	-0.0332445	0.000776006	-0.0386216	0.000776006	-0.012213
	-149.096	0.0419921	-4.26929e-05	-0.0386216	-4.26929e-05	-0.0332445	0.000776006	-0.0386216	0.000776006	-0.012213
	-148.781	0.0454983	-0.000224371	-0.0407359	-0.000224371	-0.033265	0.0011784	-0.0407359	0.0011784	-0.0138111
	-148.164	0.0490044	-0.000406048	-0.0428502	-0.000406048	-0.0332854	0.00158079	-0.0428502	0.00158079	-0.0154091
	-147.948	0.0490044	-0.000406048	-0.0428502	-0.000406048	-0.0332854	0.00158079	-0.0428502	0.00158079	-0.0154091
	-147.736	0.0490044	-0.000406048	-0.0428502	-0.000406048	-0.0332854	0.00158079	-0.0428502	0.00158079	-0.0154091
	-147.206	0.0490044	-0.000406048	-0.0428502	-0.000406048	-0.0332854	0.00158079	-0.0428502	0.00158079	-0.0154091
	-147.051	0.0490044	-0.000406048	-0.0428502	-0.000406048	-0.0332854	0.00158079	-0.0428502	0.00158079	-0.0154091
	-146.438	0.051818	-0.000725039	-0.0449333	-0.000725039	-0.0335272	0.001041	-0.0449333	0.001041	-0.0160328
	-145.836	0.0546316	-0.00104403	-0.0470164	-0.00104403	-0.033769	0.000501211	-0.0470164	0.000501211	-0.0166564
	-145.513	0.0546316	-0.00104403	-0.0470164	-0.00104403	-0.033769	0.000501211	-0.0470164	0.000501211	-0.0166564
	-145.324	0.0546316	-0.00104403	-0.0470164	-0.00104403	-0.033769	0.000501211	-0.0470164	0.000501211	-0.0166564
	-144.992	0.0546316	-0.00104403	-0.0470164	-0.00104403	-0.033769	0.000501211	-0.0470164	0.000501211	-0.0166564
	-144.977	0.0546316	-0.00104403	-0.0470164	-0.00104403	-0.033769	0.000501211	-0.0470164	0.000501211	-0.0166564
	-144.974	0.0546316	-0.00104403	-0.0470164	-0.00104403	-0.033769	0.000501211	-0.0470164	0.000501211	-0.0166564
	-144.449	0.0546316	-0.00104403	-0.0470164	-0.00104403	-0.033769	0.000501211	-0.0470164	0.000501211	-0.0166564
	-144.377	0.0546316	-0.00104403	-0.0470164	-0.00104403	-0.033769	0.000501211	-0.0470164	0.000501211	-0.0166564
	-144.114	0.0539847	-0.0014757	-0.0466591	-0.0014757	-0.0339961	0.000278382	-0.0466591	0.000278382	-0.0133687
	-143.668	0.0533379	-0.00190736	-0.0463019	-0.00190736	-0.0342231	5.55536e-05	-0.0463019	5.55536e-05	-0.0100809
	-143.407	0.0533379	-0.00190736	-0.0463019	-0.00190736	-0.0342231	5.55536e-05	-0.0463019	5.55536e-05	-0.0100809
	-143.107	0.0533379	-0.00190736	-0.0463019	-0.00190736	-0.0342231	5.55536e-05	-0.0463019	5.55536e-05	-0.0100809
	-143.035	0.0505561	0.000428753	-0.0479137	0.000428753	-0.0357284	0.00122692	-0.0479137	0.00122692	-0.010942
	-141.642	0.0477743	0.00276487	-0.0495254	0.00276487	-0.0372336	0.00239829	-0.0495254	0.00239829	-0.0118032
	-141.114	0.0477743	0.00276487	-0.0495254	0.00276487	-0.0372336	0.00239829	-0.0495254	0.00239829	-0.0118032
	-140.85	0.0477743	0.00276487	-0.0495254	0.00276487	-0.0372336	0.00239829	-0.0495254	0.00239829	-0.0118032
	-140.534	0.0477743	0.00276487	-0.0495254	0.00276487	-0.0372336	0.00239829	-0.0495254	0.00239829	-0.0118032
	-139.623	0.048778	0.00159005	-0.0512422	0.00159005	-0.0390236	0.000590989	-0.0512422	0.000590989	-0.0134693
	-138.706	0.0555997	0.000417124	-0.0562275	0.000417124	-0.0427397	-0.0022402	-0.0562275	-0.0022402	-0.0138424
	-137.949	0.0614177	0.000419021	-0.0594961	0.000419021	-0.0446657	-0.00326409	-0.0594961	-0.00326409	-0.0125493
	-137.641	0.0614177	0.000419021	-0.0594961	0.000419021	-0.0446657	-0.00326409	-0.0594961	-0.00326409	-0.0125493
	-136.768	0.0614177	0.000419021	-0.0594961	0.000419021	-0.0446657	-0.00326409	-0.0594961	-0.00326409	-0.0125493
	-136.73	0.0614177	0.000419021	-0.0594961	0.000419021	-0.0446657	-0.00326409	-0.0594961	-0.00326409	-0.0125493
	-135.042	0.0614177	0.000419021	-0.0594961	0.000419021	-0.0446657	-0.00326409	-0.0594961	-0.00326409	-0.0125493
	-135.01	0.0614177	0.000419021	-0.0594961	0.000419021	-0.0446657	-0.00326409	-0.0594961	-0.00326409	-0.0125493
	-134.767	0.0614177	0.000419021	-0.0594961	0.000419021	-0.0446657	-0.00326409	-0.0594961	-0.00326409	-0.0125493
	-134.754	0.0614177	0.000419021	-0.0594961	0.000419021	-0.0446657	-0.00326409	-0.0594961	-0.00326409	-0.0125493
	-134.746	0.0614177	0.000419021	-0.0594961	0.000419021	-0.0446657	-0.00326409	-0.0594961	-0.00326409	-0.0125493
	-134.618	0.0614177	0.000419021	-0.0594961	0.000419021	-0.0446657	-0.00326409	-0.0594961	-0.00326409	-0.0125493
	-132.973	0.0614177	0.000419021	-0.0594961	0.000419021	-0.0446657	-0.00326409	-0.0594961	-0.00326409	-0.0125493
	-132.777	0.0614177	0.000419021	-0.0594961	0.000419021	-0.0446657	-0.00326409	-0.0594961	-0.00326409	-0.0125493
	-132.47	0.0613886	9.97411e-05	-0.0598047	9.97411e-05	-0.0427756	-0.00124328	-0.0598047	-0.00124328	-0.0104017
	-131.591	0.0613594	-0.000219539	-0.0601133	-0.000219539	-0.0408854	0.000777531	-0.0601133	0.000777531	-0.00825414
	-131.583	0.0584379	-0.000457994	-0.0613987	-0.000457994	-0.0408886	0.000495943	-0.0613987	0.000495943	-0.00689422
	-131.542	0.053317	0.00227314	-0.0627946	0.00227314	-0.0447879	0.000435424	-0.0627946	0.000435424	-0.00549426
	-131.354	0.0514925	0.00416787	-0.0638101	0.00416787	-0.0500922	0.000316322	-0.0638101	0.000316322	-0.00518796
	-130.968	0.0548067	0.00250095	-0.0685766	0.00250095	-0.0526094	-0.00185231	-0.0685766	-0.00185231	-0.0053791
	-130.588	0.0632735	0.00175069	-0.0766289	0.00175069	-0.0539023	-0.00428182	-0.0766289	-0.00428182	-0.00541702
	-130.409	0.068801	0.00159249	-0.0808197	0.00159249	-0.0540863	-0.00488287	-0.0808197	-0.00488287	-0.00499752
	-129.486	0.068801	0.00159249	-0.0808197	0.00159249	-0.0540863	-0.00488287	-0.0808197	-0.00488287	-0.00499752
	-129.039	0.068801	0.00159249	-0.0808197	0.00159249	-0.0540863	-0.00488287	-0.0808197	-0.00488287	-0.00499752
	-127.392	0.068801	0.00159249	-0.0808197	0.00159249	-0.0540863	-0.00488287	-0.0808197	-0.00488287	-0.00499752
	-127.387	0.068801	0.00159249	-0.0808197	0.00159249	-0.0540863	-0.00488287	-0.0808197	-0.00488287	-0.00499752
	-127.376	0.068801	0.00159249	-0.0808197	0.00159249	-0.0540863	-0.00488287	-0.0808197	-0.00488287	-0.00499752
	-127.363	0.068801	0.00159249	-0.0808197	0.00159249	-0.0540863	-0.00488287	-0.0808197	-0.00488287	-0.00499752
	-127.15	0.068801	0.00159249	-0.0808197	0.00159249	-0.0540863	-0.00488287	-0.0808197	-0.00488287	-0.00499752
	-126.929	0.068801	0.00159249	-0.0808197	0.00159249	-0.0540863	-0.00488287	-0.0808197	-0.00488287	-0.00499752
	-125.345	0.068801	0.00159249	-0.0808197	0.00159249	-0.0540863	-0.00488287	-0.0808197	-0.00488287	-0.00499752
	-125.266	0.068801	0.00159249	-0.0808197	0.00159249	-0.0540863	-0.00488287	-0.0808197	-0.00488287	-0.00499752
	-125.261	0.068801	0.00159249	-0.0808197	0.00159249	-0.0540863	-0.00488287	-0.0808197	-0.00488287	-0.00499752
	-125.217	0.068801	0.00159249	-0.0808197	0.00159249	-0.0540863	-0.00488287	-0.0808197	-0.00488287	-0.00499752
	-125.217	0.0681137	-0.00177635	-0.0775745	-0.00177635	-0.0625784	0.00350185	-0.0775745	0.00350185	-0.0132661
	-125.178	0.0681137	-0.00177635	-0.0775745	-0.00177635	-0.0625784	0.00350185	-0.0775745	0.00350185	-0.0132661
	-123.701	0.0681137	-0.00177635	-0.0775745	-0.00177635	-0.0625784	0.00350185	-0.0775745	0.00350185	-0.0132661
	-123.454	0.0681137	-0.00177635	-0.0775745	-0.00177635	-0.0625784	0.00350185	-0.0775745	0.00350185	-0.0132661
	-123.413	0.0681137	-0.00177635	-0.0775745	-0.00177635	-0.0625784	0.00350185	-0.0775745	0.00350185	-0.0132661
	-123.366	0.0756902	-0.00335234	-0.0824329	-0.00335234	-0.0646179	0.00212215	-0.0824329	0.00212215	-0.0125642
	-123.265	0.0832666	-0.00492834	-0.0872912	-0.00492834	-0.0666574	0.000742444	-0.0872912	0.000742444	-0.0118623
	-123.189	0.0794611	0.00126051	-0.0917679	0.00126051	-0.0711102	0.00570452	-0.0917679	0.00570452	-0.0161709
	-123.189	0.0832666	-0.00492834	-0.0872912	-0.00492834	-0.0666574	0.000742444	-0.0872912	0.000742444	-0.0118623
	-122.694	0.0794611	0.00126051	-0.0917679	0.00126051	-0.0711102	0.00570452	-0.0917679	0.00570452	-0.0161709
	-122.296	0.0794611	0.00126051	-0.0917679	0.00126051	-0.0711102	0.00570452	-0.0917679	0.00570452	-0.0161709
	-121.437	0.0794611	0.00126051	-0.0917679	0.00126051	-0.0711102	0.00570452	-0.0917679	0.00570452	-0.0161709
	-121.283	0.0794611	0.00126051	-0.0917679	0.00126051	-0.0711102	0.00570452	-0.0917679	0.00570452	-0.0161709
	-120.637	0.0794611	0.00126051	-0.0917679	0.00126051	-0.0711102	0.00570452	-0.0917679	0.00570452	-0.0161709
	-120.178	0.0794611	0.00126051	-0.0917679	0.00126051	-0.0711102	0.00570452	-0.0917679	0.00570452	-0.0161709
	-119.511	0.0794611	0.00126051	-0.0917679	0.00126051	-0.0711102	0.00570452	-0.0917679	0.00570452	-0.0161709
	-119.378	0.0794611	0.00126051	-0.0917679	0.00126051	-0.0711102	0.00570452	-0.0917679	0.00570452	-0.0161709
	-117.859	0.0705797	-0.00332111	-0.0926853	-0.00332111	-0.0732454	0.00661991	-0.0926853	0.00661991	-0.00781839
	-117.675	0.0616984	-0.00790272	-0.0936027	-0.00790272	-0.0753806	0.00753529	-0.0936027	0.00753529	0.00053411
	-117.625	0.0616984	-0.00790272	-0.0936027	-0.00790272	-0.0753806	0.00753529	-0.0936027	0.00753529	0.00053411
	-117.088	0.0616984	-0.00790272	-0.0936027	-0.00790272	-0.0753806	0.00753529	-0.0936027	0.00753529	0.00053411
	-117.055	0.0616984	-0.00790272	-0.0936027	-0.00790272	-0.0753806	0.00753529	-0.0936027	0.00753529	0.00053411
	-116.561	0.0616984	-0.00790272	-0.0936027	-0.00790272	-0.0753806	0.00753529	-0.0936027	0.00753529	0.00053411
	-115.98	0.0707526	-0.00565661	-0.102396	-0.00565661	-0.0749946	0.00401571	-0.102396	0.00401571	-0.00138714
	-115.906	0.0798068	-0.0034105	-0.11119	-0.0034105	-0.0746085	0.000496123	-0.11119	0.000496123	-0.0033084
	-114.946	0.0798068	-0.0034105	-0.11119	-0.0034105	-0.0746085	0.000496123	-0.11119	0.000496123	-0.0033084
	-114.389	0.0798068	-0.0034105	-0.11119	-0.0034105	-0.0746085	0.000496123	-0.11119	0.000496123	-0.0033084
	-113.93	0.0798068	-0.0034105	-0.11119	-0.0034105	-0.0746085	0.000496123	-0.11119	0.000496123	-0.0033084
	-113.384	0.0798068	-0.0034105	-0.11119	-0.0034105	-0.0746085	0.000496123	-0.11119	0.000496123	-0.0033084
	-112.433	0.0798068	-0.0034105	-0.11119	-0.0034105	-0.0746085	0.000496123	-0.11119	0.000496123	-0.0033084
	-112.289	0.0798068	-0.0034105	-0.11119	-0.0034105	-0.0746085	0.000496123	-0.11119	0.000496123	-0.0033084
	-111.88	0.0798068	-0.0034105	-0.11119	-0.0034105	-0.0746085	0.000496123	-0.11119	0.000496123	-0.0033084
	-110.976	0.0798068	-0.0034105	-0.11119	-0.0034105	-0.0746085	0.000496123	-0.11119	0.000496123	-0.0033084
	-110.695	0.0798068	-0.0034105	-0.11119	-0.0034105	-0.0746085	0.000496123	-0.11119	0.000496123	-0.0033084
	-110.695	0.0955488	-0.00755548	-0.129487	-0.00755548	-0.0739641	0.00139966	-0.129487	0.00139966	-0.0163214
	-110.598	0.0952428	-0.00445288	-0.130794	-0.00445288	-0.0857968	0.00201718	-0.130794	0.00201718	-0.013769
	-110.293	0.0936392	0.00320916	-0.134406	0.00320916	-0.0929322	-0.00425297	-0.134406	-0.00425297	-0.00447081
	-109.869	0.0923415	0.00776861	-0.13671	0.00776861	-0.0882349	-0.0111406	-0.13671	-0.0111406	0.00227493
	-109.83	0.0923415	0.00776861	-0.13671	0.00776861	-0.0882349	-0.0111406	-0.13671	-0.0111406	0.00227493
	-109.635	0.0923415	0.00776861	-0.13671	0.00776861	-0.0882349	-0.0111406	-0.13671	-0.0111406	0.00227493
	-109.546	0.0923415	0.00776861	-0.13671	0.00776861	-0.0882349	-0.0111406	-0.13671	-0.0111406	0.00227493
	-107.96	0.0936193	0.0105282	-0.148594	0.0105282	-0.088386	-0.0100239	-0.148594	-0.0100239	-0.00457676
	-107.559	0.10235	0.0135366	-0.163917	0.0135366	-0.0997121	-0.00895397	-0.163917	-0.00895397	-0.00984152
	-106.991	0.109803	0.0137854	-0.167357	0.0137854	-0.110887	-0.0090008	-0.167357	-0.0090008	-0.00825459
	-106.645	0.0970444	0.00653963	-0.168103	0.00653963	-0.112194	-0.00468247	-0.168103	-0.00468247	-0.000290907
	-106.146	0.0842863	-0.000706156	-0.16885	-0.000706156	-0.1135	-0.000364132	-0.16885	-0.000364132	0.00767277
	-105.594	0.0842863	-0.000706156	-0.16885	-0.000706156	-0.1135	-0.000364132	-0.16885	-0.000364132	0.00767277
	-104.803	0.0842863	-0.000706156	-0.16885	-0.000706156	-0.1135	-0.000364132	-0.16885	-0.000364132	0.00767277
	-104.087	0.0842863	-0.000706156	-0.16885	-0.000706156	-0.1135	-0.000364132	-0.16885	-0.000364132	0.00767277
	-103.906	0.0842863	-0.000706156	-0.16885	-0.000706156	-0.1135	-0.000364132	-0.16885	-0.000364132	0.00767277
	-103.748	0.0842863	-0.000706156	-0.16885	-0.000706156	-0.1135	-0.000364132	-0.16885	-0.000364132	0.00767277
	-103.05	0.0842863	-0.000706156	-0.16885	-0.000706156	-0.1135	-0.000364132	-0.16885	-0.000364132	0.00767277
	-102.381	0.0842863	-0.000706156	-0.16885	-0.000706156	-0.1135	-0.000364132	-0.16885	-0.000364132	0.00767277
	-101.666	0.0842863	-0.000706156	-0.16885	-0.000706156	-0.1135	-0.000364132	-0.16885	-0.000364132	0.00767277
	-100.875	0.0842863	-0.000706156	-0.16885	-0.000706156	-0.1135	-0.000364132	-0.16885	-0.000364132	0.00767277
	-100.261	0.0842863	-0.000706156	-0.16885	-0.000706156	-0.1135	-0.000364132	-0.16885	-0.000364132	0.00767277
	-99.5587	0.0842863	-0.000706156	-0.16885	-0.000706156	-0.1135	-0.000364132	-0.16885	-0.000364132	0.00767277
	-99.4258	0.10199	0.00131593	-0.188986	0.00131593	-0.114545	0.00221832	-0.188986	0.00221832	0.0118851
	-99.287	0.119694	0.00333803	-0.209121	0.00333803	-0.115589	0.00480078	-0.209121	0.00480078	0.0160975
	-99.0998	0.119694	0.00333803	-0.209121	0.00333803	-0.115589	0.00480078	-0.209121	0.00480078	0.0160975
	-97.6047	0.119694	0.00333803	-0.209121	0.00333803	-0.115589	0.00480078	-0.209121	0.00480078	0.0160975
	-97.4482	0.119694	0.00333803	-0.209121	0.00333803	-0.115589	0.00480078	-0.209121	0.00480078	0.0160975
	-97.0498	0.114482	0.00396996	-0.213897	0.00396996	-0.113841	-0.00100041	-0.213897	-0.00100041	0.0340301
	-96.389	0.109271	0.00460189	-0.218674	0.00460189	-0.112093	-0.00680159	-0.218674	-0.00680159	0.0519628
	-96.0199	0.109271	0.00460189	-0.218674	0.00460189	-0.112093	-0.00680159	-0.218674	-0.00680159	0.0519628
	-95.6258	0.109271	0.00460189	-0.218674	0.00460189	-0.112093	-0.00680159	-0.218674	-0.00680159	0.0519628
	-95.1684	0.109271	0.00460189	-0.218674	0.00460189	-0.112093	-0.00680159	-0.218674	-0.00680159	0.0519628
	-94.9051	0.109271	0.00460189	-0.218674	0.00460189	-0.112093	-0.00680159	-0.218674	-0.00680159	0.0519628
	-94.2308	0.109271	0.00460189	-0.218674	0.00460189	-0.112093	-0.00680159	-0.218674	-0.00680159	0.0519628
	-93.8425	0.109271	0.00460189	-0.218674	0.00460189	-0.112093	-0.00680159	-0.218674	-0.00680159	0.0519628
	-93.446	0.109271	0.00460189	-0.218674	0.00460189	-0.112093	-0.00680159	-0.218674	-0.00680159	0.0519628
	-92.9941	0.109271	0.00460189	-0.218674	0.00460189	-0.112093	-0.00680159	-0.218674	-0.00680159	0.0519628
	-92.6996	0.102914	-0.0078379	-0.216464	-0.0078379	-0.13053	-0.00105967	-0.216464	-0.00105967	0.0515353
	-91.9712	0.0851222	-0.0145305	-0.228673	-0.0145305	-0.151667	0.010517	-0.228673	0.010517	0.0434802
	-91.2401	0.0736885	-0.00878339	-0.243092	-0.00878339	-0.154366	0.0163517	-0.243092	0.0163517	0.0358525
	-90.7658	0.0736885	-0.00878339	-0.243092	-0.00878339	-0.154366	0.0163517	-0.243092	0.0163517	0.0358525
	-90.6764	0.0736885	-0.00878339	-0.243092	-0.00878339	-0.154366	0.0163517	-0.243092	0.0163517	0.0358525
	-90.4214	0.070112	-0.00346767	-0.240071	-0.00346767	-0.150723	-0.00751608	-0.240071	-0.00751608	0.0658297
	-90.4214	0.0736885	-0.00878339	-0.243092	-0.00878339	-0.154366	0.0163517	-0.243092	0.0163517	0.0358525
	-89.6328	0.070112	-0.00346767	-0.240071	-0.00346767	-0.150723	-0.00751608	-0.240071	-0.00751608	0.0658297
	-88.5516	0.0844315	-0.00340473	-0.25353	-0.00340473	-0.162217	-0.00631859	-0.25353	-0.00631859	0.0783414
	-87.5125	0.0987511	-0.00334179	-0.266988	-0.00334179	-0.17371	-0.0051211	-0.266988	-0.0051211	0.0908531
	-86.9177	0.0987511	-0.00334179	-0.266988	-0.00334179	-0.17371	-0.0051211	-0.266988	-0.0051211	0.0908531
	-86.3728	0.106701	0.00190989	-0.28383	0.00190989	-0.182352	0.00567591	-0.28383	0.00567591	0.0868508
	-85.8564	0.11465	0.00716158	-0.300672	0.00716158	-0.190994	0.0164729	-0.300672	0.0164729	0.0828486
	-85.6676	0.11465	0.00716158	-0.300672	0.00716158	-0.190994	0.0164729	-0.300672	0.0164729	0.0828486
	-84.9054	0.11465	0.00716158	-0.300672	0.00716158	-0.190994	0.0164729	-0.300672	0.0164729	0.0828486
	-84.7357	0.11465	0.00716158	-0.300672	0.00716158	-0.190994	0.0164729	-0.300672	0.0164729	0.0828486
	-84.4034	0.11465	0.00716158	-0.300672	0.00716158	-0.190994	0.0164729	-0.300672	0.0164729	0.0828486
	-83.3433	0.11465	0.00716158	-0.300672	0.00716158	-0.190994	0.0164729	-0.300672	0.0164729	0.0828486
	-83.1656	0.11465	0.00716158	-0.300672	0.00716158	-0.190994	0.0164729	-0.300672	0.0164729	0.0828486
	-82.5121	0.130058	0.0091129	-0.330475	0.0091129	-0.19083	0.0106959	-0.330475	0.0106959	0.0919336
	-82.3001	0.145466	0.0110642	-0.360278	0.0110642	-0.190665	0.00491885	-0.360278	0.00491885	0.101019
	-81.807	0.145466	0.0110642	-0.360278	0.0110642	-0.190665	0.00491885	-0.360278	0.00491885	0.101019
	-81.2879	0.121007	0.0105905	-0.357911	0.0105905	-0.187556	-0.00610728	-0.357911	-0.00610728	0.140103
	-80.9135	0.0965474	0.0101167	-0.355543	0.0101167	-0.184447	-0.0171334	-0.355543	-0.0171334	0.179187
	-80.7389	0.0965474	0.0101167	-0.355543	0.0101167	-0.184447	-0.0171334	-0.355543	-0.0171334	0.179187
	-80.4895	0.0965474	0.0101167	-0.355543	0.0101167	-0.184447	-0.0171334	-0.355543	-0.0171334	0.179187
	-79.9639	0.0965474	0.0101167	-0.355543	0.0101167	-0.184447	-0.0171334	-0.355543	-0.0171334	0.179187
	-79.7176	0.0965474	0.0101167	-0.355543	0.0101167	-0.184447	-0.0171334	-0.355543	-0.0171334	0.179187
	-79.2654	0.0965474	0.0101167	-0.355543	0.0101167	-0.184447	-0.0171334	-0.355543	-0.0171334	0.179187
	-79.0926	0.0965474	0.0101167	-0.355543	0.0101167	-0.184447	-0.0171334	-0.355543	-0.0171334	0.179187
	-78.7706	0.0965474	0.0101167	-0.355543	0.0101167	-0.184447	-0.0171334	-0.355543	-0.0171334	0.179187
	-78.646	0.0965474	0.0101167	-0.355543	0.0101167	-0.184447	-0.0171334	-0.355543	-0.0171334	0.179187
	-77.7919	0.0965474	0.0101167	-0.355543	0.0101167	-0.184447	-0.0171334	-0.355543	-0.0171334	0.179187
	-77.1686	0.0861256	0.0281741	-0.365412	0.0281741	-0.212182	-0.00559361	-0.365412	-0.00559361	0.178542
	-76.6823	0.0757038	0.0462314	-0.375281	0.0462314	-0.239917	0.00594619	-0.375281	0.00594619	0.177897
	-76.1669	0.0757038	0.0462314	-0.375281	0.0462314	-0.239917	0.00594619	-0.375281	0.00594619	0.177897
	-76.026	0.0757038	0.0462314	-0.375281	0.0462314	-0.239917	0.00594619	-0.375281	0.00594619	0.177897
	-75.8675	0.0757038	0.0462314	-0.375281	0.0462314	-0.239917	0.00594619	-0.375281	0.00594619	0.177897
	-75.8675	0.0655785	0.0316612	-0.403429	0.0316612	-0.255559	-0.0158917	-0.403429	-0.0158917	0.165097
	-74.9829	0.0655785	0.0316612	-0.403429	0.0316612	-0.255559	-0.0158917	-0.403429	-0.0158917	0.165097
	-74.9199	0.0655785	0.0316612	-0.403429	0.0316612	-0.255559	-0.0158917	-0.403429	-0.0158917	0.165097
	-74.7029	0.0655785	0.0316612	-0.403429	0.0316612	-0.255559	-0.0158917	-0.403429	-0.0158917	0.165097
	-74.0509	0.0655785	0.0316612	-0.403429	0.0316612	-0.255559	-0.0158917	-0.403429	-0.0158917	0.165097
	-73.6724	0.0655785	0.0316612	-0.403429	0.0316612	-0.255559	-0.0158917	-0.403429	-0.0158917	0.165097
	-73.6604	0.0655785	0.0316612	-0.403429	0.0316612	-0.255559	-0.0158917	-0.403429	-0.0158917	0.165097
	-72.736	0.0655785	0.0316612	-0.403429	0.0316612	-0.255559	-0.0158917	-0.403429	-0.0158917	0.165097
	-72.2691	0.0655785	0.0316612	-0.403429	0.0316612	-0.255559	-0.0158917	-0.403429	-0.0158917	0.165097
	-72.1413	0.0655785	0.0316612	-0.403429	0.0316612	-0.255559	-0.0158917	-0.403429	-0.0158917	0.165097
	-71.4533	0.0655785	0.0316612	-0.403429	0.0316612	-0.255559	-0.0158917	-0.403429	-0.0158917	0.165097
	-71.3607	0.0343995	0.0254597	-0.392852	0.0254597	-0.256414	-0.0188438	-0.392852	-0.0188438	0.229006
	-71.0144	0.00322052	0.0192583	-0.382276	0.0192583	-0.257269	-0.0217959	-0.382276	-0.0217959	0.292914
	-70.805	0.00322052	0.0192583	-0.382276	0.0192583	-0.257269	-0.0217959	-0.382276	-0.0217959	0.292914
	-69.9562	0.00322052	0.0192583	-0.382276	0.0192583	-0.257269	-0.0217959	-0.382276	-0.0217959	0.292914
	-69.7948	0.00322052	0.0192583	-0.382276	0.0192583	-0.257269	-0.0217959	-0.382276	-0.0217959	0.292914
	-69.1345	0.00322052	0.0192583	-0.382276	0.0192583	-0.257269	-0.0217959	-0.382276	-0.0217959	0.292914
	-68.9572	0.00322052	0.0192583	-0.382276	0.0192583	-0.257269	-0.0217959	-0.382276	-0.0217959	0.292914
	-68.9572	-0.0924502	0.0348138	-0.462916	0.0348138	-0.254266	0.00671939	-0.462916	0.00671939	0.267833
	-68.6203	-0.0924502	0.0348138	-0.462916	0.0348138	-0.254266	0.00671939	-0.462916	0.00671939	0.267833
	-67.8435	-0.0924502	0.0348138	-0.462916	0.0348138	-0.254266	0.00671939	-0.462916	0.00671939	0.267833
	-67.7403	-0.0924502	0.0348138	-0.462916	0.0348138	-0.254266	0.00671939	-0.462916	0.00671939	0.267833
	-66.5841	-0.0924502	0.0348138	-0.462916	0.0348138	-0.254266	0.00671939	-0.462916	0.00671939	0.267833
	-66.1769	-0.0924502	0.0348138	-0.462916	0.0348138	-0.254266	0.00671939	-0.462916	0.00671939	0.267833
	-66.0994	-0.0924502	0.0348138	-0.462916	0.0348138	-0.254266	0.00671939	-0.462916	0.00671939	0.267833
	-66.0632	-0.0924502	0.0348138	-0.462916	0.0348138	-0.254266	0.00671939	-0.462916	0.00671939	0.267833
	-65.3182	-0.0924502	0.0348138	-0.462916	0.0348138	-0.254266	0.00671939	-0.462916	0.00671939	0.267833
	-65.3182	0.00454075	0.0199811	-0.561572	0.0199811	-0.347951	-0.00337686	-0.561572	-0.00337686	0.361572
	-64.3569	0.00454075	0.0199811	-0.561572	0.0199811	-0.347951	-0.00337686	-0.561572	-0.00337686	0.361572
	-63.4661	0.00454075	0.0199811	-0.561572	0.0199811	-0.347951	-0.00337686	-0.561572	-0.00337686	0.361572
	-63.219	0.00454075	0.0199811	-0.561572	0.0199811	-0.347951	-0.00337686	-0.561572	-0.00337686	0.361572
	-62.5207	0.00454075	0.0199811	-0.561572	0.0199811	-0.347951	-0.00337686	-0.561572	-0.00337686	0.361572
	-62.2962	0.00454075	0.0199811	-0.561572	0.0199811	-0.347951	-0.00337686	-0.561572	-0.00337686	0.361572
	-62.0319	0.0286898	0.0115176	-0.58326	0.0115176	-0.406728	0.00442328	-0.58326	0.00442328	0.38105
	-61.631	0.0528389	0.00305421	-0.604948	0.00305421	-0.465505	0.0122234	-0.604948	0.0122234	0.400527
	-61.1163	0.0528389	0.00305421	-0.604948	0.00305421	-0.465505	0.0122234	-0.604948	0.0122234	0.400527
	-60.8009	-0.18767	0.0185311	-0.619492	0.0185311	-0.463379	0.00338101	-0.619492	0.00338101	0.430283
	-60.8009	0.0528389	0.00305421	-0.604948	0.00305421	-0.465505	0.0122234	-0.604948	0.0122234	0.400527
	-59.8402	-0.18767	0.0185311	-0.619492	0.0185311	-0.463379	0.00338101	-0.619492	0.00338101	0.430283
	-59.7162	-0.181655	-0.00862033	-0.603042	-0.00862033	-0.414802	-0.018208	-0.603042	-0.018208	0.43778
	-59.7162	-0.18767	0.0185311	-0.619492	0.0185311	-0.463379	0.00338101	-0.619492	0.00338101	0.430283
	-59.6435	-0.181655	-0.00862033	-0.603042	-0.00862033	-0.414802	-0.018208	-0.603042	-0.018208	0.43778
	-59.2576	-0.181655	-0.00862033	-0.603042	-0.00862033	-0.414802	-0.018208	-0.603042	-0.018208	0.43778
	-59.1555	-0.181655	-0.00862033	-0.603042	-0.00862033	-0.414802	-0.018208	-0.603042	-0.018208	0.43778
	-57.7037	-0.181655	-0.00862033	-0.603042	-0.00862033	-0.414802	-0.018208	-0.603042	-0.018208	0.43778
	-57.4301	-0.181655	-0.00862033	-0.603042	-0.00862033	-0.414802	-0.018208	-0.603042	-0.018208	0.43778
	-57.3913	-0.181655	-0.00862033	-0.603042	-0.00862033	-0.414802	-0.018208	-0.603042	-0.018208	0.43778
	-57.2191	-0.181655	-0.00862033	-0.603042	-0.00862033	-0.414802	-0.018208	-0.603042	-0.018208	0.43778
	-57.1103	-0.181655	-0.00862033	-0.603042	-0.00862033	-0.414802	-0.018208	-0.603042	-0.018208	0.43778
	-57.0829	-0.175956	0.0180477	-0.602883	0.0180477	-0.427189	0.00390889	-0.602883	0.00390889	0.434456
	-57.045	-0.170258	0.0447157	-0.602723	0.0447157	-0.439576	0.0260258	-0.602723	0.0260258	0.431132
	-56.6932	-0.170258	0.0447157	-0.602723	0.0447157	-0.439576	0.0260258	-0.602723	0.0260258	0.431132
	-55.5383	-0.170258	0.0447157	-0.602723	0.0447157	-0.439576	0.0260258	-0.602723	0.0260258	0.431132
	-55.5293	-0.170258	0.0447157	-0.602723	0.0447157	-0.439576	0.0260258	-0.602723	0.0260258	0.431132
	-55.5145	-0.170258	0.0447157	-0.602723	0.0447157	-0.439576	0.0260258	-0.602723	0.0260258	0.431132
	-54.5732	-0.170258	0.0447157	-0.602723	0.0447157	-0.439576	0.0260258	-0.602723	0.0260258	0.431132
	-54.2222	-0.170258	0.0447157	-0.602723	0.0447157	-0.439576	0.0260258	-0.602723	0.0260258	0.431132
	-54.1273	-0.205477	0.0322959	-0.5796	0.0322959	-0.440867	0.0557788	-0.5796	0.0557788	0.56696
	-54.0482	-0.240696	0.0198762	-0.556478	0.0198762	-0.442157	0.0855319	-0.556478	0.0855319	0.702788
	-53.784	-0.240696	0.0198762	-0.556478	0.0198762	-0.442157	0.0855319	-0.556478	0.0855319	0.702788
	-53.5705	-0.240696	0.0198762	-0.556478	0.0198762	-0.442157	0.0855319	-0.556478	0.0855319	0.702788
	-51.9925	-0.240696	0.0198762	-0.556478	0.0198762	-0.442157	0.0855319	-0.556478	0.0855319	0.702788
	-51.6948	-0.240696	0.0198762	-0.556478	0.0198762	-0.442157	0.0855319	-0.556478	0.0855319	0.702788
	-51.4821	-0.387196	-0.0662442	-0.590011	-0.0662442	-0.484406	0.0424338	-0.590011	0.0424338	0.760398
	-51.4821	-0.240696	0.0198762	-0.556478	0.0198762	-0.442157	0.0855319	-0.556478	0.0855319	0.702788
	-51.2412	-0.387196	-0.0662442	-0.590011	-0.0662442	-0.484406	0.0424338	-0.590011	0.0424338	0.760398
	-51.1224	-0.387196	-0.0662442	-0.590011	-0.0662442	-0.484406	0.0424338	-0.590011	0.0424338	0.760398
	-51.0356	-0.387196	-0.0662442	-0.590011	-0.0662442	-0.484406	0.0424338	-0.590011	0.0424338	0.760398
	-50.296	-0.387196	-0.0662442	-0.590011	-0.0662442	-0.484406	0.0424338	-0.590011	0.0424338	0.760398
	-48.62	-0.387196	-0.0662442	-0.590011	-0.0662442	-0.484406	0.0424338	-0.590011	0.0424338	0.760398
	-48.2693	-0.455477	-0.0317728	-0.58878	-0.0317728	-0.487912	0.0287025	-0.58878	0.0287025	0.772742
	-48.1177	-0.523759	0.00269865	-0.587548	0.00269865	-0.491418	0.0149713	-0.587548	0.0149713	0.785086
	-47.3541	-0.494483	-0.00936311	-0.683295	-0.00936311	-0.499927	0.0298045	-0.683295	0.0298045	1.05328
	-46.7902	-0.465208	-0.0214249	-0.779042	-0.0214249	-0.508437	0.0446377	-0.779042	0.0446377	1.32147
	-46.6474	-0.465208	-0.0214249	-0.779042	-0.0214249	-0.508437	0.0446377	-0.779042	0.0446377	1.32147
	-46.3619	-0.465208	-0.0214249	-0.779042	-0.0214249	-0.508437	0.0446377	-0.779042	0.0446377	1.32147
	-46.3123	-0.465208	-0.0214249	-0.779042	-0.0214249	-0.508437	0.0446377	-0.779042	0.0446377	1.32147
	-46.3013	-0.465208	-0.0214249	-0.779042	-0.0214249	-0.508437	0.0446377	-0.779042	0.0446377	1.32147
	-46.1913	-0.465208	-0.0214249	-0.779042	-0.0214249	-0.508437	0.0446377	-0.779042	0.0446377	1.32147
	-45.2372	-0.465208	-0.0214249	-0.779042	-0.0214249	-0.508437	0.0446377	-0.779042	0.0446377	1.32147
	-45.0674	-0.465208	-0.0214249	-0.779042	-0.0214249	-0.508437	0.0446377	-0.779042	0.0446377	1.32147
	-44.9386	-0.465208	-0.0214249	-0.779042	-0.0214249	-0.508437	0.0446377	-0.779042	0.0446377	1.32147
	-44.2005	-0.465208	-0.0214249	-0.779042	-0.0214249	-0.508437	0.0446377	-0.779042	0.0446377	1.32147
	-44.0095	-0.465208	-0.0214249	-0.779042	-0.0214249	-0.508437	0.0446377	-0.779042	0.0446377	1.32147
	-43.8271	-0.465208	-0.0214249	-0.779042	-0.0214249	-0.508437	0.0446377	-0.779042	0.0446377	1.32147
	-43.4863	-0.465208	-0.0214249	-0.779042	-0.0214249	-0.508437	0.0446377	-0.779042	0.0446377	1.32147
	-43.1038	-0.465208	-0.0214249	-0.779042	-0.0214249	-0.508437	0.0446377	-0.779042	0.0446377	1.32147
	-43.0869	-0.717561	-0.0309539	-0.768591	-0.0309539	-0.508491	0.0424862	-0.768591	0.0424862	1.34222
	-42.8964	-0.969915	-0.0404829	-0.75814	-0.0404829	-0.508544	0.0403347	-0.75814	0.0403347	1.36297
	-41.8698	-0.969915	-0.0404829	-0.75814	-0.0404829	-0.508544	0.0403347	-0.75814	0.0403347	1.36297
	-41.7606	-0.969915	-0.0404829	-0.75814	-0.0404829	-0.508544	0.0403347	-0.75814	0.0403347	1.36297
	-40.9838	-0.969915	-0.0404829	-0.75814	-0.0404829	-0.508544	0.0403347	-0.75814	0.0403347	1.36297
	-40.5907	-0.969915	-0.0404829	-0.75814	-0.0404829	-0.508544	0.0403347	-0.75814	0.0403347	1.36297
	-39.8398	-0.841237	-0.047457	-0.623234	-0.047457	-0.510814	0.0502746	-0.623234	0.0502746	1.39201
	-39.2114	-0.71256	-0.0544311	-0.488328	-0.0544311	-0.513084	0.0602145	-0.488328	0.0602145	1.42106
	-38.9494	-0.71256	-0.0544311	-0.488328	-0.0544311	-0.513084	0.0602145	-0.488328	0.0602145	1.42106
	-38.1827	-0.70324	-0.0526806	-0.494256	-0.0526806	-0.657258	0.0355403	-0.494256	0.0355403	1.42099
	-37.6469	-0.693921	-0.0509302	-0.500184	-0.0509302	-0.801432	0.010866	-0.500184	0.010866	1.42092
	-37.1992	-0.693921	-0.0509302	-0.500184	-0.0509302	-0.801432	0.010866	-0.500184	0.010866	1.42092
	-37.1162	-0.693921	-0.0509302	-0.500184	-0.0509302	-0.801432	0.010866	-0.500184	0.010866	1.42092
	-37.0672	-0.693921	-0.0509302	-0.500184	-0.0509302	-0.801432	0.010866	-0.500184	0.010866	1.42092
	-36.7677	-0.693921	-0.0509302	-0.500184	-0.0509302	-0.801432	0.010866	-0.500184	0.010866	1.42092
	-36.7262	-0.693921	-0.0509302	-0.500184	-0.0509302	-0.801432	0.010866	-0.500184	0.010866	1.42092
	-36.5185	-0.693921	-0.0509302	-0.500184	-0.0509302	-0.801432	0.010866	-0.500184	0.010866	1.42092
	-35.8641	-0.693921	-0.0509302	-0.500184	-0.0509302	-0.801432	0.010866	-0.500184	0.010866	1.42092
	-35.3602	-1.04006	-0.0460004	-0.274386	-0.0460004	-0.753239	-0.103339	-0.274386	-0.103339	1.52885
	-35.3602	-0.693921	-0.0509302	-0.500184	-0.0509302	-0.801432	0.010866	-0.500184	0.010866	1.42092
	-33.9878	-1.04006	-0.0460004	-0.274386	-0.0460004	-0.753239	-0.103339	-0.274386	-0.103339	1.52885
	-33.7355	-1.04006	-0.0460004	-0.274386	-0.0460004	-0.753239	-0.103339	-0.274386	-0.103339	1.52885
	-33.6848	-1.04006	-0.0460004	-0.274386	-0.0460004	-0.753239	-0.103339	-0.274386	-0.103339	1.52885
	-33.6496	-1.04006	-0.0460004	-0.274386	-0.0460004	-0.753239	-0.103339	-0.274386	-0.103339	1.52885
	-32.9949	-1.04006	-0.0460004	-0.274386	-0.0460004	-0.753239	-0.103339	-0.274386	-0.103339	1.52885
	-32.8351	-1.04006	-0.0460004	-0.274386	-0.0460004	-0.753239	-0.103339	-0.274386	-0.103339	1.52885
	-30.8833	-1.04006	-0.0460004	-0.274386	-0.0460004	-0.753239	-0.103339	-0.274386	-0.103339	1.52885
	-30.6296	-1.04006	-0.0460004	-0.274386	-0.0460004	-0.753239	-0.103339	-0.274386	-0.103339	1.52885
	-30.2601	-1.12884	-0.0332505	-0.423698	-0.0332505	-0.755006	-0.0893712	-0.423698	-0.0893712	2.1496
	-30.2409	-1.21762	-0.0205006	-0.57301	-0.0205006	-0.756773	-0.0754038	-0.57301	-0.0754038	2.77034
	-29.899	-1.2748	-0.143842	-0.409839	-0.143842	-1.00319	0.390739	-0.409839	0.390739	2.969
	-29.899	-1.21762	-0.0205006	-0.57301	-0.0205006	-0.756773	-0.0754038	-0.57301	-0.0754038	2.77034
	-28.5937	-1.2748	-0.143842	-0.409839	-0.143842	-1.00319	0.390739	-0.409839	0.390739	2.969
	-28.477	-1.2748	-0.143842	-0.409839	-0.143842	-1.00319	0.390739	-0.409839	0.390739	2.969
	-27.7054	-1.2748	-0.143842	-0.409839	-0.143842	-1.00319	0.390739	-0.409839	0.390739	2.969
	-26.7438	-1.2748	-0.143842	-0.409839	-0.143842	-1.00319	0.390739	-0.409839	0.390739	2.969
	-26.5609	-1.90035	0.0471199	-0.179128	0.0471199	-0.945625	0.301168	-0.179128	0.301168	2.88707
	-26.5553	-2.5259	0.238082	0.0515827	0.238082	-0.88806	0.211596	0.0515827	0.211596	2.80515
	-26.4594	-2.5259	0.238082	0.0515827	0.238082	-0.88806	0.211596	0.0515827	0.211596	2.80515
	-25.6035	-1.95637	0.2234	0.410314	0.2234	-0.890233	0.203153	0.410314	0.203153	3.03084
	-25.457	-1.38683	0.208719	0.769046	0.208719	-0.892406	0.19471	0.769046	0.19471	3.25654
	-24.5532	-1.38683	0.208719	0.769046	0.208719	-0.892406	0.19471	0.769046	0.19471	3.25654
	-24.141	-1.38683	0.208719	0.769046	0.208719	-0.892406	0.19471	0.769046	0.19471	3.25654
	-23.5188	-1.38683	0.208719	0.769046	0.208719	-0.892406	0.19471	0.769046	0.19471	3.25654
	-22.4003	-1.47199	0.156582	0.455554	0.156582	-0.574093	-0.00402011	0.455554	-0.00402011	2.10267
	-22.4003	-1.38683	0.208719	0.769046	0.208719	-0.892406	0.19471	0.769046	0.19471	3.25654
	-21.8357	-1.47199	0.156582	0.455554	0.156582	-0.574093	-0.00402011	0.455554	-0.00402011	2.10267
	-21.7467	-1.47199	0.156582	0.455554	0.156582	-0.574093	-0.00402011	0.455554	-0.00402011	2.10267
	-21.4556	-1.47199	0.156582	0.455554	0.156582	-0.574093	-0.00402011	0.455554	-0.00402011	2.10267
	-21.1454	-1.47199	0.156582	0.455554	0.156582	-0.574093	-0.00402011	0.455554	-0.00402011	2.10267
	-20.7139	-1.47199	0.156582	0.455554	0.156582	-0.574093	-0.00402011	0.455554	-0.00402011	2.10267
	-20.6266	-1.47199	0.156582	0.455554	0.156582	-0.574093	-0.00402011	0.455554	-0.00402011	2.10267
	-19.4171	-1.47199	0.156582	0.455554	0.156582	-0.574093	-0.00402011	0.455554	-0.00402011	2.10267
	-19.3801	-1.47199	0.156582	0.455554	0.156582	-0.574093	-0.00402011	0.455554	-0.00402011	2.10267
	-18.7527	-1.61713	0.0820391	0.432791	0.0820391	-0.563237	-0.114459	0.432791	-0.114459	2.29754
	-18.5303	-1.76228	0.00749657	0.410029	0.00749657	-0.552381	-0.224897	0.410029	-0.224897	2.49241
	-18.0266	-1.76228	0.00749657	0.410029	0.00749657	-0.552381	-0.224897	0.410029	-0.224897	2.49241
	-17.9187	-1.76228	0.00749657	0.410029	0.00749657	-0.552381	-0.224897	0.410029	-0.224897	2.49241
	-17.8964	-1.46175	0.0601518	0.721334	0.0601518	-0.570044	-0.0808253	0.721334	-0.0808253	2.51678
	-16.4185	-1.75067	0.166452	1.35955	0.166452	-0.566259	0.0384169	1.35955	0.0384169	2.36076
	-16.3057	-2.34013	0.220097	1.68646	0.220097	-0.54481	0.0135873	1.68646	0.0135873	2.18038
	-16.0326	-1.93557	0.0317137	1.74988	0.0317137	-0.47185	0.0103864	1.74988	0.0103864	2.14335
	-15.6987	-1.53101	-0.15667	1.8133	-0.15667	-0.398891	0.00718547	1.8133	0.00718547	2.10632
	-14.4558	-1.53101	-0.15667	1.8133	-0.15667	-0.398891	0.00718547	1.8133	0.00718547	2.10632
	-14.3824	-1.53101	-0.15667	1.8133	-0.15667	-0.398891	0.00718547	1.8133	0.00718547	2.10632
	-14.0028	-1.53101	-0.15667	1.8133	-0.15667	-0.398891	0.00718547	1.8133	0.00718547	2.10632
	-13.8697	-1.53101	-0.15667	1.8133	-0.15667	-0.398891	0.00718547	1.8133	0.00718547	2.10632
	-12.6574	-1.53101	-0.15667	1.8133	-0.15667	-0.398891	0.00718547	1.8133	0.00718547	2.10632
	-12.5711	-1.53101	-0.15667	1.8133	-0.15667	-0.398891	0.00718547	1.8133	0.00718547	2.10632
	-12.5378	-1.53101	-0.15667	1.8133	-0.15667	-0.398891	0.00718547	1.8133	0.00718547	2.10632
	-12.0407	-1.53101	-0.15667	1.8133	-0.15667	-0.398891	0.00718547	1.8133	0.00718547	2.10632
	-11.973	-1.53101	-0.15667	1.8133	-0.15667	-0.398891	0.00718547	1.8133	0.00718547	2.10632
	-11.059	-1.53101	-0.15667	1.8133	-0.15667	-0.398891	0.00718547	1.8133	0.00718547	2.10632
	-10.6197	-1.53101	-0.15667	1.8133	-0.15667	-0.398891	0.00718547	1.8133	0.00718547	2.10632
	-10.2117	-1.1179	0.0235294	1.89131	0.0235294	-0.336927	0.0467423	1.89131	0.0467423	2.11921
	-9.98484	-0.704804	0.203728	1.96931	0.203728	-0.274964	0.0862991	1.96931	0.0862991	2.1321
	-8.80146	-0.704804	0.203728	1.96931	0.203728	-0.274964	0.0862991	1.96931	0.0862991	2.1321
	-8.51127	-0.67662	0.127513	2.1226	0.127513	-0.216379	0.0585066	2.1226	0.0585066	1.95194
	-8.46307	-0.648437	0.0512973	2.27589	0.0512973	-0.157795	0.0307142	2.27589	0.0307142	1.77179
	-8.42086	-0.648437	0.0512973	2.27589	0.0512973	-0.157795	0.0307142	2.27589	0.0307142	1.77179
	-8.20264	-0.648437	0.0512973	2.27589	0.0512973	-0.157795	0.0307142	2.27589	0.0307142	1.77179
	-7.92465	-0.648437	0.0512973	2.27589	0.0512973	-0.157795	0.0307142	2.27589	0.0307142	1.77179
	-6.69234	-0.648437	0.0512973	2.27589	0.0512973	-0.157795	0.0307142	2.27589	0.0307142	1.77179
	-6.58201	-0.648437	0.0512973	2.27589	0.0512973	-0.157795	0.0307142	2.27589	0.0307142	1.77179
	-6.36362	-0.648437	0.0512973	2.27589	0.0512973	-0.157795	0.0307142	2.27589	0.0307142	1.77179
	-5.42083	-0.648437	0.0512973	2.27589	0.0512973	-0.157795	0.0307142	2.27589	0.0307142	1.77179
	-4.92162	-0.648437	0.0512973	2.27589	0.0512973	-0.157795	0.0307142	2.27589	0.0307142	1.77179
	-4.65274	-0.648437	0.0512973	2.27589	0.0512973	-0.157795	0.0307142	2.27589	0.0307142	1.77179
	-4.5246	-0.648437	0.0512973	2.27589	0.0512973	-0.157795	0.0307142	2.27589	0.0307142	1.77179
	-3.26749	-0.648437	0.0512973	2.27589	0.0512973	-0.157795	0.0307142	2.27589	0.0307142	1.77179
	-3.15089	-0.717176	0.081241	2.59514	0.081241	-0.138187	0.0687849	2.59514	0.0687849	1.25012
	-3.06433	-0.785915	0.111185	2.91438	0.111185	-0.118579	0.106856	2.91438	0.106856	0.728449
	-2.44282	-0.785915	0.111185	2.91438	0.111185	-0.118579	0.106856	2.91438	0.106856	0.728449
	-2.35526	-0.785915	0.111185	2.91438	0.111185	-0.118579	0.106856	2.91438	0.106856	0.728449
	-2.35526	-0.326875	0.15345	2.40078	0.15345	-0.114855	0.0414845	2.40078	0.0414845	-0.643405
	-2.00447	-0.326875	0.15345	2.40078	0.15345	-0.114855	0.0414845	2.40078	0.0414845	-0.643405
	-1.30162	-0.326875	0.15345	2.40078	0.15345	-0.114855	0.0414845	2.40078	0.0414845	-0.643405
	-0.591106	-0.326875	0.15345	2.40078	0.15345	-0.114855	0.0414845	2.40078	0.0414845	-0.643405
	-0.567008	-0.326875	0.15345	2.40078	0.15345	-0.114855	0.0414845	2.40078	0.0414845	-0.643405
	-0.333654	0.00549614	0.0500415	2.39469	0.0500415	-0.0969101	0.0524235	2.39469	0.0524235	-0.649046
	-0.00985344	0.337867	-0.0533671	2.38861	-0.0533671	-0.0789652	0.0633625	2.38861	0.0633625	-0.654687
	0.34162	0.337867	-0.0533671	2.38861	-0.0533671	-0.0789652	0.0633625	2.38861	0.0633625	-0.654687
	0.455742	0.337867	-0.0533671	2.38861	-0.0533671	-0.0789652	0.0633625	2.38861	0.0633625	-0.654687
	1.40693	0.337867	-0.0533671	2.38861	-0.0533671	-0.0789652	0.0633625	2.38861	0.0633625	-0.654687
	1.74489	0.337867	-0.0533671	2.38861	-0.0533671	-0.0789652	0.0633625	2.38861	0.0633625	-0.654687
	1.79697	0.337867	-0.0533671	2.38861	-0.0533671	-0.0789652	0.0633625	2.38861	0.0633625	-0.654687
	1.97978	0.337867	-0.0533671	2.38861	-0.0533671	-0.0789652	0.0633625	2.38861	0.0633625	-0.654687
	2.12166	0.337867	-0.0533671	2.38861	-0.0533671	-0.0789652	0.0633625	2.38861	0.0633625	-0.654687
	2.47151	0.490799	-0.227659	2.38062	-0.227659	0.109999	0.0346981	2.38062	0.0346981	-0.801799
	2.55193	0.643732	-0.401951	2.37263	-0.401951	0.298962	0.00603369	2.37263	0.00603369	-0.948911
	3.0745	0.643732	-0.401951	2.37263	-0.401951	0.298962	0.00603369	2.37263	0.00603369	-0.948911
	5.31624	0.643732	-0.401951	2.37263	-0.401951	0.298962	0.00603369	2.37263	0.00603369	-0.948911
	6.1738	0.643732	-0.401951	2.37263	-0.401951	0.298962	0.00603369	2.37263	0.00603369	-0.948911
	6.5251	0.643732	-0.401951	2.37263	-0.401951	0.298962	0.00603369	2.37263	0.00603369	-0.948911
	7.39472	0.643732	-0.401951	2.37263	-0.401951	0.298962	0.00603369	2.37263	0.00603369	-0.948911
	8.9172	1.29033	0.0297867	2.37629	0.0297867	0.535714	0.115628	2.37629	0.115628	-1.17174
	8.9172	0.643732	-0.401951	2.37263	-0.401951	0.298962	0.00603369	2.37263	0.00603369	-0.948911
	9.48402	1.29033	0.0297867	2.37629	0.0297867	0.535714	0.115628	2.37629	0.115628	-1.17174
	9.81964	1.29033	0.0297867	2.37629	0.0297867	0.535714	0.115628	2.37629	0.115628	-1.17174
	10.2723	1.64661	0.0480497	1.69876	0.0480497	0.524018	-0.0684721	1.69876	-0.0684721	-1.6494
	10.2723	1.29033	0.0297867	2.37629	0.0297867	0.535714	0.115628	2.37629	0.115628	-1.17174
	10.6496	1.64661	0.0480497	1.69876	0.0480497	0.524018	-0.0684721	1.69876	-0.0684721	-1.6494
	11.7961	1.64661	0.0480497	1.69876	0.0480497	0.524018	-0.0684721	1.69876	-0.0684721	-1.6494
	12.3358	1.64661	0.0480497	1.69876	0.0480497	0.524018	-0.0684721	1.69876	-0.0684721	-1.6494
	12.4449	1.40885	0.149693	1.42808	0.149693	0.533507	-0.0244736	1.42808	-0.0244736	-1.8604
	12.4449	1.64661	0.0480497	1.69876	0.0480497	0.524018	-0.0684721	1.69876	-0.0684721	-1.6494
	12.454	1.40885	0.149693	1.42808	0.149693	0.533507	-0.0244736	1.42808	-0.0244736	-1.8604
	12.4682	1.40885	0.149693	1.42808	0.149693	0.533507	-0.0244736	1.42808	-0.0244736	-1.8604
	12.705	1.40885	0.149693	1.42808	0.149693	0.533507	-0.0244736	1.42808	-0.0244736	-1.8604
	13.353	1.40885	0.149693	1.42808	0.149693	0.533507	-0.0244736	1.42808	-0.0244736	-1.8604
	14.1397	1.40885	0.149693	1.42808	0.149693	0.533507	-0.0244736	1.42808	-0.0244736	-1.8604
	14.4685	1.40885	0.149693	1.42808	0.149693	0.533507	-0.0244736	1.42808	-0.0244736	-1.8604
	15.2101	1.40885	0.149693	1.42808	0.149693	0.533507	-0.0244736	1.42808	-0.0244736	-1.8604
	15.2857	1.40885	0.149693	1.42808	0.149693	0.533507	-0.0244736	1.42808	-0.0244736	-1.8604
	15.8255	1.40885	0.149693	1.42808	0.149693	0.533507	-0.0244736	1.42808	-0.0244736	-1.8604
	16.4889	1.40885	0.149693	1.42808	0.149693	0.533507	-0.0244736	1.42808	-0.0244736	-1.8604
	16.7864	1.40885	0.149693	1.42808	0.149693	0.533507	-0.0244736	1.42808	-0.0244736	-1.8604
	16.8586	1.23876	0.111095	1.25911	0.111095	0.535612	-0.0092812	1.25911	-0.0092812	-1.76442
	17.0006	1.06866	0.0724976	1.09014	0.0724976	0.537716	0.00591116	1.09014	0.00591116	-1.66844
	17.8667	1.31469	-0.0515904	0.978279	-0.0515904	0.589293	0.0493692	0.978279	0.0493692	-1.63284
	18.8467	1.56071	-0.175678	0.86642	-0.175678	0.64087	0.0928272	0.86642	0.0928272	-1.59724
	18.8967	1.56071	-0.175678	0.86642	-0.175678	0.64087	0.0928272	0.86642	0.0928272	-1.59724
	19.0077	1.56071	-0.175678	0.86642	-0.175678	0.64087	0.0928272	0.86642	0.0928272	-1.59724
	19.0239	1.56071	-0.175678	0.86642	-0.175678	0.64087	0.0928272	0.86642	0.0928272	-1.59724
	19.8144	1.56071	-0.175678	0.86642	-0.175678	0.64087	0.0928272	0.86642	0.0928272	-1.59724
	20.1336	1.56071	-0.175678	0.86642	-0.175678	0.64087	0.0928272	0.86642	0.0928272	-1.59724
	20.202	1.56071	-0.175678	0.86642	-0.175678	0.64087	0.0928272	0.86642	0.0928272	-1.59724
	20.665	1.36892	-0.200335	0.467127	-0.200335	0.698947	-0.146223	0.467127	-0.146223	-1.85322
	20.665	1.56071	-0.175678	0.86642	-0.175678	0.64087	0.0928272	0.86642	0.0928272	-1.59724
	20.7616	1.36892	-0.200335	0.467127	-0.200335	0.698947	-0.146223	0.467127	-0.146223	-1.85322
	20.9526	1.36892	-0.200335	0.467127	-0.200335	0.698947	-0.146223	0.467127	-0.146223	-1.85322
	22.6601	1.36892	-0.200335	0.467127	-0.200335	0.698947	-0.146223	0.467127	-0.146223	-1.85322
	22.9522	1.36892	-0.200335	0.467127	-0.200335	0.698947	-0.146223	0.467127	-0.146223	-1.85322
	23.7824	1.36892	-0.200335	0.467127	-0.200335	0.698947	-0.146223	0.467127	-0.146223	-1.85322
	24.4617	1.36892	-0.200335	0.467127	-0.200335	0.698947	-0.146223	0.467127	-0.146223	-1.85322
	24.5874	1.36892	-0.200335	0.467127	-0.200335	0.698947	-0.146223	0.467127	-0.146223	-1.85322
	25.2395	1.36892	-0.200335	0.467127	-0.200335	0.698947	-0.146223	0.467127	-0.146223	-1.85322
	25.6396	1.36892	-0.200335	0.467127	-0.200335	0.698947	-0.146223	0.467127	-0.146223	-1.85322
	25.7522	0.976092	0.0845969	0.282578	0.0845969	0.561001	-0.0362232	0.282578	-0.0362232	-1.93164
	25.7522	1.36892	-0.200335	0.467127	-0.200335	0.698947	-0.146223	0.467127	-0.146223	-1.85322
	26.1366	1.01529	0.0406158	0.0806834	0.0406158	0.574085	0.0144355	0.0806834	0.0144355	-1.74468
	26.4007	1.05449	-0.00336523	-0.121211	-0.00336523	0.587168	0.0650942	-0.121211	0.0650942	-1.55772
	26.4007	1.60375	0.221664	-0.267996	0.221664	0.673191	0.0617404	-0.267996	0.0617404	-2.04098
	27.3136	1.60375	0.221664	-0.267996	0.221664	0.673191	0.0617404	-0.267996	0.0617404	-2.04098
	27.6331	1.60375	0.221664	-0.267996	0.221664	0.673191	0.0617404	-0.267996	0.0617404	-2.04098
	28.6541	1.60375	0.221664	-0.267996	0.221664	0.673191	0.0617404	-0.267996	0.0617404	-2.04098
	30.0812	1.60375	0.221664	-0.267996	0.221664	0.673191	0.0617404	-0.267996	0.0617404	-2.04098
	30.1604	1.60375	0.221664	-0.267996	0.221664	0.673191	0.0617404	-0.267996	0.0617404	-2.04098
	30.1898	1.04727	-0.0417523	-0.452108	-0.0417523	0.565359	0.00189869	-0.452108	0.00189869	-2.05766
	30.1898	1.60375	0.221664	-0.267996	0.221664	0.673191	0.0617404	-0.267996	0.0617404	-2.04098
	30.3892	1.04727	-0.0417523	-0.452108	-0.0417523	0.565359	0.00189869	-0.452108	0.00189869	-2.05766
	31.093	1.04727	-0.0417523	-0.452108	-0.0417523	0.565359	0.00189869	-0.452108	0.00189869	-2.05766
	31.2666	1.04727	-0.0417523	-0.452108	-0.0417523	0.565359	0.00189869	-0.452108	0.00189869	-2.05766
	32.9743	1.04727	-0.0417523	-0.452108	-0.0417523	0.565359	0.00189869	-0.452108	0.00189869	-2.05766
	33.2903	1.04727	-0.0417523	-0.452108	-0.0417523	0.565359	0.00189869	-0.452108	0.00189869	-2.05766
	33.5153	1.04727	-0.0417523	-0.452108	-0.0417523	0.565359	0.00189869	-0.452108	0.00189869	-2.05766
	33.9147	1.04727	-0.0417523	-0.452108	-0.0417523	0.565359	0.00189869	-0.452108	0.00189869	-2.05766
	35.7588	1.04727	-0.0417523	-0.452108	-0.0417523	0.565359	0.00189869	-0.452108	0.00189869	-2.05766
	36.0735	1.04727	-0.0417523	-0.452108	-0.0417523	0.565359	0.00189869	-0.452108	0.00189869	-2.05766
	36.4151	1.04727	-0.0417523	-0.452108	-0.0417523	0.565359	0.00189869	-0.452108	0.00189869	-2.05766
	36.5628	0.927089	-0.0131668	-0.448618	-0.0131668	0.560453	0.00523037	-0.448618	0.00523037	-2.04861
	36.8536	0.806905	0.0154186	-0.445128	0.0154186	0.555546	0.00856205	-0.445128	0.00856205	-2.03956
	37.5744	0.806905	0.0154186	-0.445128	0.0154186	0.555546	0.00856205	-0.445128	0.00856205	-2.03956
	37.8238	0.806905	0.0154186	-0.445128	0.0154186	0.555546	0.00856205	-0.445128	0.00856205	-2.03956
	38.0568	0.806905	0.0154186	-0.445128	0.0154186	0.555546	0.00856205	-0.445128	0.00856205	-2.03956
	38.178	0.806905	0.0154186	-0.445128	0.0154186	0.555546	0.00856205	-0.445128	0.00856205	-2.03956
	38.4423	0.77069	-0.0105161	-0.618787	-0.0105161	0.54641	-0.0142264	-0.618787	-0.0142264	-1.77904
	38.8188	0.734474	-0.0364508	-0.792445	-0.0364508	0.537275	-0.0370148	-0.792445	-0.0370148	-1.51852
	40.4219	0.734474	-0.0364508	-0.792445	-0.0364508	0.537275	-0.0370148	-0.792445	-0.0370148	-1.51852
	41.0067	0.734474	-0.0364508	-0.792445	-0.0364508	0.537275	-0.0370148	-0.792445	-0.0370148	-1.51852
	41.3083	0.734474	-0.0364508	-0.792445	-0.0364508	0.537275	-0.0370148	-0.792445	-0.0370148	-1.51852
	41.3407	0.734474	-0.0364508	-0.792445	-0.0364508	0.537275	-0.0370148	-0.792445	-0.0370148	-1.51852
	41.4765	0.734474	-0.0364508	-0.792445	-0.0364508	0.537275	-0.0370148	-0.792445	-0.0370148	-1.51852
	41.5294	0.780165	-0.0474864	-0.666101	-0.0474864	0.507697	-0.00203532	-0.666101	-0.00203532	-1.30219
	41.6309	0.825855	-0.058522	-0.539756	-0.058522	0.47812	0.0329441	-0.539756	0.0329441	-1.08586
	41.6338	0.825855	-0.058522	-0.539756	-0.058522	0.47812	0.0329441	-0.539756	0.0329441	-1.08586
	42.5484	0.825855	-0.058522	-0.539756	-0.058522	0.47812	0.0329441	-0.539756	0.0329441	-1.08586
	43.2763	0.825855	-0.058522	-0.539756	-0.058522	0.47812	0.0329441	-0.539756	0.0329441	-1.08586
	43.2765	0.825855	-0.058522	-0.539756	-0.058522	0.47812	0.0329441	-0.539756	0.0329441	-1.08586
	43.2936	0.825855	-0.058522	-0.539756	-0.058522	0.47812	0.0329441	-0.539756	0.0329441	-1.08586
	43.6384	0.825855	-0.058522	-0.539756	-0.058522	0.47812	0.0329441	-0.539756	0.0329441	-1.08586
	44.1343	0.81509	-0.0504006	-0.574696	-0.0504006	0.527517	-0.0215864	-0.574696	-0.0215864	-1.08142
	44.2086	0.804325	-0.0422791	-0.609636	-0.0422791	0.576914	-0.076117	-0.609636	-0.076117	-1.07698
	44.4111	0.804325	-0.0422791	-0.609636	-0.0422791	0.576914	-0.076117	-0.609636	-0.076117	-1.07698
	44.8261	0.503491	-0.0741426	-0.541975	-0.0741426	0.582173	-0.0333537	-0.541975	-0.0333537	-0.945437
	44.8261	0.804325	-0.0422791	-0.609636	-0.0422791	0.576914	-0.076117	-0.609636	-0.076117	-1.07698
	45.3595	0.503491	-0.0741426	-0.541975	-0.0741426	0.582173	-0.0333537	-0.541975	-0.0333537	-0.945437
	46.4874	0.503491	-0.0741426	-0.541975	-0.0741426	0.582173	-0.0333537	-0.541975	-0.0333537	-0.945437
	46.6806	0.503491	-0.0741426	-0.541975	-0.0741426	0.582173	-0.0333537	-0.541975	-0.0333537	-0.945437
	47.2232	0.503491	-0.0741426	-0.541975	-0.0741426	0.582173	-0.0333537	-0.541975	-0.0333537	-0.945437
	47.3052	0.503491	-0.0741426	-0.541975	-0.0741426	0.582173	-0.0333537	-0.541975	-0.0333537	-0.945437
	47.5954	0.483875	-0.00343166	-0.564869	-0.00343166	0.350509	0.0181424	-0.564869	0.0181424	-0.930707
	47.5954	0.503491	-0.0741426	-0.541975	-0.0741426	0.582173	-0.0333537	-0.541975	-0.0333537	-0.945437
	48.7019	0.371511	0.00922549	-0.624335	0.00922549	0.349696	0.0183634	-0.624335	0.0183634	-0.893687
	49.1411	0.259147	0.0218826	-0.6838	0.0218826	0.348882	0.0185844	-0.6838	0.0185844	-0.856667
	49.5447	0.259147	0.0218826	-0.6838	0.0218826	0.348882	0.0185844	-0.6838	0.0185844	-0.856667
	49.8202	0.259147	0.0218826	-0.6838	0.0218826	0.348882	0.0185844	-0.6838	0.0185844	-0.856667
	50.1062	0.259147	0.0218826	-0.6838	0.0218826	0.348882	0.0185844	-0.6838	0.0185844	-0.856667
	50.2432	0.259147	0.0218826	-0.6838	0.0218826	0.348882	0.0185844	-0.6838	0.0185844	-0.856667
	51.1092	0.259147	0.0218826	-0.6838	0.0218826	0.348882	0.0185844	-0.6838	0.0185844	-0.856667
	51.1383	0.259147	0.0218826	-0.6838	0.0218826	0.348882	0.0185844	-0.6838	0.0185844	-0.856667
	51.1949	0.259147	0.0218826	-0.6838	0.0218826	0.348882	0.0185844	-0.6838	0.0185844	-0.856667
	51.5105	0.259147	0.0218826	-0.6838	0.0218826	0.348882	0.0185844	-0.6838	0.0185844	-0.856667
	51.6732	0.259147	0.0218826	-0.6838	0.0218826	0.348882	0.0185844	-0.6838	0.0185844	-0.856667
	52.3981	0.259147	0.0218826	-0.6838	0.0218826	0.348882	0.0185844	-0.6838	0.0185844	-0.856667
	52.9147	0.259147	0.0218826	-0.6838	0.0218826	0.348882	0.0185844	-0.6838	0.0185844	-0.856667
	53.511	0.22026	0.0386146	-0.691605	0.0386146	0.405715	0.053379	-0.691605	0.053379	-0.8428
	53.8038	0.175882	0.050782	-0.640827	0.050782	0.463745	0.077863	-0.640827	0.077863	-0.756287
	54.0697	0.197968	0.044048	-0.548465	0.044048	0.410921	0.0526959	-0.548465	0.0526959	-0.64501
	54.9507	0.237699	0.029958	-0.558533	0.029958	0.336803	0.0243908	-0.558533	0.0243908	-0.548446
	55.1278	0.249853	0.0180375	-0.602381	0.0180375	0.316705	0.0109423	-0.602381	0.0109423	-0.490513
	55.581	0.249853	0.0180375	-0.602381	0.0180375	0.316705	0.0109423	-0.602381	0.0109423	-0.490513
	56.6254	0.249853	0.0180375	-0.602381	0.0180375	0.316705	0.0109423	-0.602381	0.0109423	-0.490513
	56.7258	0.249853	0.0180375	-0.602381	0.0180375	0.316705	0.0109423	-0.602381	0.0109423	-0.490513
	56.7638	0.249853	0.0180375	-0.602381	0.0180375	0.316705	0.0109423	-0.602381	0.0109423	-0.490513
	56.9617	0.249853	0.0180375	-0.602381	0.0180375	0.316705	0.0109423	-0.602381	0.0109423	-0.490513
	57.0764	0.249853	0.0180375	-0.602381	0.0180375	0.316705	0.0109423	-0.602381	0.0109423	-0.490513
	57.0916	0.249853	0.0180375	-0.602381	0.0180375	0.316705	0.0109423	-0.602381	0.0109423	-0.490513
	57.2138	0.249853	0.0180375	-0.602381	0.0180375	0.316705	0.0109423	-0.602381	0.0109423	-0.490513
	57.3893	0.249853	0.0180375	-0.602381	0.0180375	0.316705	0.0109423	-0.602381	0.0109423	-0.490513
	58.3423	0.249853	0.0180375	-0.602381	0.0180375	0.316705	0.0109423	-0.602381	0.0109423	-0.490513
	59.2284	0.249853	0.0180375	-0.602381	0.0180375	0.316705	0.0109423	-0.602381	0.0109423	-0.490513
	59.2325	0.249853	0.0180375	-0.602381	0.0180375	0.316705	0.0109423	-0.602381	0.0109423	-0.490513
	59.2331	0.249853	0.0180375	-0.602381	0.0180375	0.316705	0.0109423	-0.602381	0.0109423	-0.490513
	59.2594	0.246797	0.00590175	-0.605875	0.00590175	0.371914	-0.0156255	-0.605875	-0.0156255	-0.49295
	59.6986	0.18897	-0.0499791	-0.592515	-0.0499791	0.393142	-0.0322302	-0.592515	-0.0322302	-0.487799
	59.7525	0.0793873	-0.0676796	-0.55781	-0.0676796	0.346817	-0.030133	-0.55781	-0.030133	-0.473928
	59.8945	0.0107518	-0.0146753	-0.549876	-0.0146753	0.310999	-0.00551004	-0.549876	-0.00551004	-0.468821
	60.6686	-0.00307248	0.0122843	-0.559794	0.0122843	0.287526	0.0269789	-0.559794	0.0269789	-0.469996
	61.8019	-0.00307248	0.0122843	-0.559794	0.0122843	0.287526	0.0269789	-0.559794	0.0269789	-0.469996
	62.093	-0.00307248	0.0122843	-0.559794	0.0122843	0.287526	0.0269789	-0.559794	0.0269789	-0.469996
	63.1962	-0.00307248	0.0122843	-0.559794	0.0122843	0.287526	0.0269789	-0.559794	0.0269789	-0.469996
	63.8507	-0.00307248	0.0122843	-0.559794	0.0122843	0.287526	0.0269789	-0.559794	0.0269789	-0.469996
	63.9234	-0.00307248	0.0122843	-0.559794	0.0122843	0.287526	0.0269789	-0.559794	0.0269789	-0.469996
	64.4448	-0.00307248	0.0122843	-0.559794	0.0122843	0.287526	0.0269789	-0.559794	0.0269789	-0.469996
	64.8506	-0.00307248	0.0122843	-0.559794	0.0122843	0.287526	0.0269789	-0.559794	0.0269789	-0.469996
	64.9453	-0.00307248	0.0122843	-0.559794	0.0122843	0.287526	0.0269789	-0.559794	0.0269789	-0.469996
	66.7281	-0.00307248	0.0122843	-0.559794	0.0122843	0.287526	0.0269789	-0.559794	0.0269789	-0.469996
	66.7966	-0.00307248	0.0122843	-0.559794	0.0122843	0.287526	0.0269789	-0.559794	0.0269789	-0.469996
	66.9331	-0.00307248	0.0122843	-0.559794	0.0122843	0.287526	0.0269789	-0.559794	0.0269789	-0.469996
	68.7495	-0.00307248	0.0122843	-0.559794	0.0122843	0.287526	0.0269789	-0.559794	0.0269789	-0.469996
	69.0325	0.105108	-0.0102458	-0.416283	-0.0102458	0.282459	0.0163721	-0.416283	0.0163721	-0.317712
	69.0325	-0.00307248	0.0122843	-0.559794	0.0122843	0.287526	0.0269789	-0.559794	0.0269789	-0.469996
	69.1398	0.0527452	-0.00654281	-0.350072	-0.00654281	0.283689	-0.00198703	-0.350072	-0.00198703	-0.275993
	69.1398	0.105108	-0.0102458	-0.416283	-0.0102458	0.282459	0.0163721	-0.416283	0.0163721	-0.317712
	69.1887	0.00526408	-0.00381506	-0.359325	-0.00381506	0.283698	0.000395564	-0.359325	0.000395564	-0.257208
	69.42	-0.0326432	0.00143908	-0.393338	0.00143908	0.283991	-0.00105617	-0.393338	-0.00105617	-0.193389
	69.7492	-0.0230692	0.00396548	-0.418098	0.00396548	0.284274	-0.0048905	-0.418098	-0.0048905	-0.148356
	70.8383	-0.0230692	0.00396548	-0.418098	0.00396548	0.284274	-0.0048905	-0.418098	-0.0048905	-0.148356
	70.9911	-0.0230692	0.00396548	-0.418098	0.00396548	0.284274	-0.0048905	-0.418098	-0.0048905	-0.148356
	71.4478	-0.0230692	0.00396548	-0.418098	0.00396548	0.284274	-0.0048905	-0.418098	-0.0048905	-0.148356
	71.8738	-0.0230692	0.00396548	-0.418098	0.00396548	0.284274	-0.0048905	-0.418098	-0.0048905	-0.148356
	72.1481	-0.0230692	0.00396548	-0.418098	0.00396548	0.284274	-0.0048905	-0.418098	-0.0048905	-0.148356
	72.7879	-0.0230692	0.00396548	-0.418098	0.00396548	0.284274	-0.0048905	-0.418098	-0.0048905	-0.148356
	73.2365	-0.0230692	0.00396548	-0.418098	0.00396548	0.284274	-0.0048905	-0.418098	-0.0048905	-0.148356
	74.0171	-0.0230692	0.00396548	-0.418098	0.00396548	0.284274	-0.0048905	-0.418098	-0.0048905	-0.148356
	74.4151	-0.0230692	0.00396548	-0.418098	0.00396548	0.284274	-0.0048905	-0.418098	-0.0048905	-0.148356
	74.5847	-0.0230692	0.00396548	-0.418098	0.00396548	0.284274	-0.0048905	-0.418098	-0.0048905	-0.148356
	74.6801	-0.0230692	0.00396548	-0.418098	0.00396548	0.284274	-0.0048905	-0.418098	-0.0048905	-0.148356
	75.0659	-0.0230692	0.00396548	-0.418098	0.00396548	0.284274	-0.0048905	-0.418098	-0.0048905	-0.148356
	75.6348	-0.0419709	0.0244682	-0.417692	0.0244682	0.262228	-0.00424842	-0.417692	-0.00424842	-0.142303
	76.5521	-0.0705807	0.0394348	-0.369641	0.0394348	0.238781	0.00554029	-0.369641	0.00554029	-0.184997
	76.5521	-0.0608726	0.0449709	-0.417285	0.0449709	0.240183	-0.00360634	-0.417285	-0.00360634	-0.136251
	77.1461	-0.0956274	0.0175534	-0.373992	0.0175534	0.220109	-0.00054726	-0.373992	-0.00054726	-0.173996
	77.3683	-0.120674	-0.00432795	-0.378342	-0.00432795	0.201438	-0.00663481	-0.378342	-0.00663481	-0.162995
	77.7212	-0.120674	-0.00432795	-0.378342	-0.00432795	0.201438	-0.00663481	-0.378342	-0.00663481	-0.162995
	78.1534	-0.120674	-0.00432795	-0.378342	-0.00432795	0.201438	-0.00663481	-0.378342	-0.00663481	-0.162995
	79.2443	-0.120674	-0.00432795	-0.378342	-0.00432795	0.201438	-0.00663481	-0.378342	-0.00663481	-0.162995
	79.5081	-0.120674	-0.00432795	-0.378342	-0.00432795	0.201438	-0.00663481	-0.378342	-0.00663481	-0.162995
	79.5668	-0.120674	-0.00432795	-0.378342	-0.00432795	0.201438	-0.00663481	-0.378342	-0.00663481	-0.162995
	79.942	-0.0785333	0.00294595	-0.337654	0.00294595	0.201766	0.000141183	-0.337654	0.000141183	-0.123776
	80.0302	-0.0363924	0.0102199	-0.296967	0.0102199	0.202094	0.00691718	-0.296967	0.00691718	-0.0845574
	80.104	-0.0363924	0.0102199	-0.296967	0.0102199	0.202094	0.00691718	-0.296967	0.00691718	-0.0845574
	80.4054	-0.0363924	0.0102199	-0.296967	0.0102199	0.202094	0.00691718	-0.296967	0.00691718	-0.0845574
	81.2502	-0.0363924	0.0102199	-0.296967	0.0102199	0.202094	0.00691718	-0.296967	0.00691718	-0.0845574
	81.5336	-0.0363924	0.0102199	-0.296967	0.0102199	0.202094	0.00691718	-0.296967	0.00691718	-0.0845574
	82.485	-0.0363924	0.0102199	-0.296967	0.0102199	0.202094	0.00691718	-0.296967	0.00691718	-0.0845574
	82.8497	-0.0363924	0.0102199	-0.296967	0.0102199	0.202094	0.00691718	-0.296967	0.00691718	-0.0845574
	82.8528	-0.0363924	0.0102199	-0.296967	0.0102199	0.202094	0.00691718	-0.296967	0.00691718	-0.0845574
	82.8652	-0.0363924	0.0102199	-0.296967	0.0102199	0.202094	0.00691718	-0.296967	0.00691718	-0.0845574
	83.0371	-0.0616611	0.00885729	-0.294476	0.00885729	0.203191	0.00776916	-0.294476	0.00776916	-0.0843628
	83.0949	-0.0869298	0.00749473	-0.291986	0.00749473	0.204288	0.00862114	-0.291986	0.00862114	-0.0841682
	83.2398	-0.0869298	0.00749473	-0.291986	0.00749473	0.204288	0.00862114	-0.291986	0.00862114	-0.0841682
	83.4278	-0.0869298	0.00749473	-0.291986	0.00749473	0.204288	0.00862114	-0.291986	0.00862114	-0.0841682
	83.8219	-0.0869298	0.00749473	-0.291986	0.00749473	0.204288	0.00862114	-0.291986	0.00862114	-0.0841682
	84.0249	-0.0869298	0.00749473	-0.291986	0.00749473	0.204288	0.00862114	-0.291986	0.00862114	-0.0841682
	84.3387	-0.0869298	0.00749473	-0.291986	0.00749473	0.204288	0.00862114	-0.291986	0.00862114	-0.0841682
	84.4604	-0.115538	-0.0159033	-0.28341	-0.0159033	0.185174	0.0154124	-0.28341	0.0154124	-0.0845502
	84.4604	-0.0869298	0.00749473	-0.291986	0.00749473	0.204288	0.00862114	-0.291986	0.00862114	-0.0841682
	85.4083	-0.115538	-0.0159033	-0.28341	-0.0159033	0.185174	0.0154124	-0.28341	0.0154124	-0.0845502
	85.8664	-0.115538	-0.0159033	-0.28341	-0.0159033	0.185174	0.0154124	-0.28341	0.0154124	-0.0845502
	86.1154	-0.115538	-0.0159033	-0.28341	-0.0159033	0.185174	0.0154124	-0.28341	0.0154124	-0.0845502
	86.7782	-0.115538	-0.0159033	-0.28341	-0.0159033	0.185174	0.0154124	-0.28341	0.0154124	-0.0845502
	87.1908	-0.0965761	-0.0181652	-0.26247	-0.0181652	0.177349	0.00228925	-0.26247	0.00228925	-0.0753722
	87.7275	-0.0776139	-0.0204271	-0.24153	-0.0204271	0.169523	-0.0108339	-0.24153	-0.0108339	-0.0661941
	88.474	-0.0776139	-0.0204271	-0.24153	-0.0204271	0.169523	-0.0108339	-0.24153	-0.0108339	-0.0661941
	89.0194	-0.0776139	-0.0204271	-0.24153	-0.0204271	0.169523	-0.0108339	-0.24153	-0.0108339	-0.0661941
	89.5373	-0.0776139	-0.0204271	-0.24153	-0.0204271	0.169523	-0.0108339	-0.24153	-0.0108339	-0.0661941
	90.3715	-0.0776139	-0.0204271	-0.24153	-0.0204271	0.169523	-0.0108339	-0.24153	-0.0108339	-0.0661941
	91.244	-0.0776139	-0.0204271	-0.24153	-0.0204271	0.169523	-0.0108339	-0.24153	-0.0108339	-0.0661941
	91.5959	-0.12187	-0.00436135	-0.24509	-0.00436135	0.163708	-0.00886806	-0.24509	-0.00886806	-0.0386825
	91.7829	-0.166127	0.0117044	-0.24865	0.0117044	0.157892	-0.00690226	-0.24865	-0.00690226	-0.0111709
	91.8937	-0.166127	0.0117044	-0.24865	0.0117044	0.157892	-0.00690226	-0.24865	-0.00690226	-0.0111709
	92.2936	-0.166127	0.0117044	-0.24865	0.0117044	0.157892	-0.00690226	-0.24865	-0.00690226	-0.0111709
	92.475	-0.166127	0.0117044	-0.24865	0.0117044	0.157892	-0.00690226	-0.24865	-0.00690226	-0.0111709
	92.6005	-0.0836932	0.00794399	-0.197361	0.00794399	0.15256	0.0111808	-0.197361	0.0111808	-0.0550532
	92.6005	-0.166127	0.0117044	-0.24865	0.0117044	0.157892	-0.00690226	-0.24865	-0.00690226	-0.0111709
	93.1992	-0.0836932	0.00794399	-0.197361	0.00794399	0.15256	0.0111808	-0.197361	0.0111808	-0.0550532
	94.2958	-0.0836932	0.00794399	-0.197361	0.00794399	0.15256	0.0111808	-0.197361	0.0111808	-0.0550532
	94.5776	-0.0836932	0.00794399	-0.197361	0.00794399	0.15256	0.0111808	-0.197361	0.0111808	-0.0550532
	94.7816	-0.0836932	0.00794399	-0.197361	0.00794399	0.15256	0.0111808	-0.197361	0.0111808	-0.0550532
	95.2553	-0.0836932	0.00794399	-0.197361	0.00794399	0.15256	0.0111808	-0.197361	0.0111808	-0.0550532
	95.6855	-0.0836932	0.00794399	-0.197361	0.00794399	0.15256	0.0111808	-0.197361	0.0111808	-0.0550532
	95.796	-0.0836932	0.00794399	-0.197361	0.00794399	0.15256	0.0111808	-0.197361	0.0111808	-0.0550532
	96.5546	-0.0836932	0.00794399	-0.197361	0.00794399	0.15256	0.0111808	-0.197361	0.0111808	-0.0550532
	96.7757	-0.0994726	0.00527353	-0.19135	0.00527353	0.152573	0.00908649	-0.19135	0.00908649	-0.0365257
	98.0749	-0.118343	-0.00440275	-0.189566	-0.00440275	0.136813	-0.00186554	-0.189566	-0.00186554	-0.0187895
	98.0804	-0.121434	-0.0114086	-0.193794	-0.0114086	0.121038	-0.0107233	-0.193794	-0.0107233	-0.0195807
	98.9337	-0.121434	-0.0114086	-0.193794	-0.0114086	0.121038	-0.0107233	-0.193794	-0.0107233	-0.0195807
	99.2551	-0.121434	-0.0114086	-0.193794	-0.0114086	0.121038	-0.0107233	-0.193794	-0.0107233	-0.0195807
	100.043	-0.121434	-0.0114086	-0.193794	-0.0114086	0.121038	-0.0107233	-0.193794	-0.0107233	-0.0195807
	100.05	-0.121434	-0.0114086	-0.193794	-0.0114086	0.121038	-0.0107233	-0.193794	-0.0107233	-0.0195807
	100.951	-0.116168	-0.015867	-0.189005	-0.015867	0.112206	-0.00855723	-0.189005	-0.00855723	-0.0182951
	101.028	-0.110902	-0.0203255	-0.184216	-0.0203255	0.103373	-0.00639116	-0.184216	-0.00639116	-0.0170094
	101.577	-0.110902	-0.0203255	-0.184216	-0.0203255	0.103373	-0.00639116	-0.184216	-0.00639116	-0.0170094
	101.967	-0.110902	-0.0203255	-0.184216	-0.0203255	0.103373	-0.00639116	-0.184216	-0.00639116	-0.0170094
	102.351	-0.110902	-0.0203255	-0.184216	-0.0203255	0.103373	-0.00639116	-0.184216	-0.00639116	-0.0170094
	102.351	-0.0744291	-0.012413	-0.153557	-0.012413	0.103794	-0.00435224	-0.153557	-0.00435224	-0.00765169
	102.889	-0.0744291	-0.012413	-0.153557	-0.012413	0.103794	-0.00435224	-0.153557	-0.00435224	-0.00765169
	102.954	-0.0744291	-0.012413	-0.153557	-0.012413	0.103794	-0.00435224	-0.153557	-0.00435224	-0.00765169
	103.24	-0.0744291	-0.012413	-0.153557	-0.012413	0.103794	-0.00435224	-0.153557	-0.00435224	-0.00765169
	103.669	-0.0744291	-0.012413	-0.153557	-0.012413	0.103794	-0.00435224	-0.153557	-0.00435224	-0.00765169
	103.838	-0.0744291	-0.012413	-0.153557	-0.012413	0.103794	-0.00435224	-0.153557	-0.00435224	-0.00765169
	103.889	-0.0836519	0.000255823	-0.153389	0.000255823	0.0904483	-0.00327313	-0.153389	-0.00327313	-0.0072319
	103.889	-0.0744291	-0.012413	-0.153557	-0.012413	0.103794	-0.00435224	-0.153557	-0.00435224	-0.00765169
	104.533	-0.0836519	0.000255823	-0.153389	0.000255823	0.0904483	-0.00327313	-0.153389	-0.00327313	-0.0072319
	104.65	-0.0836519	0.000255823	-0.153389	0.000255823	0.0904483	-0.00327313	-0.153389	-0.00327313	-0.0072319
	105.057	-0.0836519	0.000255823	-0.153389	0.000255823	0.0904483	-0.00327313	-0.153389	-0.00327313	-0.0072319
	105.796	-0.0836519	0.000255823	-0.153389	0.000255823	0.0904483	-0.00327313	-0.153389	-0.00327313	-0.0072319
	106.23	-0.0836519	0.000255823	-0.153389	0.000255823	0.0904483	-0.00327313	-0.153389	-0.00327313	-0.0072319
	106.887	-0.0836519	0.000255823	-0.153389	0.000255823	0.0904483	-0.00327313	-0.153389	-0.00327313	-0.0072319
	106.887	-0.0954889	0.000832817	-0.149352	0.000832817	0.0926393	-0.00819012	-0.149352	-0.00819012	0.00143112
	107.087	-0.0954889	0.000832817	-0.149352	0.000832817	0.0926393	-0.00819012	-0.149352	-0.00819012	0.00143112
	107.385	-0.0954889	0.000832817	-0.149352	0.000832817	0.0926393	-0.00819012	-0.149352	-0.00819012	0.00143112
	107.472	-0.0954889	0.000832817	-0.149352	0.000832817	0.0926393	-0.00819012	-0.149352	-0.00819012	0.00143112
	107.592	-0.0954889	0.000832817	-0.149352	0.000832817	0.0926393	-0.00819012	-0.149352	-0.00819012	0.00143112
	107.724	-0.0954889	0.000832817	-0.149352	0.000832817	0.0926393	-0.00819012	-0.149352	-0.00819012	0.00143112
	108.257	-0.0954889	0.000832817	-0.149352	0.000832817	0.0926393	-0.00819012	-0.149352	-0.00819012	0.00143112
	108.78	-0.0902391	-0.00327904	-0.139437	-0.00327904	0.0900097	-0.00613682	-0.139437	-0.00613682	0.00367621
	109.379	-0.0849894	-0.0073909	-0.129522	-0.0073909	0.08738	-0.00408351	-0.129522	-0.00408351	0.0059213
	109.558	-0.0849894	-0.0073909	-0.129522	-0.0073909	0.08738	-0.00408351	-0.129522	-0.00408351	0.0059213
	110.176	-0.0849894	-0.0073909	-0.129522	-0.0073909	0.08738	-0.00408351	-0.129522	-0.00408351	0.0059213
	110.51	-0.0849894	-0.0073909	-0.129522	-0.0073909	0.08738	-0.00408351	-0.129522	-0.00408351	0.0059213
	110.813	-0.0849894	-0.0073909	-0.129522	-0.0073909	0.08738	-0.00408351	-0.129522	-0.00408351	0.0059213
	110.825	-0.0892549	-0.00397176	-0.126092	-0.00397176	0.0856755	-0.00480733	-0.126092	-0.00480733	0.00712254
	111.943	-0.0814945	-0.000489567	-0.117857	-0.000489567	0.0804406	-0.00179377	-0.117857	-0.00179377	0.00634124
	112.06	-0.0694687	-0.00042651	-0.113051	-0.00042651	0.0769101	0.00194361	-0.113051	0.00194361	0.0043587
	112.069	-0.0694687	-0.00042651	-0.113051	-0.00042651	0.0769101	0.00194361	-0.113051	0.00194361	0.0043587
	113.022	-0.0694687	-0.00042651	-0.113051	-0.00042651	0.0769101	0.00194361	-0.113051	0.00194361	0.0043587
	113.714	-0.0694687	-0.00042651	-0.113051	-0.00042651	0.0769101	0.00194361	-0.113051	0.00194361	0.0043587
	113.714	-0.0694687	-0.00042651	-0.113051	-0.00042651	0.0769101	0.00194361	-0.113051	0.00194361	0.0043587
	113.715	-0.0694687	-0.00042651	-0.113051	-0.00042651	0.0769101	0.00194361	-0.113051	0.00194361	0.0043587
	113.718	-0.0694687	-0.00042651	-0.113051	-0.00042651	0.0769101	0.00194361	-0.113051	0.00194361	0.0043587
	114.46	-0.0694687	-0.00042651	-0.113051	-0.00042651	0.0769101	0.00194361	-0.113051	0.00194361	0.0043587
	114.56	-0.0694687	-0.00042651	-0.113051	-0.00042651	0.0769101	0.00194361	-0.113051	0.00194361	0.0043587
	115.361	-0.0733445	-0.00236431	-0.106078	-0.00236431	0.0764817	0.0031538	-0.106078	0.0031538	0.00140107
	115.483	-0.0772203	-0.00430211	-0.0991051	-0.00430211	0.0760532	0.00436398	-0.0991051	0.00436398	-0.00155656
	115.653	-0.0772203	-0.00430211	-0.0991051	-0.00430211	0.0760532	0.00436398	-0.0991051	0.00436398	-0.00155656
	117.136	-0.0772203	-0.00430211	-0.0991051	-0.00430211	0.0760532	0.00436398	-0.0991051	0.00436398	-0.00155656
	117.139	-0.0772203	-0.00430211	-0.0991051	-0.00430211	0.0760532	0.00436398	-0.0991051	0.00436398	-0.00155656
	117.14	-0.0772203	-0.00430211	-0.0991051	-0.00430211	0.0760532	0.00436398	-0.0991051	0.00436398	-0.00155656
	117.142	-0.0772203	-0.00430211	-0.0991051	-0.00430211	0.0760532	0.00436398	-0.0991051	0.00436398	-0.00155656
	117.857	-0.0772203	-0.00430211	-0.0991051	-0.00430211	0.0760532	0.00436398	-0.0991051	0.00436398	-0.00155656
	118.915	-0.0772203	-0.00430211	-0.0991051	-0.00430211	0.0760532	0.00436398	-0.0991051	0.00436398	-0.00155656
	118.917	-0.0772203	-0.00430211	-0.0991051	-0.00430211	0.0760532	0.00436398	-0.0991051	0.00436398	-0.00155656
	119.675	-0.0772203	-0.00430211	-0.0991051	-0.00430211	0.0760532	0.00436398	-0.0991051	0.00436398	-0.00155656
	120.06	-0.0772203	-0.00430211	-0.0991051	-0.00430211	0.0760532	0.00436398	-0.0991051	0.00436398	-0.00155656
	120.56	-0.0772203	-0.00430211	-0.0991051	-0.00430211	0.0760532	0.00436398	-0.0991051	0.00436398	-0.00155656
	120.695	-0.0772203	-0.00430211	-0.0991051	-0.00430211	0.0760532	0.00436398	-0.0991051	0.00436398	-0.00155656
	120.841	-0.080676	0.000534385	-0.0989852	0.000534385	0.0716047	0.00423914	-0.0989852	0.00423914	-0.00155992
	120.976	-0.0841317	0.00537088	-0.0988654	0.00537088	0.0671562	0.0041143	-0.0988654	0.0041143	-0.00156329
	121.875	-0.0872281	0.00656182	-0.0998897	0.00656182	0.0668543	0.00562591	-0.0998897	0.00562591	0.0061
	122.066	-0.0838822	0.00904545	-0.095441	0.00904545	0.063689	0.00510402	-0.095441	0.00510402	0.0152721
	122.386	-0.0740632	0.00987783	-0.0868251	0.00987783	0.0607929	0.00356364	-0.0868251	0.00356364	0.0108125
	122.724	-0.0706866	0.00941752	-0.0836822	0.00941752	0.0607602	0.00405675	-0.0836822	0.00405675	0.00484402
	122.783	-0.0634142	0.00904534	-0.0790615	0.00904534	0.0584973	0.00514105	-0.0790615	0.00514105	0.00701537
	122.926	-0.0561417	0.00867316	-0.0744409	0.00867316	0.0562344	0.00622535	-0.0744409	0.00622535	0.00918673
	122.951	-0.0606999	0.00619616	-0.0729653	0.00619616	0.0553267	0.00658206	-0.0729653	0.00658206	0.00916115
	125.178	-0.0652581	0.00371916	-0.0714898	0.00371916	0.0544189	0.00693877	-0.0714898	0.00693877	0.00913558
	125.377	-0.0652581	0.00371916	-0.0714898	0.00371916	0.0544189	0.00693877	-0.0714898	0.00693877	0.00913558
	125.687	-0.0652581	0.00371916	-0.0714898	0.00371916	0.0544189	0.00693877	-0.0714898	0.00693877	0.00913558
	125.797	-0.0652581	0.00371916	-0.0714898	0.00371916	0.0544189	0.00693877	-0.0714898	0.00693877	0.00913558
	126.241	-0.0652581	0.00371916	-0.0714898	0.00371916	0.0544189	0.00693877	-0.0714898	0.00693877	0.00913558
	126.241	-0.0670303	-0.00144003	-0.0755424	-0.00144003	0.0478666	-0.000550822	-0.0755424	-0.000550822	0.00206052
	127.756	-0.0670303	-0.00144003	-0.0755424	-0.00144003	0.0478666	-0.000550822	-0.0755424	-0.000550822	0.00206052
	128.036	-0.0670303	-0.00144003	-0.0755424	-0.00144003	0.0478666	-0.000550822	-0.0755424	-0.000550822	0.00206052
	128.396	-0.0670303	-0.00144003	-0.0755424	-0.00144003	0.0478666	-0.000550822	-0.0755424	-0.000550822	0.00206052
	129.307	-0.0670303	-0.00144003	-0.0755424	-0.00144003	0.0478666	-0.000550822	-0.0755424	-0.000550822	0.00206052
	130.44	-0.0670303	-0.00144003	-0.0755424	-0.00144003	0.0478666	-0.000550822	-0.0755424	-0.000550822	0.00206052
	130.687	-0.0670303	-0.00144003	-0.0755424	-0.00144003	0.0478666	-0.000550822	-0.0755424	-0.000550822	0.00206052
	130.948	-0.0670303	-0.00144003	-0.0755424	-0.00144003	0.0478666	-0.000550822	-0.0755424	-0.000550822	0.00206052
	132.294	-0.0670303	-0.00144003	-0.0755424	-0.00144003	0.0478666	-0.000550822	-0.0755424	-0.000550822	0.00206052
	132.939	-0.0670303	-0.00144003	-0.0755424	-0.00144003	0.0478666	-0.000550822	-0.0755424	-0.000550822	0.00206052
	133.339	-0.0562516	0.000482524	-0.0681968	0.000482524	0.0477514	0.000494965	-0.0681968	0.000494965	0.00691379
	133.371	-0.0454728	0.00240508	-0.0608512	0.00240508	0.0476363	0.00154075	-0.0608512	0.00154075	0.0117671
	133.515	-0.049554	-0.00177277	-0.0606181	-0.00177277	0.0438436	0.00142524	-0.0606181	0.00142524	0.0120128
	133.93	-0.0536352	-0.00595061	-0.0603851	-0.00595061	0.0400508	0.00130973	-0.0603851	0.00130973	0.0122585
	134.76	-0.049213	-0.00526981	-0.0580785	-0.00526981	0.0401273	0.00201654	-0.0580785	0.00201654	0.00908982
	135.252	-0.0476889	-0.00606573	-0.05315	-0.00606573	0.0423084	0.000424148	-0.05315	0.000424148	0.00817427
	136.084	-0.0537187	-0.00330939	-0.0514299	-0.00330939	0.0407471	-0.00114961	-0.0514299	-0.00114961	0.0102862
	136.601	-0.0568505	0.000923669	-0.0523318	0.000923669	0.0370812	-0.000424157	-0.0523318	-0.000424157	0.010145
	136.728	-0.0568505	0.000923669	-0.0523318	0.000923669	0.0370812	-0.000424157	-0.0523318	-0.000424157	0.010145
	137.322	-0.0568505	0.000923669	-0.0523318	0.000923669	0.0370812	-0.000424157	-0.0523318	-0.000424157	0.010145
	137.603	-0.0568505	0.000923669	-0.0523318	0.000923669	0.0370812	-0.000424157	-0.0523318	-0.000424157	0.010145
	137.702	-0.0568505	0.000923669	-0.0523318	0.000923669	0.0370812	-0.000424157	-0.0523318	-0.000424157	0.010145
	138.81	-0.0568505	0.000923669	-0.0523318	0.000923669	0.0370812	-0.000424157	-0.0523318	-0.000424157	0.010145
	139.877	-0.0568505	0.000923669	-0.0523318	0.000923669	0.0370812	-0.000424157	-0.0523318	-0.000424157	0.010145
	140.228	-0.0568505	0.000923669	-0.0523318	0.000923669	0.0370812	-0.000424157	-0.0523318	-0.000424157	0.010145
	140.293	-0.0568505	0.000923669	-0.0523318	0.000923669	0.0370812	-0.000424157	-0.0523318	-0.000424157	0.010145
	141.019	-0.0568505	0.000923669	-0.0523318	0.000923669	0.0370812	-0.000424157	-0.0523318	-0.000424157	0.010145
	141.175	-0.0568505	0.000923669	-0.0523318	0.000923669	0.0370812	-0.000424157	-0.0523318	-0.000424157	0.010145
	141.694	-0.0568505	0.000923669	-0.0523318	0.000923669	0.0370812	-0.000424157	-0.0523318	-0.000424157	0.010145
	142.613	-0.0568505	0.000923669	-0.0523318	0.000923669	0.0370812	-0.000424157	-0.0523318	-0.000424157	0.010145
	143.229	-0.0499028	0.00079553	-0.0496504	0.00079553	0.0366615	-0.000504584	-0.0496504	-0.000504584	0.0111776
	143.331	-0.0429551	0.000667391	-0.046969	0.000667391	0.0362418	-0.000585011	-0.046969	-0.000585011	0.0122102
	143.767	-0.0429551	0.000667391	-0.046969	0.000667391	0.0362418	-0.000585011	-0.046969	-0.000585011	0.0122102
	144.671	-0.0429551	0.000667391	-0.046969	0.000667391	0.0362418	-0.000585011	-0.046969	-0.000585011	0.0122102
	144.964	-0.0429551	0.000667391	-0.046969	0.000667391	0.0362418	-0.000585011	-0.046969	-0.000585011	0.0122102
	145.159	-0.0429551	0.000667391	-0.046969	0.000667391	0.0362418	-0.000585011	-0.046969	-0.000585011	0.0122102
	145.201	-0.0429551	0.000667391	-0.046969	0.000667391	0.0362418	-0.000585011	-0.046969	-0.000585011	0.0122102
	145.281	-0.0429551	0.000667391	-0.046969	0.000667391	0.0362418	-0.000585011	-0.046969	-0.000585011	0.0122102
	145.281	-0.0474572	0.00384552	-0.0436647	0.00384552	0.0366507	-0.00118838	-0.0436647	-0.00118838	0.0109124
	145.336	-0.0474572	0.00384552	-0.0436647	0.00384552	0.0366507	-0.00118838	-0.0436647	-0.00118838	0.0109124
	146.151	-0.0474572	0.00384552	-0.0436647	0.00384552	0.0366507	-0.00118838	-0.0436647	-0.00118838	0.0109124
	147.026	-0.0473266	-0.000933636	-0.0402523	-0.000933636	0.0320959	0.000110011	-0.0402523	0.000110011	0.0113591
	147.026	-0.0474572	0.00384552	-0.0436647	0.00384552	0.0366507	-0.00118838	-0.0436647	-0.00118838	0.0109124
	147.365	-0.0473266	-0.000933636	-0.0402523	-0.000933636	0.0320959	0.000110011	-0.0402523	0.000110011	0.0113591
	147.57	-0.0473266	-0.000933636	-0.0402523	-0.000933636	0.0320959	0.000110011	-0.0402523	0.000110011	0.0113591
	147.784	-0.0473266	-0.000933636	-0.0402523	-0.000933636	0.0320959	0.000110011	-0.0402523	0.000110011	0.0113591
	148.433	-0.0473266	-0.000933636	-0.0402523	-0.000933636	0.0320959	0.000110011	-0.0402523	0.000110011	0.0113591
	148.619	-0.0473266	-0.000933636	-0.0402523	-0.000933636	0.0320959	0.000110011	-0.0402523	0.000110011	0.0113591
	148.97	-0.0473266	-0.000933636	-0.0402523	-0.000933636	0.0320959	0.000110011	-0.0402523	0.000110011	0.0113591
	149.16	-0.0473266	-0.000933636	-0.0402523	-0.000933636	0.0320959	0.000110011	-0.0402523	0.000110011	0.0113591
	149.43	-0.0473266	-0.000933636	-0.0402523	-0.000933636	0.0320959	0.000110011	-0.0402523	0.000110011	0.0113591
	149.447	-0.0473266	-0.000933636	-0.0402523	-0.000933636	0.0320959	0.000110011	-0.0402523	0.000110011	0.0113591
	149.617	-0.0473266	-0.000933636	-0.0402523	-0.000933636	0.0320959	0.000110011	-0.0402523	0.000110011	0.0113591
	150.181	-0.0473266	-0.000933636	-0.0402523	-0.000933636	0.0320959	0.000110011	-0.0402523	0.000110011	0.0113591
	150.535	-0.0473266	-0.000933636	-0.0402523	-0.000933636	0.0320959	0.000110011	-0.0402523	0.000110011	0.0113591
	150.915	-0.0473266	-0.000933636	-0.0402523	-0.000933636	0.0320959	0.000110011	-0.0402523	0.000110011	0.0113591
	151.496	-0.0473266	-0.000933636	-0.0402523	-0.000933636	0.0320959	0.000110011	-0.0402523	0.000110011	0.0113591
	151.496	-0.0368994	0.00068953	-0.0360944	0.00068953	0.0303528	0.000542583	-0.0360944	0.000542583	0.0129939
	152.502	-0.0368994	0.00068953	-0.0360944	0.00068953	0.0303528	0.000542583	-0.0360944	0.000542583	0.0129939
	152.74	-0.0392175	0.000873879	-0.0338118	0.000873879	0.0303382	0.0003716	-0.0338118	0.0003716	0.0126332
	153.555	-0.0415356	0.00105823	-0.0315291	0.00105823	0.0303236	0.000200617	-0.0315291	0.000200617	0.0122724
	154.771	-0.0415356	0.00105823	-0.0315291	0.00105823	0.0303236	0.000200617	-0.0315291	0.000200617	0.0122724
	155.607	-0.0415356	0.00105823	-0.0315291	0.00105823	0.0303236	0.000200617	-0.0315291	0.000200617	0.0122724
	155.721	-0.0415356	0.00105823	-0.0315291	0.00105823	0.0303236	0.000200617	-0.0315291	0.000200617	0.0122724
	156.079	-0.0415356	0.00105823	-0.0315291	0.00105823	0.0303236	0.000200617	-0.0315291	0.000200617	0.0122724
	156.15	-0.0403425	1.58757e-06	-0.0316613	1.58757e-06	0.0280116	0.00100964	-0.0316613	0.00100964	0.0121396
	156.156	-0.0391494	-0.00105505	-0.0317936	-0.00105505	0.0256997	0.00181866	-0.0317936	0.00181866	0.0120069
	156.54	-0.0391494	-0.00105505	-0.0317936	-0.00105505	0.0256997	0.00181866	-0.0317936	0.00181866	0.0120069
	157.843	-0.0391494	-0.00105505	-0.0317936	-0.00105505	0.0256997	0.00181866	-0.0317936	0.00181866	0.0120069
	158.44	-0.0391494	-0.00105505	-0.0317936	-0.00105505	0.0256997	0.00181866	-0.0317936	0.00181866	0.0120069
	158.454	-0.0391494	-0.00105505	-0.0317936	-0.00105505	0.0256997	0.00181866	-0.0317936	0.00181866	0.0120069
	158.485	-0.0391494	-0.00105505	-0.0317936	-0.00105505	0.0256997	0.00181866	-0.0317936	0.00181866	0.0120069
	158.549	-0.0391494	-0.00105505	-0.0317936	-0.00105505	0.0256997	0.00181866	-0.0317936	0.00181866	0.0120069
	159.363	-0.0391494	-0.00105505	-0.0317936	-0.00105505	0.0256997	0.00181866	-0.0317936	0.00181866	0.0120069
	159.821	-0.0391494	-0.00105505	-0.0317936	-0.00105505	0.0256997	0.00181866	-0.0317936	0.00181866	0.0120069
	160.676	-0.0391494	-0.00105505	-0.0317936	-0.00105505	0.0256997	0.00181866	-0.0317936	0.00181866	0.0120069
	160.771	-0.0391494	-0.00105505	-0.0317936	-0.00105505	0.0256997	0.00181866	-0.0317936	0.00181866	0.0120069
	160.771	-0.0378362	0.000898802	-0.0294182	0.000898802	0.0243817	0.000457238	-0.0294182	0.000457238	0.0106309
	160.815	-0.0378362	0.000898802	-0.0294182	0.000898802	0.0243817	0.000457238	-0.0294182	0.000457238	0.0106309
	161.809	-0.0378362	0.000898802	-0.0294182	0.000898802	0.0243817	0.000457238	-0.0294182	0.000457238	0.0106309
	161.923	-0.0378362	0.000898802	-0.0294182	0.000898802	0.0243817	0.000457238	-0.0294182	0.000457238	0.0106309
	162.755	-0.0378362	0.000898802	-0.0294182	0.000898802	0.0243817	0.000457238	-0.0294182	0.000457238	0.0106309
	162.915	-0.0378362	0.000898802	-0.0294182	0.000898802	0.0243817	0.000457238	-0.0294182	0.000457238	0.0106309
	163.969	-0.0378362	0.000898802	-0.0294182	0.000898802	0.0243817	0.000457238	-0.0294182	0.000457238	0.0106309
	164.22	-0.0346304	0.000771907	-0.0277467	0.000771907	0.0242612	0.000174546	-0.0277467	0.000174546	0.011129
	164.653	-0.0314245	0.000645011	-0.0260752	0.000645011	0.0241407	-0.000108145	-0.0260752	-0.000108145	0.0116271
	165.067	-0.0335188	-0.0008241	-0.0258124	-0.0008241	0.0231104	8.60775e-05	-0.0258124	8.60775e-05	0.0119381
	165.067	-0.0314245	0.000645011	-0.0260752	0.000645011	0.0241407	-0.000108145	-0.0260752	-0.000108145	0.0116271
	165.25	-0.0335188	-0.0008241	-0.0258124	-0.0008241	0.0231104	8.60775e-05	-0.0258124	8.60775e-05	0.0119381
	165.504	-0.0335188	-0.0008241	-0.0258124	-0.0008241	0.0231104	8.60775e-05	-0.0258124	8.60775e-05	0.0119381
	165.636	-0.0335188	-0.0008241	-0.0258124	-0.0008241	0.0231104	8.60775e-05	-0.0258124	8.60775e-05	0.0119381
	165.746	-0.0335188	-0.0008241	-0.0258124	-0.0008241	0.0231104	8.60775e-05	-0.0258124	8.60775e-05	0.0119381
	166.255	-0.0335188	-0.0008241	-0.0258124	-0.0008241	0.0231104	8.60775e-05	-0.0258124	8.60775e-05	0.0119381
	166.422	-0.0335188	-0.0008241	-0.0258124	-0.0008241	0.0231104	8.60775e-05	-0.0258124	8.60775e-05	0.0119381
	166.652	-0.0335188	-0.0008241	-0.0258124	-0.0008241	0.0231104	8.60775e-05	-0.0258124	8.60775e-05	0.0119381
	167.172	-0.0335188	-0.0008241	-0.0258124	-0.0008241	0.0231104	8.60775e-05	-0.0258124	8.60775e-05	0.0119381
	167.293	-0.0335188	-0.0008241	-0.0258124	-0.0008241	0.0231104	8.60775e-05	-0.0258124	8.60775e-05	0.0119381
	167.339	-0.0335188	-0.0008241	-0.0258124	-0.0008241	0.0231104	8.60775e-05	-0.0258124	8.60775e-05	0.0119381
	167.425	-0.0335188	-0.0008241	-0.0258124	-0.0008241	0.0231104	8.60775e-05	-0.0258124	8.60775e-05	0.0119381
	167.641	-0.0335188	-0.0008241	-0.0258124	-0.0008241	0.0231104	8.60775e-05	-0.0258124	8.60775e-05	0.0119381
	167.838	-0.0316265	-0.000688332	-0.024641	-0.000688332	0.0229913	-0.000185432	-0.024641	-0.000185432	0.0116823
	168.211	-0.0297341	-0.000552563	-0.0234696	-0.000552563	0.0228722	-0.000456942	-0.0234696	-0.000456942	0.0114265
	168.429	-0.0297341	-0.000552563	-0.0234696	-0.000552563	0.0228722	-0.000456942	-0.0234696	-0.000456942	0.0114265
	168.617	-0.0297341	-0.000552563	-0.0234696	-0.000552563	0.0228722	-0.000456942	-0.0234696	-0.000456942	0.0114265
	168.951	-0.0297341	-0.000552563	-0.0234696	-0.000552563	0.0228722	-0.000456942	-0.0234696	-0.000456942	0.0114265
	169.518	-0.0297341	-0.000552563	-0.0234696	-0.000552563	0.0228722	-0.000456942	-0.0234696	-0.000456942	0.0114265
	169.821	-0.0297341	-0.000552563	-0.0234696	-0.000552563	0.0228722	-0.000456942	-0.0234696	-0.000456942	0.0114265
	170.285	-0.0297341	-0.000552563	-0.0234696	-0.000552563	0.0228722	-0.000456942	-0.0234696	-0.000456942	0.0114265
	171.198	-0.0297341	-0.000552563	-0.0234696	-0.000552563	0.0228722	-0.000456942	-0.0234696	-0.000456942	0.0114265
	171.212	-0.0297341	-0.000552563	-0.0234696	-0.000552563	0.0228722	-0.000456942	-0.0234696	-0.000456942	0.0114265
	171.893	-0.0297341	-0.000552563	-0.0234696	-0.000552563	0.0228722	-0.000456942	-0.0234696	-0.000456942	0.0114265
	171.952	-0.0313166	0.000372865	-0.0228268	0.000372865	0.0223422	-0.000748902	-0.0228268	-0.000748902	0.0117923
	171.966	-0.032899	0.00129829	-0.022184	0.00129829	0.0218122	-0.00104086	-0.022184	-0.00104086	0.0121582
	172.015	-0.032899	0.00129829	-0.022184	0.00129829	0.0218122	-0.00104086	-0.022184	-0.00104086	0.0121582
	173.017	-0.032899	0.00129829	-0.022184	0.00129829	0.0218122	-0.00104086	-0.022184	-0.00104086	0.0121582
	173.145	-0.032899	0.00129829	-0.022184	0.00129829	0.0218122	-0.00104086	-0.022184	-0.00104086	0.0121582
	173.698	-0.0335328	0.000215966	-0.0214962	0.000215966	0.0212028	-0.000321812	-0.0214962	-0.000321812	0.0115794
	174.181	-0.0341666	-0.000866361	-0.0208085	-0.000866361	0.0205934	0.000397238	-0.0208085	0.000397238	0.0110005
	174.513	-0.0324459	-0.000347554	-0.0203568	-0.000347554	0.020012	0.000149139	-0.0203568	0.000149139	0.0109189
	175.17	-0.0307253	0.000171253	-0.019905	0.000171253	0.0194307	-9.89597e-05	-0.019905	-9.89597e-05	0.0108373
	175.59	-0.0307253	0.000171253	-0.019905	0.000171253	0.0194307	-9.89597e-05	-0.019905	-9.89597e-05	0.0108373
	175.66	-0.0298547	-0.000119444	-0.0197739	-0.000119444	0.0187383	0.000242069	-0.0197739	0.000242069	0.0106695
	175.787	-0.0289841	-0.000410142	-0.0196428	-0.000410142	0.0180459	0.000583098	-0.0196428	0.000583098	0.0105017
	175.909	-0.0289841	-0.000410142	-0.0196428	-0.000410142	0.0180459	0.000583098	-0.0196428	0.000583098	0.0105017
	176.128	-0.0289841	-0.000410142	-0.0196428	-0.000410142	0.0180459	0.000583098	-0.0196428	0.000583098	0.0105017
	176.223	-0.0259404	0.000882768	-0.0182166	0.000882768	0.0165112	0.00182271	-0.0182166	0.00182271	0.0109773
	176.223	-0.0289841	-0.000410142	-0.0196428	-0.000410142	0.0180459	0.000583098	-0.0196428	0.000583098	0.0105017
	176.829	-0.0259404	0.000882768	-0.0182166	0.000882768	0.0165112	0.00182271	-0.0182166	0.00182271	0.0109773
	176.914	-0.0259404	0.000882768	-0.0182166	0.000882768	0.0165112	0.00182271	-0.0182166	0.00182271	0.0109773
	178.004	-0.0259404	0.000882768	-0.0182166	0.000882768	0.0165112	0.00182271	-0.0182166	0.00182271	0.0109773
	178.044	-0.0259404	0.000882768	-0.0182166	0.000882768	0.0165112	0.00182271	-0.0182166	0.00182271	0.0109773
	178.217	-0.0261424	-3.89679e-05	-0.0182796	-3.89679e-05	0.0188001	-0.00018571	-0.0182796	-0.00018571	0.0114136
	178.217	-0.0259404	0.000882768	-0.0182166	0.000882768	0.0165112	0.00182271	-0.0182166	0.00182271	0.0109773
	178.576	-0.0261424	-3.89679e-05	-0.0182796	-3.89679e-05	0.0188001	-0.00018571	-0.0182796	-0.00018571	0.0114136
	179.851	-0.0261424	-3.89679e-05	-0.0182796	-3.89679e-05	0.0188001	-0.00018571	-0.0182796	-0.00018571	0.0114136
	180.033	-0.0261424	-3.89679e-05	-0.0182796	-3.89679e-05	0.0188001	-0.00018571	-0.0182796	-0.00018571	0.0114136
	180.644	-0.0261424	-3.89679e-05	-0.0182796	-3.89679e-05	0.0188001	-0.00018571	-0.0182796	-0.00018571	0.0114136
	181.315	-0.0261424	-3.89679e-05	-0.0182796	-3.89679e-05	0.0188001	-0.00018571	-0.0182796	-0.00018571	0.0114136
	181.657	-0.0261424	-3.89679e-05	-0.0182796	-3.89679e-05	0.0188001	-0.00018571	-0.0182796	-0.00018571	0.0114136
	182.041	-0.0261424	-3.89679e-05	-0.0182796	-3.89679e-05	0.0188001	-0.00018571	-0.0182796	-0.00018571	0.0114136
	182.32	-0.0264697	-0.000717565	-0.0187356	-0.000717565	0.017795	-0.000836257	-0.0187356	-0.000836257	0.0109947
	183.924	-0.0270835	-0.0018902	-0.0186269	-0.0018902	0.0163181	-0.000965439	-0.0186269	-0.000965439	0.0100013
	184.117	-0.0261183	-0.00241338	-0.0177839	-0.00241338	0.0157896	-0.000644082	-0.0177839	-0.000644082	0.00883481
	184.15	-0.0248666	-0.00244252	-0.0175055	-0.00244252	0.015733	-0.000844091	-0.0175055	-0.000844091	0.00824282
	184.306	-0.0233439	-0.00214184	-0.0164668	-0.00214184	0.0156549	-0.000834174	-0.0164668	-0.000834174	0.00867414
	184.673	-0.022711	-0.001488	-0.0149786	-0.001488	0.0155053	-0.00085866	-0.0149786	-0.00085866	0.00918032
	184.76	-0.0231889	-0.000770863	-0.0143647	-0.000770863	0.0144844	-0.000792478	-0.0143647	-0.000792478	0.00931922
	185.01	-0.0226599	-0.000521133	-0.0139802	-0.000521133	0.0136209	-0.000767107	-0.0139802	-0.000767107	0.0090345
	185.541	-0.0225428	-0.000635374	-0.01376	-0.000635374	0.0137068	-0.00084232	-0.01376	-0.00084232	0.00868573
	186.453	-0.0225428	-0.000635374	-0.01376	-0.000635374	0.0137068	-0.00084232	-0.01376	-0.00084232	0.00868573
	186.625	-0.0225428	-0.000635374	-0.01376	-0.000635374	0.0137068	-0.00084232	-0.01376	-0.00084232	0.00868573
	187.06	-0.0225428	-0.000635374	-0.01376	-0.000635374	0.0137068	-0.00084232	-0.01376	-0.00084232	0.00868573
	187.116	-0.0225428	-0.000635374	-0.01376	-0.000635374	0.0137068	-0.00084232	-0.01376	-0.00084232	0.00868573
	187.886	-0.0225428	-0.000635374	-0.01376	-0.000635374	0.0137068	-0.00084232	-0.01376	-0.00084232	0.00868573
	188.963	-0.0225428	-0.000635374	-0.01376	-0.000635374	0.0137068	-0.00084232	-0.01376	-0.00084232	0.00868573
	189.251	-0.0225428	-0.000635374	-0.01376	-0.000635374	0.0137068	-0.00084232	-0.01376	-0.00084232	0.00868573
	189.351	-0.0225428	-0.000635374	-0.01376	-0.000635374	0.0137068	-0.00084232	-0.01376	-0.00084232	0.00868573
	190.777	-0.0225428	-0.000635374	-0.01376	-0.000635374	0.0137068	-0.00084232	-0.01376	-0.00084232	0.00868573
	191.099	-0.0225428	-0.000635374	-0.01376	-0.000635374	0.0137068	-0.00084232	-0.01376	-0.00084232	0.00868573
	191.472	-0.0225428	-0.000635374	-0.01376	-0.000635374	0.0137068	-0.00084232	-0.01376	-0.00084232	0.00868573
	191.642	-0.0225428	-0.000635374	-0.01376	-0.000635374	0.0137068	-0.00084232	-0.01376	-0.00084232	0.00868573
	192.989	-0.0225428	-0.000635374	-0.01376	-0.000635374	0.0137068	-0.00084232	-0.01376	-0.00084232	0.00868573
	193.007	-0.0225428	-0.000635374	-0.01376	-0.000635374	0.0137068	-0.00084232	-0.01376	-0.00084232	0.00868573
	193.412	-0.0227161	0.000741026	-0.0147969	0.000741026	0.0137113	-4.4673e-05	-0.0147969	-4.4673e-05	0.00754004
	193.412	-0.0225428	-0.000635374	-0.01376	-0.000635374	0.0137068	-0.00084232	-0.01376	-0.00084232	0.00868573
	193.94	-0.0209284	0.000617415	-0.0142303	0.000617415	0.0130544	-5.87424e-05	-0.0142303	-5.87424e-05	0.00771869
	193.973	-0.0191836	-0.000256373	-0.0127774	-0.000256373	0.0119692	0.00044964	-0.0127774	0.00044964	0.00726053
	193.973	-0.0191407	0.000493803	-0.0136637	0.000493803	0.0123974	-7.28118e-05	-0.0136637	-7.28118e-05	0.00789735
	194.262	-0.0191836	-0.000256373	-0.0127774	-0.000256373	0.0119692	0.00044964	-0.0127774	0.00044964	0.00726053
	194.869	-0.0191836	-0.000256373	-0.0127774	-0.000256373	0.0119692	0.00044964	-0.0127774	0.00044964	0.00726053
	195.611	-0.0191836	-0.000256373	-0.0127774	-0.000256373	0.0119692	0.00044964	-0.0127774	0.00044964	0.00726053
	195.973	-0.0191836	-0.000256373	-0.0127774	-0.000256373	0.0119692	0.00044964	-0.0127774	0.00044964	0.00726053
	196.309	-0.0191836	-0.000256373	-0.0127774	-0.000256373	0.0119692	0.00044964	-0.0127774	0.00044964	0.00726053
	197.213	-0.0193889	4.97446e-05	-0.0125552	4.97446e-05	0.0115264	0.0001457	-0.0125552	0.0001457	0.00707478
	197.322	-0.0195941	0.000355863	-0.012333	0.000355863	0.0110836	-0.00015824	-0.012333	-0.00015824	0.00688904
	197.867	-0.0195941	0.000355863	-0.012333	0.000355863	0.0110836	-0.00015824	-0.012333	-0.00015824	0.00688904
	198.037	-0.0195941	0.000355863	-0.012333	0.000355863	0.0110836	-0.00015824	-0.012333	-0.00015824	0.00688904
	199.617	-0.0195941	0.000355863	-0.012333	0.000355863	0.0110836	-0.00015824	-0.012333	-0.00015824	0.00688904
	200	-0.0195941	0.000355863	-0.012333	0.000355863	0.0110836	-0.00015824	-0.012333	-0.00015824	0.00688904
