# Supplementary material for: Magnetic nanostickers for active control of interface-enhanced selective bioadhesion
Source: Nat Commun. 2025 Jul 10;16:6400. doi: 10.1038/s41467-025-61719-9 (PMC12246147; doi:10.1038/s41467-025-61719-9)
Supplement: Supplementary file 7 — Source data [file 41467_2025_61719_MOESM7_ESM.zip › Source data/Figure S16/Figure S16E.xlsx]

## Sheet: z=55 x=0
	Y axis	dx(Bx)	dx(By)	dx(Bz)	dy(Bx)	dy(By)	dy(Bz)	dz(Bx)	dz(By)	dz(Bz)
Units	mm	T m-1	T m-1	T m-1	T m-1	T m-1	T m-1	T m-1	T m-1	T m-1
	-200	0.000730551	-0.0119614	0.00354351	-0.0119614	-0.00016916	5.90671e-05	0.00354351	5.90671e-05	-8.61218e-05
	-199.344	0.000730551	-0.0119614	0.00354351	-0.0119614	-0.00016916	5.90671e-05	0.00354351	5.90671e-05	-8.61218e-05
	-198.635	0.000730551	-0.0119614	0.00354351	-0.0119614	-0.00016916	5.90671e-05	0.00354351	5.90671e-05	-8.61218e-05
	-198.067	0.000730551	-0.0119614	0.00354351	-0.0119614	-0.00016916	5.90671e-05	0.00354351	5.90671e-05	-8.61218e-05
	-197.667	0.000656176	-0.0121095	0.00347143	-0.0121095	-0.000308776	0.000136805	0.00347143	0.000136805	0.000159492
	-197.667	0.000730551	-0.0119614	0.00354351	-0.0119614	-0.00016916	5.90671e-05	0.00354351	5.90671e-05	-8.61218e-05
	-196.714	0.000656176	-0.0121095	0.00347143	-0.0121095	-0.000308776	0.000136805	0.00347143	0.000136805	0.000159492
	-196.329	0.000656176	-0.0121095	0.00347143	-0.0121095	-0.000308776	0.000136805	0.00347143	0.000136805	0.000159492
	-196.195	0.000656176	-0.0121095	0.00347143	-0.0121095	-0.000308776	0.000136805	0.00347143	0.000136805	0.000159492
	-195.621	0.000656176	-0.0121095	0.00347143	-0.0121095	-0.000308776	0.000136805	0.00347143	0.000136805	0.000159492
	-195.509	0.00038512	-0.0124428	0.00360384	-0.0124428	0.000291593	-2.51456e-05	0.00360384	-2.51456e-05	0.000199217
	-194.825	0.000114063	-0.0127761	0.00373625	-0.0127761	0.000891962	-0.000187097	0.00373625	-0.000187097	0.000238943
	-194.106	0.000114063	-0.0127761	0.00373625	-0.0127761	0.000891962	-0.000187097	0.00373625	-0.000187097	0.000238943
	-193.973	0.000114063	-0.0127761	0.00373625	-0.0127761	0.000891962	-0.000187097	0.00373625	-0.000187097	0.000238943
	-193.906	0.000114063	-0.0127761	0.00373625	-0.0127761	0.000891962	-0.000187097	0.00373625	-0.000187097	0.000238943
	-192.652	0.000114063	-0.0127761	0.00373625	-0.0127761	0.000891962	-0.000187097	0.00373625	-0.000187097	0.000238943
	-191.984	0.000114063	-0.0127761	0.00373625	-0.0127761	0.000891962	-0.000187097	0.00373625	-0.000187097	0.000238943
	-191.92	0.000114063	-0.0127761	0.00373625	-0.0127761	0.000891962	-0.000187097	0.00373625	-0.000187097	0.000238943
	-191.798	-0.000321244	-0.0134696	0.00391519	-0.0134696	0.000838405	-0.000214151	0.00391519	-0.000214151	0.000258057
	-191.691	-0.000756552	-0.0141631	0.00409412	-0.0141631	0.000784848	-0.000241206	0.00409412	-0.000241206	0.000277171
	-191.387	-0.000756552	-0.0141631	0.00409412	-0.0141631	0.000784848	-0.000241206	0.00409412	-0.000241206	0.000277171
	-190.386	-0.000756552	-0.0141631	0.00409412	-0.0141631	0.000784848	-0.000241206	0.00409412	-0.000241206	0.000277171
	-189.951	-0.000756552	-0.0141631	0.00409412	-0.0141631	0.000784848	-0.000241206	0.00409412	-0.000241206	0.000277171
	-189.023	-0.000756552	-0.0141631	0.00409412	-0.0141631	0.000784848	-0.000241206	0.00409412	-0.000241206	0.000277171
	-188.987	0.000473034	-0.0148273	0.00444355	-0.0148273	-0.000483056	0.000269062	0.00444355	0.000269062	7.60903e-05
	-188.987	-0.000756552	-0.0141631	0.00409412	-0.0141631	0.000784848	-0.000241206	0.00409412	-0.000241206	0.000277171
	-188.812	0.000473034	-0.0148273	0.00444355	-0.0148273	-0.000483056	0.000269062	0.00444355	0.000269062	7.60903e-05
	-186.153	0.000473034	-0.0148273	0.00444355	-0.0148273	-0.000483056	0.000269062	0.00444355	0.000269062	7.60903e-05
	-186.027	0.000473034	-0.0148273	0.00444355	-0.0148273	-0.000483056	0.000269062	0.00444355	0.000269062	7.60903e-05
	-185.963	0.000473034	-0.0148273	0.00444355	-0.0148273	-0.000483056	0.000269062	0.00444355	0.000269062	7.60903e-05
	-185.93	0.000473034	-0.0148273	0.00444355	-0.0148273	-0.000483056	0.000269062	0.00444355	0.000269062	7.60903e-05
	-185.886	0.000473034	-0.0148273	0.00444355	-0.0148273	-0.000483056	0.000269062	0.00444355	0.000269062	7.60903e-05
	-185.866	0.000371824	-0.0149362	0.00455839	-0.0149362	-0.000544769	0.00029096	0.00455839	0.00029096	0.00013216
	-184.401	0.000270614	-0.0150451	0.00467322	-0.0150451	-0.000606482	0.000312859	0.00467322	0.000312859	0.00018823
	-184.247	0.000270614	-0.0150451	0.00467322	-0.0150451	-0.000606482	0.000312859	0.00467322	0.000312859	0.00018823
	-183.388	5.39254e-05	-0.0165541	0.00465698	-0.0165541	-0.000801197	0.000451011	0.00465698	0.000451011	0.000193133
	-183.388	0.000270614	-0.0150451	0.00467322	-0.0150451	-0.000606482	0.000312859	0.00467322	0.000312859	0.00018823
	-182.556	5.39254e-05	-0.0165541	0.00465698	-0.0165541	-0.000801197	0.000451011	0.00465698	0.000451011	0.000193133
	-181.697	5.39254e-05	-0.0165541	0.00465698	-0.0165541	-0.000801197	0.000451011	0.00465698	0.000451011	0.000193133
	-181.402	5.39254e-05	-0.0165541	0.00465698	-0.0165541	-0.000801197	0.000451011	0.00465698	0.000451011	0.000193133
	-181.098	5.39254e-05	-0.0165541	0.00465698	-0.0165541	-0.000801197	0.000451011	0.00465698	0.000451011	0.000193133
	-180.945	5.39254e-05	-0.0165541	0.00465698	-0.0165541	-0.000801197	0.000451011	0.00465698	0.000451011	0.000193133
	-180.619	5.39254e-05	-0.0165541	0.00465698	-0.0165541	-0.000801197	0.000451011	0.00465698	0.000451011	0.000193133
	-179.448	5.39254e-05	-0.0165541	0.00465698	-0.0165541	-0.000801197	0.000451011	0.00465698	0.000451011	0.000193133
	-178.808	5.39254e-05	-0.0165541	0.00465698	-0.0165541	-0.000801197	0.000451011	0.00465698	0.000451011	0.000193133
	-177.822	0.000294936	-0.0169216	0.00478685	-0.0169216	-0.000483453	0.000119487	0.00478685	0.000119487	0.000189678
	-177.494	-0.00034244	-0.0174495	0.00531565	-0.0174495	0.000374055	-0.000358836	0.00531565	-0.000358836	8.98331e-05
	-177.412	-0.00122083	-0.01761	0.00571458	-0.01761	0.000913818	-0.000505634	0.00571458	-0.000505634	-6.5563e-06
	-176.608	-0.00122083	-0.01761	0.00571458	-0.01761	0.000913818	-0.000505634	0.00571458	-0.000505634	-6.5563e-06
	-176.354	-0.00122083	-0.01761	0.00571458	-0.01761	0.000913818	-0.000505634	0.00571458	-0.000505634	-6.5563e-06
	-175.877	-0.00122083	-0.01761	0.00571458	-0.01761	0.000913818	-0.000505634	0.00571458	-0.000505634	-6.5563e-06
	-175.274	-0.00122083	-0.01761	0.00571458	-0.01761	0.000913818	-0.000505634	0.00571458	-0.000505634	-6.5563e-06
	-174.432	-0.00111695	-0.0186701	0.00598761	-0.0186701	0.00193361	-0.0006268	0.00598761	-0.0006268	-1.38297e-05
	-173.877	-0.00102409	-0.0197827	0.00625819	-0.0197827	0.00274051	-0.000839756	0.00625819	-0.000839756	0.000154558
	-173.165	-0.00103511	-0.0198351	0.00625574	-0.0198351	0.00252763	-0.000931546	0.00625574	-0.000931546	0.000330219
	-173.147	-0.00103511	-0.0198351	0.00625574	-0.0198351	0.00252763	-0.000931546	0.00625574	-0.000931546	0.000330219
	-172.895	-0.00103511	-0.0198351	0.00625574	-0.0198351	0.00252763	-0.000931546	0.00625574	-0.000931546	0.000330219
	-172.65	-0.00103511	-0.0198351	0.00625574	-0.0198351	0.00252763	-0.000931546	0.00625574	-0.000931546	0.000330219
	-172.631	-0.00102456	-0.020342	0.00645387	-0.020342	0.00138658	-0.000710434	0.00645387	-0.000710434	0.000329707
	-172.603	-0.00101401	-0.0208488	0.00665199	-0.0208488	0.000245538	-0.000489322	0.00665199	-0.000489322	0.000329196
	-172.233	-0.00101401	-0.0208488	0.00665199	-0.0208488	0.000245538	-0.000489322	0.00665199	-0.000489322	0.000329196
	-171.772	-0.00108945	-0.021608	0.00701274	-0.021608	-0.000890983	0.000333611	0.00701274	0.000333611	-0.000183981
	-171.772	-0.00101401	-0.0208488	0.00665199	-0.0208488	0.000245538	-0.000489322	0.00665199	-0.000489322	0.000329196
	-170.932	-0.00108945	-0.021608	0.00701274	-0.021608	-0.000890983	0.000333611	0.00701274	0.000333611	-0.000183981
	-170.861	-0.00108945	-0.021608	0.00701274	-0.021608	-0.000890983	0.000333611	0.00701274	0.000333611	-0.000183981
	-170.23	-0.00108945	-0.021608	0.00701274	-0.021608	-0.000890983	0.000333611	0.00701274	0.000333611	-0.000183981
	-170.155	-0.00108945	-0.021608	0.00701274	-0.021608	-0.000890983	0.000333611	0.00701274	0.000333611	-0.000183981
	-169.307	-0.00108945	-0.021608	0.00701274	-0.021608	-0.000890983	0.000333611	0.00701274	0.000333611	-0.000183981
	-169.123	-0.00108945	-0.021608	0.00701274	-0.021608	-0.000890983	0.000333611	0.00701274	0.000333611	-0.000183981
	-169.022	-0.00108945	-0.021608	0.00701274	-0.021608	-0.000890983	0.000333611	0.00701274	0.000333611	-0.000183981
	-169.015	-0.00108945	-0.021608	0.00701274	-0.021608	-0.000890983	0.000333611	0.00701274	0.000333611	-0.000183981
	-168.196	-0.00108945	-0.021608	0.00701274	-0.021608	-0.000890983	0.000333611	0.00701274	0.000333611	-0.000183981
	-167.387	-0.00108945	-0.021608	0.00701274	-0.021608	-0.000890983	0.000333611	0.00701274	0.000333611	-0.000183981
	-167.385	-0.00108945	-0.021608	0.00701274	-0.021608	-0.000890983	0.000333611	0.00701274	0.000333611	-0.000183981
	-167.35	-0.00108945	-0.021608	0.00701274	-0.021608	-0.000890983	0.000333611	0.00701274	0.000333611	-0.000183981
	-166.448	-0.00108945	-0.021608	0.00701274	-0.021608	-0.000890983	0.000333611	0.00701274	0.000333611	-0.000183981
	-166.259	-0.00108945	-0.021608	0.00701274	-0.021608	-0.000890983	0.000333611	0.00701274	0.000333611	-0.000183981
	-166.162	-0.00114309	-0.0226278	0.00716562	-0.0226278	0.000279688	-0.000165778	0.00716562	-0.000165778	-5.5465e-05
	-165.899	-0.00119674	-0.0236477	0.00731849	-0.0236477	0.00145036	-0.000665167	0.00731849	-0.000665167	7.30507e-05
	-165.365	-0.000461798	-0.0237665	0.00771887	-0.0237665	0.000903393	-0.000391222	0.00771887	-0.000391222	8.86056e-05
	-165.325	0.000273144	-0.0238852	0.00811925	-0.0238852	0.000356427	-0.000117277	0.00811925	-0.000117277	0.000104161
	-164.831	0.000273144	-0.0238852	0.00811925	-0.0238852	0.000356427	-0.000117277	0.00811925	-0.000117277	0.000104161
	-164.375	0.000273144	-0.0238852	0.00811925	-0.0238852	0.000356427	-0.000117277	0.00811925	-0.000117277	0.000104161
	-164.373	0.000273144	-0.0238852	0.00811925	-0.0238852	0.000356427	-0.000117277	0.00811925	-0.000117277	0.000104161
	-164.17	0.000273144	-0.0238852	0.00811925	-0.0238852	0.000356427	-0.000117277	0.00811925	-0.000117277	0.000104161
	-163.602	0.000273144	-0.0238852	0.00811925	-0.0238852	0.000356427	-0.000117277	0.00811925	-0.000117277	0.000104161
	-163.144	0.000273144	-0.0238852	0.00811925	-0.0238852	0.000356427	-0.000117277	0.00811925	-0.000117277	0.000104161
	-162.768	0.000273144	-0.0238852	0.00811925	-0.0238852	0.000356427	-0.000117277	0.00811925	-0.000117277	0.000104161
	-162.765	0.000273144	-0.0238852	0.00811925	-0.0238852	0.000356427	-0.000117277	0.00811925	-0.000117277	0.000104161
	-162.374	0.000273144	-0.0238852	0.00811925	-0.0238852	0.000356427	-0.000117277	0.00811925	-0.000117277	0.000104161
	-162.012	-3.77013e-05	-0.024621	0.00871397	-0.024621	-0.000641035	0.000348048	0.00871397	0.000348048	0.000159897
	-162.012	0.000273144	-0.0238852	0.00811925	-0.0238852	0.000356427	-0.000117277	0.00811925	-0.000117277	0.000104161
	-161.771	-3.77013e-05	-0.024621	0.00871397	-0.024621	-0.000641035	0.000348048	0.00871397	0.000348048	0.000159897
	-161.473	-3.77013e-05	-0.024621	0.00871397	-0.024621	-0.000641035	0.000348048	0.00871397	0.000348048	0.000159897
	-161.118	-3.77013e-05	-0.024621	0.00871397	-0.024621	-0.000641035	0.000348048	0.00871397	0.000348048	0.000159897
	-161.057	-3.77013e-05	-0.024621	0.00871397	-0.024621	-0.000641035	0.000348048	0.00871397	0.000348048	0.000159897
	-160.85	-0.000318098	-0.0254704	0.00860323	-0.0254704	-0.00158811	0.000324336	0.00860323	0.000324336	0.00017593
	-159.827	-0.000598494	-0.0263199	0.00849249	-0.0263199	-0.00253518	0.000300624	0.00849249	0.000300624	0.000191962
	-159.744	-0.000598494	-0.0263199	0.00849249	-0.0263199	-0.00253518	0.000300624	0.00849249	0.000300624	0.000191962
	-159.657	-0.000535366	-0.0260034	0.00886897	-0.0260034	-0.00197833	0.000629942	0.00886897	0.000629942	7.97833e-05
	-159.487	-0.000472238	-0.0256869	0.00924545	-0.0256869	-0.00142148	0.00095926	0.00924545	0.00095926	-3.23953e-05
	-159.399	-0.000472238	-0.0256869	0.00924545	-0.0256869	-0.00142148	0.00095926	0.00924545	0.00095926	-3.23953e-05
	-159.342	-0.000472238	-0.0256869	0.00924545	-0.0256869	-0.00142148	0.00095926	0.00924545	0.00095926	-3.23953e-05
	-159.244	-0.000472238	-0.0256869	0.00924545	-0.0256869	-0.00142148	0.00095926	0.00924545	0.00095926	-3.23953e-05
	-158.283	-0.000472238	-0.0256869	0.00924545	-0.0256869	-0.00142148	0.00095926	0.00924545	0.00095926	-3.23953e-05
	-158.135	-0.000472238	-0.0256869	0.00924545	-0.0256869	-0.00142148	0.00095926	0.00924545	0.00095926	-3.23953e-05
	-157.931	-0.000472238	-0.0256869	0.00924545	-0.0256869	-0.00142148	0.00095926	0.00924545	0.00095926	-3.23953e-05
	-157.245	-0.000496017	-0.0267905	0.00931867	-0.0267905	0.00100597	0.000427392	0.00931867	0.000427392	3.00588e-05
	-157.177	-0.000519796	-0.0278942	0.00939189	-0.0278942	0.00343343	-0.000104476	0.00939189	-0.000104476	9.25129e-05
	-157.161	-0.000519796	-0.0278942	0.00939189	-0.0278942	0.00343343	-0.000104476	0.00939189	-0.000104476	9.25129e-05
	-157.087	-0.000519796	-0.0278942	0.00939189	-0.0278942	0.00343343	-0.000104476	0.00939189	-0.000104476	9.25129e-05
	-156.657	-0.000519796	-0.0278942	0.00939189	-0.0278942	0.00343343	-0.000104476	0.00939189	-0.000104476	9.25129e-05
	-156.638	-0.000519796	-0.0278942	0.00939189	-0.0278942	0.00343343	-0.000104476	0.00939189	-0.000104476	9.25129e-05
	-156.398	-0.000519796	-0.0278942	0.00939189	-0.0278942	0.00343343	-0.000104476	0.00939189	-0.000104476	9.25129e-05
	-156.262	-0.000519796	-0.0278942	0.00939189	-0.0278942	0.00343343	-0.000104476	0.00939189	-0.000104476	9.25129e-05
	-155.874	-0.000519796	-0.0278942	0.00939189	-0.0278942	0.00343343	-0.000104476	0.00939189	-0.000104476	9.25129e-05
	-155.759	-0.000519796	-0.0278942	0.00939189	-0.0278942	0.00343343	-0.000104476	0.00939189	-0.000104476	9.25129e-05
	-155.658	-0.000519796	-0.0278942	0.00939189	-0.0278942	0.00343343	-0.000104476	0.00939189	-0.000104476	9.25129e-05
	-155.619	-0.000519796	-0.0278942	0.00939189	-0.0278942	0.00343343	-0.000104476	0.00939189	-0.000104476	9.25129e-05
	-155.605	-9.64745e-05	-0.0290088	0.00960358	-0.0290088	0.00150035	-0.000148056	0.00960358	-0.000148056	0.00014414
	-155.15	0.000326847	-0.0301234	0.00981527	-0.0301234	-0.00043273	-0.000191637	0.00981527	-0.000191637	0.000195767
	-154.732	0.000326847	-0.0301234	0.00981527	-0.0301234	-0.00043273	-0.000191637	0.00981527	-0.000191637	0.000195767
	-153.672	0.000326847	-0.0301234	0.00981527	-0.0301234	-0.00043273	-0.000191637	0.00981527	-0.000191637	0.000195767
	-153.611	0.000326847	-0.0301234	0.00981527	-0.0301234	-0.00043273	-0.000191637	0.00981527	-0.000191637	0.000195767
	-153.458	0.000326847	-0.0301234	0.00981527	-0.0301234	-0.00043273	-0.000191637	0.00981527	-0.000191637	0.000195767
	-153.309	0.000326847	-0.0301234	0.00981527	-0.0301234	-0.00043273	-0.000191637	0.00981527	-0.000191637	0.000195767
	-152.598	0.000326847	-0.0301234	0.00981527	-0.0301234	-0.00043273	-0.000191637	0.00981527	-0.000191637	0.000195767
	-152.4	0.000326847	-0.0301234	0.00981527	-0.0301234	-0.00043273	-0.000191637	0.00981527	-0.000191637	0.000195767
	-152.4	-0.0024996	-0.0298349	0.0111449	-0.0298349	-4.33343e-05	-0.000303358	0.0111449	-0.000303358	-0.000428354
	-152.166	-0.0024996	-0.0298349	0.0111449	-0.0298349	-4.33343e-05	-0.000303358	0.0111449	-0.000303358	-0.000428354
	-151.8	-0.0024996	-0.0298349	0.0111449	-0.0298349	-4.33343e-05	-0.000303358	0.0111449	-0.000303358	-0.000428354
	-151.606	-0.0024996	-0.0298349	0.0111449	-0.0298349	-4.33343e-05	-0.000303358	0.0111449	-0.000303358	-0.000428354
	-151.475	-0.0024996	-0.0298349	0.0111449	-0.0298349	-4.33343e-05	-0.000303358	0.0111449	-0.000303358	-0.000428354
	-150.609	-0.0024996	-0.0298349	0.0111449	-0.0298349	-4.33343e-05	-0.000303358	0.0111449	-0.000303358	-0.000428354
	-150.272	-0.0024996	-0.0298349	0.0111449	-0.0298349	-4.33343e-05	-0.000303358	0.0111449	-0.000303358	-0.000428354
	-150.046	-0.00254413	-0.030075	0.0112603	-0.030075	0.00274689	0.00132081	0.0112603	0.00132081	-0.000481388
	-149.782	-0.00258867	-0.0303151	0.0113757	-0.0303151	0.00553712	0.00294498	0.0113757	0.00294498	-0.000534423
	-149.028	-0.00224493	-0.0307719	0.0117917	-0.0307719	0.00270803	0.0012109	0.0117917	0.0012109	-0.000436883
	-147.733	-0.00190118	-0.0312286	0.0122078	-0.0312286	-0.000121063	-0.000523174	0.0122078	-0.000523174	-0.000339343
	-147.543	-0.00190118	-0.0312286	0.0122078	-0.0312286	-0.000121063	-0.000523174	0.0122078	-0.000523174	-0.000339343
	-147.362	-0.00214483	-0.0333262	0.0124164	-0.0333262	0.00318258	-0.00124244	0.0124164	-0.00124244	-0.000221807
	-147.015	-0.00238847	-0.0354238	0.012625	-0.0354238	0.00648621	-0.0019617	0.012625	-0.0019617	-0.000104271
	-146.741	-0.00189068	-0.0365424	0.0134636	-0.0365424	0.00408108	-0.00180035	0.0134636	-0.00180035	0.000457568
	-146.559	-0.0013929	-0.037661	0.0143021	-0.037661	0.00167594	-0.00163901	0.0143021	-0.00163901	0.00101941
	-145.619	-0.0013929	-0.037661	0.0143021	-0.037661	0.00167594	-0.00163901	0.0143021	-0.00163901	0.00101941
	-145.145	-0.0013929	-0.037661	0.0143021	-0.037661	0.00167594	-0.00163901	0.0143021	-0.00163901	0.00101941
	-144.256	-0.0013929	-0.037661	0.0143021	-0.037661	0.00167594	-0.00163901	0.0143021	-0.00163901	0.00101941
	-144.256	-0.00271031	-0.0399372	0.0172999	-0.0399372	-0.000649532	0.00010085	0.0172999	0.00010085	0.00155884
	-143.393	-0.00271031	-0.0399372	0.0172999	-0.0399372	-0.000649532	0.00010085	0.0172999	0.00010085	0.00155884
	-143.38	-0.00271031	-0.0399372	0.0172999	-0.0399372	-0.000649532	0.00010085	0.0172999	0.00010085	0.00155884
	-143.357	-0.00271031	-0.0399372	0.0172999	-0.0399372	-0.000649532	0.00010085	0.0172999	0.00010085	0.00155884
	-142.72	-0.00271031	-0.0399372	0.0172999	-0.0399372	-0.000649532	0.00010085	0.0172999	0.00010085	0.00155884
	-142.215	-0.00271031	-0.0399372	0.0172999	-0.0399372	-0.000649532	0.00010085	0.0172999	0.00010085	0.00155884
	-141.753	-0.00271031	-0.0399372	0.0172999	-0.0399372	-0.000649532	0.00010085	0.0172999	0.00010085	0.00155884
	-141.002	-0.00271031	-0.0399372	0.0172999	-0.0399372	-0.000649532	0.00010085	0.0172999	0.00010085	0.00155884
	-139.853	-0.00271031	-0.0399372	0.0172999	-0.0399372	-0.000649532	0.00010085	0.0172999	0.00010085	0.00155884
	-139.608	-0.00271031	-0.0399372	0.0172999	-0.0399372	-0.000649532	0.00010085	0.0172999	0.00010085	0.00155884
	-139.249	-0.00271031	-0.0399372	0.0172999	-0.0399372	-0.000649532	0.00010085	0.0172999	0.00010085	0.00155884
	-138.999	-0.00271031	-0.0399372	0.0172999	-0.0399372	-0.000649532	0.00010085	0.0172999	0.00010085	0.00155884
	-138.975	-0.00271031	-0.0399372	0.0172999	-0.0399372	-0.000649532	0.00010085	0.0172999	0.00010085	0.00155884
	-138.646	-0.00271031	-0.0399372	0.0172999	-0.0399372	-0.000649532	0.00010085	0.0172999	0.00010085	0.00155884
	-137.771	0.00109087	-0.0393345	0.0163427	-0.0393345	-0.000578113	2.70342e-05	0.0163427	2.70342e-05	0.00154819
	-136.897	0.00489204	-0.0387318	0.0153855	-0.0387318	-0.000506694	-4.67812e-05	0.0153855	-4.67812e-05	0.00153755
	-136.847	0.00489204	-0.0387318	0.0153855	-0.0387318	-0.000506694	-4.67812e-05	0.0153855	-4.67812e-05	0.00153755
	-136.518	0.00489204	-0.0387318	0.0153855	-0.0387318	-0.000506694	-4.67812e-05	0.0153855	-4.67812e-05	0.00153755
	-136.51	0.00489204	-0.0387318	0.0153855	-0.0387318	-0.000506694	-4.67812e-05	0.0153855	-4.67812e-05	0.00153755
	-136.18	0.0029805	-0.0415383	0.0165639	-0.0415383	-0.00436938	0.00172619	0.0165639	0.00172619	0.000818123
	-136.098	0.00106897	-0.0443449	0.0177424	-0.0443449	-0.00823206	0.00349916	0.0177424	0.00349916	9.87009e-05
	-135.891	0.00106897	-0.0443449	0.0177424	-0.0443449	-0.00823206	0.00349916	0.0177424	0.00349916	9.87009e-05
	-135.854	0.00106897	-0.0443449	0.0177424	-0.0443449	-0.00823206	0.00349916	0.0177424	0.00349916	9.87009e-05
	-135.829	0.00106897	-0.0443449	0.0177424	-0.0443449	-0.00823206	0.00349916	0.0177424	0.00349916	9.87009e-05
	-135.829	0.00264314	-0.0480066	0.0180028	-0.0480066	-0.00333272	0.00156664	0.0180028	0.00156664	-0.000344644
	-135.764	0.00264314	-0.0480066	0.0180028	-0.0480066	-0.00333272	0.00156664	0.0180028	0.00156664	-0.000344644
	-134.572	0.00264314	-0.0480066	0.0180028	-0.0480066	-0.00333272	0.00156664	0.0180028	0.00156664	-0.000344644
	-133.829	0.00264314	-0.0480066	0.0180028	-0.0480066	-0.00333272	0.00156664	0.0180028	0.00156664	-0.000344644
	-133.398	0.00264314	-0.0480066	0.0180028	-0.0480066	-0.00333272	0.00156664	0.0180028	0.00156664	-0.000344644
	-133.215	0.00298218	-0.0485353	0.0189132	-0.0485353	-0.00291667	0.000946689	0.0189132	0.000946689	0.000533978
	-132.802	0.00332123	-0.0490639	0.0198235	-0.0490639	-0.00250063	0.000326738	0.0198235	0.000326738	0.0014126
	-132.802	-0.00417235	-0.0508455	0.0232569	-0.0508455	-0.000508574	-0.000684784	0.0232569	-0.000684784	0.00122253
	-131.962	-0.00417235	-0.0508455	0.0232569	-0.0508455	-0.000508574	-0.000684784	0.0232569	-0.000684784	0.00122253
	-131.356	-0.00417235	-0.0508455	0.0232569	-0.0508455	-0.000508574	-0.000684784	0.0232569	-0.000684784	0.00122253
	-130.902	-0.00417235	-0.0508455	0.0232569	-0.0508455	-0.000508574	-0.000684784	0.0232569	-0.000684784	0.00122253
	-130.616	-0.00417235	-0.0508455	0.0232569	-0.0508455	-0.000508574	-0.000684784	0.0232569	-0.000684784	0.00122253
	-130.215	-0.00417235	-0.0508455	0.0232569	-0.0508455	-0.000508574	-0.000684784	0.0232569	-0.000684784	0.00122253
	-129.757	-0.00417235	-0.0508455	0.0232569	-0.0508455	-0.000508574	-0.000684784	0.0232569	-0.000684784	0.00122253
	-129.348	-0.00417235	-0.0508455	0.0232569	-0.0508455	-0.000508574	-0.000684784	0.0232569	-0.000684784	0.00122253
	-128.673	-0.00417235	-0.0508455	0.0232569	-0.0508455	-0.000508574	-0.000684784	0.0232569	-0.000684784	0.00122253
	-127.58	-0.00417235	-0.0508455	0.0232569	-0.0508455	-0.000508574	-0.000684784	0.0232569	-0.000684784	0.00122253
	-127.392	-0.00417235	-0.0508455	0.0232569	-0.0508455	-0.000508574	-0.000684784	0.0232569	-0.000684784	0.00122253
	-127.341	-0.00417235	-0.0508455	0.0232569	-0.0508455	-0.000508574	-0.000684784	0.0232569	-0.000684784	0.00122253
	-127.341	-0.000960986	-0.0567934	0.0241729	-0.0567934	0.0031579	-0.000152148	0.0241729	-0.000152148	0.000807675
	-127.071	-0.000960986	-0.0567934	0.0241729	-0.0567934	0.0031579	-0.000152148	0.0241729	-0.000152148	0.000807675
	-126.995	-0.000960986	-0.0567934	0.0241729	-0.0567934	0.0031579	-0.000152148	0.0241729	-0.000152148	0.000807675
	-125.342	-0.000960986	-0.0567934	0.0241729	-0.0567934	0.0031579	-0.000152148	0.0241729	-0.000152148	0.000807675
	-124.928	-0.000960986	-0.0567934	0.0241729	-0.0567934	0.0031579	-0.000152148	0.0241729	-0.000152148	0.000807675
	-124.537	-0.000960986	-0.0567934	0.0241729	-0.0567934	0.0031579	-0.000152148	0.0241729	-0.000152148	0.000807675
	-122.608	-0.000960986	-0.0567934	0.0241729	-0.0567934	0.0031579	-0.000152148	0.0241729	-0.000152148	0.000807675
	-122.516	-0.000960986	-0.0567934	0.0241729	-0.0567934	0.0031579	-0.000152148	0.0241729	-0.000152148	0.000807675
	-122.403	0.000481087	-0.0635177	0.0276295	-0.0635177	-0.00333201	0.00313424	0.0276295	0.00313424	-0.000856181
	-122.403	-0.000960986	-0.0567934	0.0241729	-0.0567934	0.0031579	-0.000152148	0.0241729	-0.000152148	0.000807675
	-122.2	0.000481087	-0.0635177	0.0276295	-0.0635177	-0.00333201	0.00313424	0.0276295	0.00313424	-0.000856181
	-120.866	0.000481087	-0.0635177	0.0276295	-0.0635177	-0.00333201	0.00313424	0.0276295	0.00313424	-0.000856181
	-120.246	-0.000660749	-0.0643381	0.0267867	-0.0643381	-0.00216729	0.00130247	0.0267867	0.00130247	-0.000621231
	-119.846	-0.00180258	-0.0651585	0.0259438	-0.0651585	-0.00100257	-0.000529295	0.0259438	-0.000529295	-0.00038628
	-119.451	-0.00180258	-0.0651585	0.0259438	-0.0651585	-0.00100257	-0.000529295	0.0259438	-0.000529295	-0.00038628
	-118.931	-0.00285535	-0.0700302	0.0285369	-0.0700302	1.91634e-06	-0.000488725	0.0285369	-0.000488725	-0.000700009
	-117.796	-0.000117909	-0.0730387	0.0332086	-0.0730387	0.00191397	0.00050924	0.0332086	0.00050924	-0.000371281
	-117.544	0.0036723	-0.0711755	0.0352871	-0.0711755	0.00282154	0.00146664	0.0352871	0.00146664	0.000271176
	-117.284	0.0036723	-0.0711755	0.0352871	-0.0711755	0.00282154	0.00146664	0.0352871	0.00146664	0.000271176
	-117.078	0.0036723	-0.0711755	0.0352871	-0.0711755	0.00282154	0.00146664	0.0352871	0.00146664	0.000271176
	-116.908	0.0036723	-0.0711755	0.0352871	-0.0711755	0.00282154	0.00146664	0.0352871	0.00146664	0.000271176
	-116.782	0.0036723	-0.0711755	0.0352871	-0.0711755	0.00282154	0.00146664	0.0352871	0.00146664	0.000271176
	-116.691	0.0036723	-0.0711755	0.0352871	-0.0711755	0.00282154	0.00146664	0.0352871	0.00146664	0.000271176
	-115.592	0.0036723	-0.0711755	0.0352871	-0.0711755	0.00282154	0.00146664	0.0352871	0.00146664	0.000271176
	-115.007	0.00359364	-0.0694582	0.0375895	-0.0694582	-0.006327	-0.00271782	0.0375895	-0.00271782	0.00779882
	-115.007	0.0036723	-0.0711755	0.0352871	-0.0711755	0.00282154	0.00146664	0.0352871	0.00146664	0.000271176
	-114.656	0.00359364	-0.0694582	0.0375895	-0.0694582	-0.006327	-0.00271782	0.0375895	-0.00271782	0.00779882
	-114.141	0.00359364	-0.0694582	0.0375895	-0.0694582	-0.006327	-0.00271782	0.0375895	-0.00271782	0.00779882
	-113.012	0.00359364	-0.0694582	0.0375895	-0.0694582	-0.006327	-0.00271782	0.0375895	-0.00271782	0.00779882
	-112.432	0.00359364	-0.0694582	0.0375895	-0.0694582	-0.006327	-0.00271782	0.0375895	-0.00271782	0.00779882
	-112.363	0.00359364	-0.0694582	0.0375895	-0.0694582	-0.006327	-0.00271782	0.0375895	-0.00271782	0.00779882
	-112.283	0.00375454	-0.073209	0.040524	-0.073209	-0.00234492	-0.00181338	0.040524	-0.00181338	0.00375267
	-111.398	0.00391544	-0.0769598	0.0434584	-0.0769598	0.00163715	-0.000908946	0.0434584	-0.000908946	-0.000293483
	-111.012	0.00391544	-0.0769598	0.0434584	-0.0769598	0.00163715	-0.000908946	0.0434584	-0.000908946	-0.000293483
	-110.484	0.00542428	-0.0814416	0.0447115	-0.0814416	0.00433642	-0.002382	0.0447115	-0.002382	0.000270605
	-110.095	0.00693313	-0.0859235	0.0459646	-0.0859235	0.00703569	-0.00385506	0.0459646	-0.00385506	0.000834693
	-108.847	0.00477703	-0.0911641	0.049396	-0.0911641	0.000471506	0.00304202	0.049396	0.00304202	-0.00428895
	-108.8	0.00262094	-0.0964048	0.0528275	-0.0964048	-0.00609268	0.0099391	0.0528275	0.0099391	-0.0094126
	-108.758	0.00262094	-0.0964048	0.0528275	-0.0964048	-0.00609268	0.0099391	0.0528275	0.0099391	-0.0094126
	-108.735	0.00262094	-0.0964048	0.0528275	-0.0964048	-0.00609268	0.0099391	0.0528275	0.0099391	-0.0094126
	-108.609	0.00262094	-0.0964048	0.0528275	-0.0964048	-0.00609268	0.0099391	0.0528275	0.0099391	-0.0094126
	-108.403	0.00262094	-0.0964048	0.0528275	-0.0964048	-0.00609268	0.0099391	0.0528275	0.0099391	-0.0094126
	-108.128	0.00262094	-0.0964048	0.0528275	-0.0964048	-0.00609268	0.0099391	0.0528275	0.0099391	-0.0094126
	-107.23	0.00262094	-0.0964048	0.0528275	-0.0964048	-0.00609268	0.0099391	0.0528275	0.0099391	-0.0094126
	-106.767	0.00262094	-0.0964048	0.0528275	-0.0964048	-0.00609268	0.0099391	0.0528275	0.0099391	-0.0094126
	-106.325	0.00262094	-0.0964048	0.0528275	-0.0964048	-0.00609268	0.0099391	0.0528275	0.0099391	-0.0094126
	-106.079	0.00262094	-0.0964048	0.0528275	-0.0964048	-0.00609268	0.0099391	0.0528275	0.0099391	-0.0094126
	-105.764	0.00262094	-0.0964048	0.0528275	-0.0964048	-0.00609268	0.0099391	0.0528275	0.0099391	-0.0094126
	-105.66	0.00262094	-0.0964048	0.0528275	-0.0964048	-0.00609268	0.0099391	0.0528275	0.0099391	-0.0094126
	-105.545	0.00262094	-0.0964048	0.0528275	-0.0964048	-0.00609268	0.0099391	0.0528275	0.0099391	-0.0094126
	-104.481	0.00262094	-0.0964048	0.0528275	-0.0964048	-0.00609268	0.0099391	0.0528275	0.0099391	-0.0094126
	-104.197	0.00263248	-0.0969181	0.0542277	-0.0969181	-0.00256395	0.00396482	0.0542277	0.00396482	-0.00376709
	-104.079	0.0040635	-0.106471	0.0565406	-0.106471	-0.0001539	-0.00145216	0.0565406	-0.00145216	0.00177392
	-104.023	0.00548297	-0.115512	0.0574532	-0.115512	-0.00127258	-0.000894872	0.0574532	-0.000894872	0.00166944
	-104.023	0.00469982	-0.111751	0.0615305	-0.111751	-0.00482324	-0.00150155	0.0615305	-0.00150155	0.00525245
	-101.882	0.00469982	-0.111751	0.0615305	-0.111751	-0.00482324	-0.00150155	0.0615305	-0.00150155	0.00525245
	-101.575	0.00469982	-0.111751	0.0615305	-0.111751	-0.00482324	-0.00150155	0.0615305	-0.00150155	0.00525245
	-101.575	0.00469982	-0.111751	0.0615305	-0.111751	-0.00482324	-0.00150155	0.0615305	-0.00150155	0.00525245
	-101.575	0.00469982	-0.111751	0.0615305	-0.111751	-0.00482324	-0.00150155	0.0615305	-0.00150155	0.00525245
	-101.574	0.00469982	-0.111751	0.0615305	-0.111751	-0.00482324	-0.00150155	0.0615305	-0.00150155	0.00525245
	-101.419	0.00469982	-0.111751	0.0615305	-0.111751	-0.00482324	-0.00150155	0.0615305	-0.00150155	0.00525245
	-101.282	0.00469982	-0.111751	0.0615305	-0.111751	-0.00482324	-0.00150155	0.0615305	-0.00150155	0.00525245
	-100.458	0.00469982	-0.111751	0.0615305	-0.111751	-0.00482324	-0.00150155	0.0615305	-0.00150155	0.00525245
	-99.0616	0.00469982	-0.111751	0.0615305	-0.111751	-0.00482324	-0.00150155	0.0615305	-0.00150155	0.00525245
	-98.8153	0.00469982	-0.111751	0.0615305	-0.111751	-0.00482324	-0.00150155	0.0615305	-0.00150155	0.00525245
	-96.7371	-0.00358081	-0.117436	0.0688288	-0.117436	0.00182598	-0.00373053	0.0688288	-0.00373053	0.00378694
	-96.6009	-0.0118614	-0.123121	0.0761271	-0.123121	0.00847519	-0.00595951	0.0761271	-0.00595951	0.00232142
	-96.5598	-0.0118614	-0.123121	0.0761271	-0.123121	0.00847519	-0.00595951	0.0761271	-0.00595951	0.00232142
	-96.1626	-0.0118614	-0.123121	0.0761271	-0.123121	0.00847519	-0.00595951	0.0761271	-0.00595951	0.00232142
	-94.8644	-0.0118614	-0.123121	0.0761271	-0.123121	0.00847519	-0.00595951	0.0761271	-0.00595951	0.00232142
	-94.7533	-0.0118614	-0.123121	0.0761271	-0.123121	0.00847519	-0.00595951	0.0761271	-0.00595951	0.00232142
	-94.2005	-0.00849619	-0.131612	0.0789049	-0.131612	0.0120162	-0.00894	0.0789049	-0.00894	0.00370697
	-93.8995	-0.00513093	-0.140102	0.0816826	-0.140102	0.0155573	-0.0119205	0.0816826	-0.0119205	0.00509251
	-93.0128	-0.00513093	-0.140102	0.0816826	-0.140102	0.0155573	-0.0119205	0.0816826	-0.0119205	0.00509251
	-92.7291	-0.00513093	-0.140102	0.0816826	-0.140102	0.0155573	-0.0119205	0.0816826	-0.0119205	0.00509251
	-92.638	-0.00513093	-0.140102	0.0816826	-0.140102	0.0155573	-0.0119205	0.0816826	-0.0119205	0.00509251
	-92.6092	-0.00513093	-0.140102	0.0816826	-0.140102	0.0155573	-0.0119205	0.0816826	-0.0119205	0.00509251
	-92.2641	-0.00513093	-0.140102	0.0816826	-0.140102	0.0155573	-0.0119205	0.0816826	-0.0119205	0.00509251
	-92.1652	-0.00513093	-0.140102	0.0816826	-0.140102	0.0155573	-0.0119205	0.0816826	-0.0119205	0.00509251
	-91.9523	-0.00513093	-0.140102	0.0816826	-0.140102	0.0155573	-0.0119205	0.0816826	-0.0119205	0.00509251
	-91.9523	-0.0171934	-0.155425	0.0934518	-0.155425	0.00119519	-0.00102801	0.0934518	-0.00102801	-0.00316343
	-91.5735	-0.00488811	-0.156431	0.101557	-0.156431	-0.00457242	0.00223291	0.101557	0.00223291	-0.00045658
	-90.2602	0.00741715	-0.157437	0.109662	-0.157437	-0.01034	0.00549382	0.109662	0.00549382	0.00225027
	-90.0373	0.00741715	-0.157437	0.109662	-0.157437	-0.01034	0.00549382	0.109662	0.00549382	0.00225027
	-89.1722	0.00741715	-0.157437	0.109662	-0.157437	-0.01034	0.00549382	0.109662	0.00549382	0.00225027
	-89.0623	0.00741715	-0.157437	0.109662	-0.157437	-0.01034	0.00549382	0.109662	0.00549382	0.00225027
	-88.3288	0.00741715	-0.157437	0.109662	-0.157437	-0.01034	0.00549382	0.109662	0.00549382	0.00225027
	-88.1539	0.00741715	-0.157437	0.109662	-0.157437	-0.01034	0.00549382	0.109662	0.00549382	0.00225027
	-87.0938	0.00741715	-0.157437	0.109662	-0.157437	-0.01034	0.00549382	0.109662	0.00549382	0.00225027
	-86.7226	0.00741715	-0.157437	0.109662	-0.157437	-0.01034	0.00549382	0.109662	0.00549382	0.00225027
	-86.3973	0.013399	-0.174362	0.112347	-0.174362	0.00690982	-0.00274117	0.112347	-0.00274117	0.00344237
	-86.1845	0.0193809	-0.191286	0.115032	-0.191286	0.0241597	-0.0109762	0.115032	-0.0109762	0.00463446
	-86.1459	0.0194006	-0.191042	0.114575	-0.191042	0.0111914	-0.0159406	0.114575	-0.0159406	0.0151839
	-86.1133	0.0194204	-0.190799	0.114117	-0.190799	-0.00177682	-0.020905	0.114117	-0.020905	0.0257334
	-85.68	0.0194204	-0.190799	0.114117	-0.190799	-0.00177682	-0.020905	0.114117	-0.020905	0.0257334
	-84.5386	0.0194204	-0.190799	0.114117	-0.190799	-0.00177682	-0.020905	0.114117	-0.020905	0.0257334
	-84.3703	0.0194204	-0.190799	0.114117	-0.190799	-0.00177682	-0.020905	0.114117	-0.020905	0.0257334
	-83.8565	0.0194204	-0.190799	0.114117	-0.190799	-0.00177682	-0.020905	0.114117	-0.020905	0.0257334
	-83.4953	0.0194204	-0.190799	0.114117	-0.190799	-0.00177682	-0.020905	0.114117	-0.020905	0.0257334
	-82.6933	0.0194204	-0.190799	0.114117	-0.190799	-0.00177682	-0.020905	0.114117	-0.020905	0.0257334
	-82.271	0.0194204	-0.190799	0.114117	-0.190799	-0.00177682	-0.020905	0.114117	-0.020905	0.0257334
	-81.5672	0.0194204	-0.190799	0.114117	-0.190799	-0.00177682	-0.020905	0.114117	-0.020905	0.0257334
	-80.8316	0.0194204	-0.190799	0.114117	-0.190799	-0.00177682	-0.020905	0.114117	-0.020905	0.0257334
	-80.4386	-0.000728927	-0.19118	0.128421	-0.19118	0.00368827	-0.01973	0.128421	-0.01973	0.0157284
	-80.1938	-0.0208783	-0.191561	0.142725	-0.191561	0.00915335	-0.0185549	0.142725	-0.0185549	0.00572343
	-80.0627	-0.0208783	-0.191561	0.142725	-0.191561	0.00915335	-0.0185549	0.142725	-0.0185549	0.00572343
	-78.8685	-0.0208783	-0.191561	0.142725	-0.191561	0.00915335	-0.0185549	0.142725	-0.0185549	0.00572343
	-78.2688	-0.0184306	-0.198096	0.146161	-0.198096	0.0265972	-0.0276683	0.146161	-0.0276683	0.00977596
	-78.04	-0.015983	-0.204631	0.149597	-0.204631	0.0440411	-0.0367817	0.149597	-0.0367817	0.0138285
	-77.658	-0.015983	-0.204631	0.149597	-0.204631	0.0440411	-0.0367817	0.149597	-0.0367817	0.0138285
	-77.2785	-0.0261733	-0.220204	0.16714	-0.220204	0.0373381	-0.0316274	0.16714	-0.0316274	0.0110574
	-76.8168	-0.0402899	-0.24221	0.183224	-0.24221	0.0290633	-0.0293804	0.183224	-0.0293804	0.00777474
	-76.1755	-0.0442162	-0.248643	0.181766	-0.248643	0.0274915	-0.0322878	0.181766	-0.0322878	0.00726314
	-75.7171	-0.0442162	-0.248643	0.181766	-0.248643	0.0274915	-0.0322878	0.181766	-0.0322878	0.00726314
	-75.4831	-0.0560678	-0.296636	0.207366	-0.296636	-0.046019	0.00455425	0.207366	0.00455425	-0.0110786
	-75.4831	-0.0442162	-0.248643	0.181766	-0.248643	0.0274915	-0.0322878	0.181766	-0.0322878	0.00726314
	-75.2428	-0.0560678	-0.296636	0.207366	-0.296636	-0.046019	0.00455425	0.207366	0.00455425	-0.0110786
	-74.4992	-0.0560678	-0.296636	0.207366	-0.296636	-0.046019	0.00455425	0.207366	0.00455425	-0.0110786
	-73.9418	-0.0396886	-0.278642	0.214264	-0.278642	-0.0294213	0.0172274	0.214264	0.0172274	-0.0163678
	-73.3755	-0.0233093	-0.260649	0.221162	-0.260649	-0.0128236	0.0299006	0.221162	0.0299006	-0.0216571
	-72.6811	-0.0233093	-0.260649	0.221162	-0.260649	-0.0128236	0.0299006	0.221162	0.0299006	-0.0216571
	-72.3976	-0.0233093	-0.260649	0.221162	-0.260649	-0.0128236	0.0299006	0.221162	0.0299006	-0.0216571
	-71.9763	-0.0233093	-0.260649	0.221162	-0.260649	-0.0128236	0.0299006	0.221162	0.0299006	-0.0216571
	-71.4922	-0.0233093	-0.260649	0.221162	-0.260649	-0.0128236	0.0299006	0.221162	0.0299006	-0.0216571
	-70.4855	-0.0233093	-0.260649	0.221162	-0.260649	-0.0128236	0.0299006	0.221162	0.0299006	-0.0216571
	-69.8064	-0.0233093	-0.260649	0.221162	-0.260649	-0.0128236	0.0299006	0.221162	0.0299006	-0.0216571
	-69.6089	-0.0229375	-0.258101	0.223378	-0.258101	-0.0305451	0.0399066	0.223378	0.0399066	-0.0092036
	-69.6089	-0.0233093	-0.260649	0.221162	-0.260649	-0.0128236	0.0299006	0.221162	0.0299006	-0.0216571
	-69.487	-0.0229375	-0.258101	0.223378	-0.258101	-0.0305451	0.0399066	0.223378	0.0399066	-0.0092036
	-69.4503	-0.0229375	-0.258101	0.223378	-0.258101	-0.0305451	0.0399066	0.223378	0.0399066	-0.0092036
	-69.2329	-0.0229375	-0.258101	0.223378	-0.258101	-0.0305451	0.0399066	0.223378	0.0399066	-0.0092036
	-68.9148	-0.0229375	-0.258101	0.223378	-0.258101	-0.0305451	0.0399066	0.223378	0.0399066	-0.0092036
	-68.5941	-0.0229375	-0.258101	0.223378	-0.258101	-0.0305451	0.0399066	0.223378	0.0399066	-0.0092036
	-68.129	-0.0229375	-0.258101	0.223378	-0.258101	-0.0305451	0.0399066	0.223378	0.0399066	-0.0092036
	-68.0864	-0.0229375	-0.258101	0.223378	-0.258101	-0.0305451	0.0399066	0.223378	0.0399066	-0.0092036
	-67.8881	-0.0229375	-0.258101	0.223378	-0.258101	-0.0305451	0.0399066	0.223378	0.0399066	-0.0092036
	-67.6674	-0.00696729	-0.283828	0.24354	-0.283828	0.0108065	0.00614872	0.24354	0.00614872	-0.0016031
	-66.7288	0.0090029	-0.309555	0.263702	-0.309555	0.052158	-0.0276092	0.263702	-0.0276092	0.00599739
	-66.1747	0.0090029	-0.309555	0.263702	-0.309555	0.052158	-0.0276092	0.263702	-0.0276092	0.00599739
	-66.091	0.0090029	-0.309555	0.263702	-0.309555	0.052158	-0.0276092	0.263702	-0.0276092	0.00599739
	-65.7847	0.0090029	-0.309555	0.263702	-0.309555	0.052158	-0.0276092	0.263702	-0.0276092	0.00599739
	-65.3646	0.0090029	-0.309555	0.263702	-0.309555	0.052158	-0.0276092	0.263702	-0.0276092	0.00599739
	-64.3678	0.0090029	-0.309555	0.263702	-0.309555	0.052158	-0.0276092	0.263702	-0.0276092	0.00599739
	-64.3678	-0.0197249	-0.371476	0.295771	-0.371476	-0.052647	0.0539911	0.295771	0.0539911	-0.024369
	-64.257	-0.0197249	-0.371476	0.295771	-0.371476	-0.052647	0.0539911	0.295771	0.0539911	-0.024369
	-63.8556	-0.0197249	-0.371476	0.295771	-0.371476	-0.052647	0.0539911	0.295771	0.0539911	-0.024369
	-63.3395	-0.0197249	-0.371476	0.295771	-0.371476	-0.052647	0.0539911	0.295771	0.0539911	-0.024369
	-63.304	-0.0362392	-0.359042	0.325393	-0.359042	-0.0458912	0.0471024	0.325393	0.0471024	-0.062761
	-63.304	-0.0197249	-0.371476	0.295771	-0.371476	-0.052647	0.0539911	0.295771	0.0539911	-0.024369
	-63.1811	-0.0362392	-0.359042	0.325393	-0.359042	-0.0458912	0.0471024	0.325393	0.0471024	-0.062761
	-62.5965	-0.0362392	-0.359042	0.325393	-0.359042	-0.0458912	0.0471024	0.325393	0.0471024	-0.062761
	-62.2621	-0.0362392	-0.359042	0.325393	-0.359042	-0.0458912	0.0471024	0.325393	0.0471024	-0.062761
	-61.626	-0.0362392	-0.359042	0.325393	-0.359042	-0.0458912	0.0471024	0.325393	0.0471024	-0.062761
	-61.4951	-0.0362392	-0.359042	0.325393	-0.359042	-0.0458912	0.0471024	0.325393	0.0471024	-0.062761
	-60.6979	-0.0362392	-0.359042	0.325393	-0.359042	-0.0458912	0.0471024	0.325393	0.0471024	-0.062761
	-60.3532	-0.0362392	-0.359042	0.325393	-0.359042	-0.0458912	0.0471024	0.325393	0.0471024	-0.062761
	-60.184	-0.0362392	-0.359042	0.325393	-0.359042	-0.0458912	0.0471024	0.325393	0.0471024	-0.062761
	-59.4093	-0.0362392	-0.359042	0.325393	-0.359042	-0.0458912	0.0471024	0.325393	0.0471024	-0.062761
	-59.0292	-0.0172846	-0.394483	0.359236	-0.394483	0.0165356	-0.00620488	0.359236	-0.00620488	-0.0282292
	-58.8905	0.00167001	-0.429923	0.393079	-0.429923	0.0789623	-0.0595122	0.393079	-0.0595122	0.00630269
	-58.6705	0.00167001	-0.429923	0.393079	-0.429923	0.0789623	-0.0595122	0.393079	-0.0595122	0.00630269
	-58.5528	0.00167001	-0.429923	0.393079	-0.429923	0.0789623	-0.0595122	0.393079	-0.0595122	0.00630269
	-58.524	0.00167001	-0.429923	0.393079	-0.429923	0.0789623	-0.0595122	0.393079	-0.0595122	0.00630269
	-58.1386	0.00167001	-0.429923	0.393079	-0.429923	0.0789623	-0.0595122	0.393079	-0.0595122	0.00630269
	-57.7897	0.00167001	-0.429923	0.393079	-0.429923	0.0789623	-0.0595122	0.393079	-0.0595122	0.00630269
	-57.2283	0.00167001	-0.429923	0.393079	-0.429923	0.0789623	-0.0595122	0.393079	-0.0595122	0.00630269
	-56.8778	0.00167001	-0.429923	0.393079	-0.429923	0.0789623	-0.0595122	0.393079	-0.0595122	0.00630269
	-56.8751	-0.00121214	-0.471358	0.392471	-0.471358	0.036112	-0.0314423	0.392471	-0.0314423	0.00862467
	-56.8705	-0.0040943	-0.512793	0.391864	-0.512793	-0.00673838	-0.00337236	0.391864	-0.00337236	0.0109467
	-56.2717	-0.0040943	-0.512793	0.391864	-0.512793	-0.00673838	-0.00337236	0.391864	-0.00337236	0.0109467
	-56.2366	-0.0040943	-0.512793	0.391864	-0.512793	-0.00673838	-0.00337236	0.391864	-0.00337236	0.0109467
	-55.2859	-0.0040943	-0.512793	0.391864	-0.512793	-0.00673838	-0.00337236	0.391864	-0.00337236	0.0109467
	-54.8963	-0.0040943	-0.512793	0.391864	-0.512793	-0.00673838	-0.00337236	0.391864	-0.00337236	0.0109467
	-53.9862	-0.0040943	-0.512793	0.391864	-0.512793	-0.00673838	-0.00337236	0.391864	-0.00337236	0.0109467
	-53.9019	-0.0040943	-0.512793	0.391864	-0.512793	-0.00673838	-0.00337236	0.391864	-0.00337236	0.0109467
	-53.8421	-0.0040943	-0.512793	0.391864	-0.512793	-0.00673838	-0.00337236	0.391864	-0.00337236	0.0109467
	-53.6966	-0.0040943	-0.512793	0.391864	-0.512793	-0.00673838	-0.00337236	0.391864	-0.00337236	0.0109467
	-53.4233	-0.0040943	-0.512793	0.391864	-0.512793	-0.00673838	-0.00337236	0.391864	-0.00337236	0.0109467
	-53.4094	-0.0543828	-0.464993	0.400218	-0.464993	-0.0381362	-0.0291929	0.400218	-0.0291929	0.0323351
	-53.3689	-0.106563	-0.413192	0.418274	-0.413192	-0.033305	-0.0413561	0.418274	-0.0413561	0.0301068
	-53.322	0.0282605	-0.406446	0.513444	-0.406446	-0.0180126	-0.00213109	0.513444	-0.00213109	0.0328192
	-53.322	-0.108454	-0.40919	0.427976	-0.40919	0.00292412	-0.0276986	0.427976	-0.0276986	0.00649003
	-53.289	0.0282605	-0.406446	0.513444	-0.406446	-0.0180126	-0.00213109	0.513444	-0.00213109	0.0328192
	-51.3881	0.0282605	-0.406446	0.513444	-0.406446	-0.0180126	-0.00213109	0.513444	-0.00213109	0.0328192
	-50.8532	0.0282605	-0.406446	0.513444	-0.406446	-0.0180126	-0.00213109	0.513444	-0.00213109	0.0328192
	-49.796	0.0282605	-0.406446	0.513444	-0.406446	-0.0180126	-0.00213109	0.513444	-0.00213109	0.0328192
	-48.8712	0.0497352	-0.43086	0.547476	-0.43086	0.00945109	-0.0436182	0.547476	-0.0436182	0.0599802
	-48.6506	0.07121	-0.455274	0.581507	-0.455274	0.0369148	-0.0851052	0.581507	-0.0851052	0.0871412
	-48.3499	0.07121	-0.455274	0.581507	-0.455274	0.0369148	-0.0851052	0.581507	-0.0851052	0.0871412
	-47.836	0.07121	-0.455274	0.581507	-0.455274	0.0369148	-0.0851052	0.581507	-0.0851052	0.0871412
	-46.8821	-0.0998114	-0.555082	0.786074	-0.555082	0.0402998	-0.0507175	0.786074	-0.0507175	-0.0403327
	-46.8821	0.07121	-0.455274	0.581507	-0.455274	0.0369148	-0.0851052	0.581507	-0.0851052	0.0871412
	-46.744	-0.0998114	-0.555082	0.786074	-0.555082	0.0402998	-0.0507175	0.786074	-0.0507175	-0.0403327
	-46.6062	-0.0998114	-0.555082	0.786074	-0.555082	0.0402998	-0.0507175	0.786074	-0.0507175	-0.0403327
	-45.8474	-0.0998114	-0.555082	0.786074	-0.555082	0.0402998	-0.0507175	0.786074	-0.0507175	-0.0403327
	-44.9345	-0.0998114	-0.555082	0.786074	-0.555082	0.0402998	-0.0507175	0.786074	-0.0507175	-0.0403327
	-44.1371	-0.0998114	-0.555082	0.786074	-0.555082	0.0402998	-0.0507175	0.786074	-0.0507175	-0.0403327
	-43.2779	-0.0998114	-0.555082	0.786074	-0.555082	0.0402998	-0.0507175	0.786074	-0.0507175	-0.0403327
	-43.2649	-0.0998114	-0.555082	0.786074	-0.555082	0.0402998	-0.0507175	0.786074	-0.0507175	-0.0403327
	-43.2596	-0.0998114	-0.555082	0.786074	-0.555082	0.0402998	-0.0507175	0.786074	-0.0507175	-0.0403327
	-43.1249	-0.130121	-0.6198	0.824623	-0.6198	-0.0977272	0.0336673	0.824623	0.0336673	-0.0632224
	-43.0396	-0.16043	-0.684519	0.863173	-0.684519	-0.235754	0.118052	0.863173	0.118052	-0.0861122
	-42.9876	-0.16043	-0.684519	0.863173	-0.684519	-0.235754	0.118052	0.863173	0.118052	-0.0861122
	-42.8705	-0.16043	-0.684519	0.863173	-0.684519	-0.235754	0.118052	0.863173	0.118052	-0.0861122
	-41.8706	-0.16043	-0.684519	0.863173	-0.684519	-0.235754	0.118052	0.863173	0.118052	-0.0861122
	-40.7456	-0.16043	-0.684519	0.863173	-0.684519	-0.235754	0.118052	0.863173	0.118052	-0.0861122
	-40.7456	-0.136182	-0.602613	0.887637	-0.602613	-0.0144854	0.089135	0.887637	0.089135	-0.286066
	-38.9258	-0.136182	-0.602613	0.887637	-0.602613	-0.0144854	0.089135	0.887637	0.089135	-0.286066
	-38.8562	-0.136182	-0.602613	0.887637	-0.602613	-0.0144854	0.089135	0.887637	0.089135	-0.286066
	-38.6372	-0.136182	-0.602613	0.887637	-0.602613	-0.0144854	0.089135	0.887637	0.089135	-0.286066
	-38.5728	-0.136182	-0.602613	0.887637	-0.602613	-0.0144854	0.089135	0.887637	0.089135	-0.286066
	-38.4894	-0.136182	-0.602613	0.887637	-0.602613	-0.0144854	0.089135	0.887637	0.089135	-0.286066
	-38.4564	-0.136182	-0.602613	0.887637	-0.602613	-0.0144854	0.089135	0.887637	0.089135	-0.286066
	-38.0119	-0.136182	-0.602613	0.887637	-0.602613	-0.0144854	0.089135	0.887637	0.089135	-0.286066
	-36.3999	-0.136182	-0.602613	0.887637	-0.602613	-0.0144854	0.089135	0.887637	0.089135	-0.286066
	-35.3851	-0.136182	-0.602613	0.887637	-0.602613	-0.0144854	0.089135	0.887637	0.089135	-0.286066
	-34.785	0.0160181	-0.558541	0.93432	-0.558541	-0.0143882	0.096107	0.93432	0.096107	-0.275131
	-34.4894	0.168218	-0.51447	0.981004	-0.51447	-0.0142911	0.103079	0.981004	0.103079	-0.264195
	-34.1956	0.168218	-0.51447	0.981004	-0.51447	-0.0142911	0.103079	0.981004	0.103079	-0.264195
	-33.7667	0.134516	-0.58361	1.03618	-0.58361	-0.143971	0.24273	1.03618	0.24273	-0.296968
	-33.7643	0.100814	-0.65275	1.09135	-0.65275	-0.273651	0.382382	1.09135	0.382382	-0.329741
	-33.6395	0.100814	-0.65275	1.09135	-0.65275	-0.273651	0.382382	1.09135	0.382382	-0.329741
	-33.6337	0.100814	-0.65275	1.09135	-0.65275	-0.273651	0.382382	1.09135	0.382382	-0.329741
	-33.4228	0.100814	-0.65275	1.09135	-0.65275	-0.273651	0.382382	1.09135	0.382382	-0.329741
	-32.4944	0.29549	-0.817679	1.31884	-0.817679	-0.135359	0.193087	1.31884	0.193087	-0.0721138
	-32.0594	0.473041	-0.877404	1.60085	-0.877404	0.00869701	-0.033933	1.60085	-0.033933	0.147397
	-31.5178	0.455916	-0.772202	1.65538	-0.772202	0.0144601	-0.0716586	1.65538	-0.0716586	0.10928
	-31.1734	0.455916	-0.772202	1.65538	-0.772202	0.0144601	-0.0716586	1.65538	-0.0716586	0.10928
	-30.0195	0.455916	-0.772202	1.65538	-0.772202	0.0144601	-0.0716586	1.65538	-0.0716586	0.10928
	-29.82	0.455916	-0.772202	1.65538	-0.772202	0.0144601	-0.0716586	1.65538	-0.0716586	0.10928
	-29.6925	0.455916	-0.772202	1.65538	-0.772202	0.0144601	-0.0716586	1.65538	-0.0716586	0.10928
	-29.0351	0.455916	-0.772202	1.65538	-0.772202	0.0144601	-0.0716586	1.65538	-0.0716586	0.10928
	-28.6937	0.455916	-0.772202	1.65538	-0.772202	0.0144601	-0.0716586	1.65538	-0.0716586	0.10928
	-27.6499	0.455916	-0.772202	1.65538	-0.772202	0.0144601	-0.0716586	1.65538	-0.0716586	0.10928
	-27.4364	0.455916	-0.772202	1.65538	-0.772202	0.0144601	-0.0716586	1.65538	-0.0716586	0.10928
	-27.3256	0.455916	-0.772202	1.65538	-0.772202	0.0144601	-0.0716586	1.65538	-0.0716586	0.10928
	-26.5523	0.455916	-0.772202	1.65538	-0.772202	0.0144601	-0.0716586	1.65538	-0.0716586	0.10928
	-26.2139	0.455916	-0.772202	1.65538	-0.772202	0.0144601	-0.0716586	1.65538	-0.0716586	0.10928
	-25.2802	0.455916	-0.772202	1.65538	-0.772202	0.0144601	-0.0716586	1.65538	-0.0716586	0.10928
	-25.0531	0.455916	-0.772202	1.65538	-0.772202	0.0144601	-0.0716586	1.65538	-0.0716586	0.10928
	-24.9586	0.455916	-0.772202	1.65538	-0.772202	0.0144601	-0.0716586	1.65538	-0.0716586	0.10928
	-24.0696	0.469232	-0.999698	1.82627	-0.999698	-0.0325323	0.0594258	1.82627	0.0594258	-0.0634721
	-23.7679	0.482548	-1.22719	1.99716	-1.22719	-0.0795248	0.19051	1.99716	0.19051	-0.236224
	-23.6814	0.802056	-1.0347	2.17323	-1.0347	0.00679515	0.275365	2.17323	0.275365	-0.154387
	-22.8069	1.12549	-1.01006	2.28927	-1.01006	0.135999	0.13746	2.28927	0.13746	-0.245318
	-22.3339	0.796434	-0.883589	2.21058	-0.883589	0.102791	-0.00735221	2.21058	-0.00735221	-0.398614
	-21.8683	0.463446	-0.589262	2.19192	-0.589262	0.0266993	0.0705942	2.19192	0.0705942	-0.379142
	-21.7207	0.463446	-0.589262	2.19192	-0.589262	0.0266993	0.0705942	2.19192	0.0705942	-0.379142
	-20.8627	0.463446	-0.589262	2.19192	-0.589262	0.0266993	0.0705942	2.19192	0.0705942	-0.379142
	-20.7973	0.463446	-0.589262	2.19192	-0.589262	0.0266993	0.0705942	2.19192	0.0705942	-0.379142
	-19.9995	0.463446	-0.589262	2.19192	-0.589262	0.0266993	0.0705942	2.19192	0.0705942	-0.379142
	-19.4492	0.463446	-0.589262	2.19192	-0.589262	0.0266993	0.0705942	2.19192	0.0705942	-0.379142
	-19.2155	0.463446	-0.589262	2.19192	-0.589262	0.0266993	0.0705942	2.19192	0.0705942	-0.379142
	-18.4244	0.463446	-0.589262	2.19192	-0.589262	0.0266993	0.0705942	2.19192	0.0705942	-0.379142
	-18.4017	0.463446	-0.589262	2.19192	-0.589262	0.0266993	0.0705942	2.19192	0.0705942	-0.379142
	-17.6651	0.463446	-0.589262	2.19192	-0.589262	0.0266993	0.0705942	2.19192	0.0705942	-0.379142
	-17.0347	0.463446	-0.589262	2.19192	-0.589262	0.0266993	0.0705942	2.19192	0.0705942	-0.379142
	-16.7103	0.463446	-0.589262	2.19192	-0.589262	0.0266993	0.0705942	2.19192	0.0705942	-0.379142
	-16.006	0.463446	-0.589262	2.19192	-0.589262	0.0266993	0.0705942	2.19192	0.0705942	-0.379142
	-15.986	0.463446	-0.589262	2.19192	-0.589262	0.0266993	0.0705942	2.19192	0.0705942	-0.379142
	-15.3307	0.463446	-0.589262	2.19192	-0.589262	0.0266993	0.0705942	2.19192	0.0705942	-0.379142
	-14.6265	0.463446	-0.589262	2.19192	-0.589262	0.0266993	0.0705942	2.19192	0.0705942	-0.379142
	-14.205	0.448786	-0.595023	2.24113	-0.595023	0.0848879	0.160487	2.24113	0.160487	-0.461957
	-12.9324	0.529755	-0.520213	2.39474	-0.520213	0.196266	0.304131	2.39474	0.304131	-0.510447
	-12.7576	0.608759	-0.372576	2.56729	-0.372576	0.109759	0.176486	2.56729	0.176486	-0.68862
	-12.4009	0.592134	-0.30551	2.63543	-0.30551	-0.0299365	-0.00490931	2.63543	-0.00490931	-0.901119
	-11.7245	0.592134	-0.30551	2.63543	-0.30551	-0.0299365	-0.00490931	2.63543	-0.00490931	-0.901119
	-11.2359	0.592134	-0.30551	2.63543	-0.30551	-0.0299365	-0.00490931	2.63543	-0.00490931	-0.901119
	-10.8937	0.592134	-0.30551	2.63543	-0.30551	-0.0299365	-0.00490931	2.63543	-0.00490931	-0.901119
	-10.3111	0.592134	-0.30551	2.63543	-0.30551	-0.0299365	-0.00490931	2.63543	-0.00490931	-0.901119
	-9.56261	0.592134	-0.30551	2.63543	-0.30551	-0.0299365	-0.00490931	2.63543	-0.00490931	-0.901119
	-9.39232	0.592134	-0.30551	2.63543	-0.30551	-0.0299365	-0.00490931	2.63543	-0.00490931	-0.901119
	-8.86282	0.592134	-0.30551	2.63543	-0.30551	-0.0299365	-0.00490931	2.63543	-0.00490931	-0.901119
	-8.33846	0.592134	-0.30551	2.63543	-0.30551	-0.0299365	-0.00490931	2.63543	-0.00490931	-0.901119
	-7.86461	0.592134	-0.30551	2.63543	-0.30551	-0.0299365	-0.00490931	2.63543	-0.00490931	-0.901119
	-7.06911	0.592134	-0.30551	2.63543	-0.30551	-0.0299365	-0.00490931	2.63543	-0.00490931	-0.901119
	-7.06012	0.592134	-0.30551	2.63543	-0.30551	-0.0299365	-0.00490931	2.63543	-0.00490931	-0.901119
	-6.83193	0.592134	-0.30551	2.63543	-0.30551	-0.0299365	-0.00490931	2.63543	-0.00490931	-0.901119
	-5.44101	0.592134	-0.30551	2.63543	-0.30551	-0.0299365	-0.00490931	2.63543	-0.00490931	-0.901119
	-5.41968	0.592134	-0.30551	2.63543	-0.30551	-0.0299365	-0.00490931	2.63543	-0.00490931	-0.901119
	-5.41811	0.592134	-0.30551	2.63543	-0.30551	-0.0299365	-0.00490931	2.63543	-0.00490931	-0.901119
	-5.29388	0.471216	-0.328684	2.23035	-0.328684	-0.0196034	0.0609982	2.23035	0.0609982	-0.863589
	-4.71973	0.444087	-0.217333	1.83382	-0.217333	0.177156	0.149973	1.83382	0.149973	-0.843158
	-4.71588	0.537876	-0.0828092	1.84237	-0.0828092	0.363581	0.173041	1.84237	0.173041	-0.860258
	-3.44015	0.540523	-0.0562589	1.85549	-0.0562589	0.310274	0.108066	1.85549	0.108066	-0.916118
	-3.42977	0.543171	-0.0297086	1.8686	-0.0297086	0.256967	0.0430914	1.8686	0.0430914	-0.971978
	-3.368	0.593451	-0.21583	2.12062	-0.21583	0.277964	0.0245626	2.12062	0.0245626	-0.960444
	-3.2232	0.643732	-0.401951	2.37263	-0.401951	0.298962	0.00603369	2.37263	0.00603369	-0.948911
	-1.98497	0.643732	-0.401951	2.37263	-0.401951	0.298962	0.00603369	2.37263	0.00603369	-0.948911
	-1.86256	0.643732	-0.401951	2.37263	-0.401951	0.298962	0.00603369	2.37263	0.00603369	-0.948911
	-1.77662	0.490799	-0.227659	2.38062	-0.227659	0.109999	0.0346981	2.38062	0.0346981	-0.801799
	-1.47937	0.337867	-0.0533671	2.38861	-0.0533671	-0.0789652	0.0633625	2.38861	0.0633625	-0.654687
	-0.899195	0.337867	-0.0533671	2.38861	-0.0533671	-0.0789652	0.0633625	2.38861	0.0633625	-0.654687
	0.00708302	0.337867	-0.0533671	2.38861	-0.0533671	-0.0789652	0.0633625	2.38861	0.0633625	-0.654687
	0.64409	0.00549614	0.0500415	2.39469	0.0500415	-0.0969101	0.0524235	2.39469	0.0524235	-0.649046
	0.738704	-0.326875	0.15345	2.40078	0.15345	-0.114855	0.0414845	2.40078	0.0414845	-0.643405
	0.925127	-0.326875	0.15345	2.40078	0.15345	-0.114855	0.0414845	2.40078	0.0414845	-0.643405
	1.57854	-0.326875	0.15345	2.40078	0.15345	-0.114855	0.0414845	2.40078	0.0414845	-0.643405
	2.70849	-0.326875	0.15345	2.40078	0.15345	-0.114855	0.0414845	2.40078	0.0414845	-0.643405
	3.40032	-0.326875	0.15345	2.40078	0.15345	-0.114855	0.0414845	2.40078	0.0414845	-0.643405
	4.13862	-0.326875	0.15345	2.40078	0.15345	-0.114855	0.0414845	2.40078	0.0414845	-0.643405
	4.65655	-0.326875	0.15345	2.40078	0.15345	-0.114855	0.0414845	2.40078	0.0414845	-0.643405
	5.9197	-0.326875	0.15345	2.40078	0.15345	-0.114855	0.0414845	2.40078	0.0414845	-0.643405
	6.06194	-0.228701	0.275587	2.36541	0.275587	-0.00573646	-0.000154458	2.36541	-0.000154458	-0.630794
	6.16214	-0.130527	0.397724	2.33004	0.397724	0.103382	-0.0417934	2.33004	-0.0417934	-0.618182
	6.89795	-0.130527	0.397724	2.33004	0.397724	0.103382	-0.0417934	2.33004	-0.0417934	-0.618182
	7.41231	-0.130527	0.397724	2.33004	0.397724	0.103382	-0.0417934	2.33004	-0.0417934	-0.618182
	7.92719	-0.130527	0.397724	2.33004	0.397724	0.103382	-0.0417934	2.33004	-0.0417934	-0.618182
	8.42407	-0.130527	0.397724	2.33004	0.397724	0.103382	-0.0417934	2.33004	-0.0417934	-0.618182
	8.74834	-0.130527	0.397724	2.33004	0.397724	0.103382	-0.0417934	2.33004	-0.0417934	-0.618182
	9.35798	-0.172068	0.508754	2.40497	0.508754	-0.174697	-0.121737	2.40497	-0.121737	0.0218466
	9.35798	-0.130527	0.397724	2.33004	0.397724	0.103382	-0.0417934	2.33004	-0.0417934	-0.618182
	10.5364	-0.172068	0.508754	2.40497	0.508754	-0.174697	-0.121737	2.40497	-0.121737	0.0218466
	11.0692	-0.172068	0.508754	2.40497	0.508754	-0.174697	-0.121737	2.40497	-0.121737	0.0218466
	11.4523	-0.172068	0.508754	2.40497	0.508754	-0.174697	-0.121737	2.40497	-0.121737	0.0218466
	11.6071	-0.0938318	0.407649	2.19327	0.407649	-0.103928	0.195534	2.19327	0.195534	0.562866
	11.6071	-0.172068	0.508754	2.40497	0.508754	-0.174697	-0.121737	2.40497	-0.121737	0.0218466
	12.1017	-0.0938318	0.407649	2.19327	0.407649	-0.103928	0.195534	2.19327	0.195534	0.562866
	13.7645	-0.0938318	0.407649	2.19327	0.407649	-0.103928	0.195534	2.19327	0.195534	0.562866
	13.8768	-0.0938318	0.407649	2.19327	0.407649	-0.103928	0.195534	2.19327	0.195534	0.562866
	13.8974	0.018959	0.525602	2.14583	0.525602	0.0148605	0.156296	2.14583	0.156296	0.559242
	14.6142	0.13175	0.643555	2.09839	0.643555	0.133649	0.117058	2.09839	0.117058	0.555617
	14.9876	0.13175	0.643555	2.09839	0.643555	0.133649	0.117058	2.09839	0.117058	0.555617
	16.0078	0.13175	0.643555	2.09839	0.643555	0.133649	0.117058	2.09839	0.117058	0.555617
	16.6588	0.13175	0.643555	2.09839	0.643555	0.133649	0.117058	2.09839	0.117058	0.555617
	16.7174	0.13175	0.643555	2.09839	0.643555	0.133649	0.117058	2.09839	0.117058	0.555617
	16.738	0.13175	0.643555	2.09839	0.643555	0.133649	0.117058	2.09839	0.117058	0.555617
	16.8116	0.13175	0.643555	2.09839	0.643555	0.133649	0.117058	2.09839	0.117058	0.555617
	17.7875	0.13175	0.643555	2.09839	0.643555	0.133649	0.117058	2.09839	0.117058	0.555617
	18.8207	0.13175	0.643555	2.09839	0.643555	0.133649	0.117058	2.09839	0.117058	0.555617
	19.5744	0.13175	0.643555	2.09839	0.643555	0.133649	0.117058	2.09839	0.117058	0.555617
	19.5785	0.13175	0.643555	2.09839	0.643555	0.133649	0.117058	2.09839	0.117058	0.555617
	20.5874	0.0846486	0.748639	2.01623	0.748639	-0.100723	0.297592	2.01623	0.297592	0.513815
	20.5874	0.13175	0.643555	2.09839	0.643555	0.133649	0.117058	2.09839	0.117058	0.555617
	20.8283	0.0785614	0.777686	2.0145	0.777686	-0.0642052	0.252964	2.0145	0.252964	0.529286
	21.2957	-0.170585	0.566541	1.44847	0.566541	-0.115981	-0.0516722	1.44847	-0.0516722	-0.171073
	21.2957	0.0724743	0.806733	2.01277	0.806733	-0.0276875	0.208335	2.01277	0.208335	0.544758
	21.6273	-0.170585	0.566541	1.44847	0.566541	-0.115981	-0.0516722	1.44847	-0.0516722	-0.171073
	22.5997	-0.170585	0.566541	1.44847	0.566541	-0.115981	-0.0516722	1.44847	-0.0516722	-0.171073
	22.7711	-0.170585	0.566541	1.44847	0.566541	-0.115981	-0.0516722	1.44847	-0.0516722	-0.171073
	22.9412	-0.170585	0.566541	1.44847	0.566541	-0.115981	-0.0516722	1.44847	-0.0516722	-0.171073
	23.5714	-0.170585	0.566541	1.44847	0.566541	-0.115981	-0.0516722	1.44847	-0.0516722	-0.171073
	23.9598	-0.170585	0.566541	1.44847	0.566541	-0.115981	-0.0516722	1.44847	-0.0516722	-0.171073
	24.6719	-0.170585	0.566541	1.44847	0.566541	-0.115981	-0.0516722	1.44847	-0.0516722	-0.171073
	25.5556	-0.170585	0.566541	1.44847	0.566541	-0.115981	-0.0516722	1.44847	-0.0516722	-0.171073
	25.8138	-0.170585	0.566541	1.44847	0.566541	-0.115981	-0.0516722	1.44847	-0.0516722	-0.171073
	26.416	-0.170585	0.566541	1.44847	0.566541	-0.115981	-0.0516722	1.44847	-0.0516722	-0.171073
	26.5726	-0.170585	0.566541	1.44847	0.566541	-0.115981	-0.0516722	1.44847	-0.0516722	-0.171073
	26.728	-0.319533	0.732462	1.6214	0.732462	0.313328	-0.146997	1.6214	-0.146997	-0.356437
	26.728	-0.170585	0.566541	1.44847	0.566541	-0.115981	-0.0516722	1.44847	-0.0516722	-0.171073
	27.4654	-0.319533	0.732462	1.6214	0.732462	0.313328	-0.146997	1.6214	-0.146997	-0.356437
	27.9042	-0.141022	0.97271	1.51307	0.97271	0.127505	-0.218971	1.51307	-0.218971	-0.301395
	28.264	0.037489	1.21296	1.40473	1.21296	-0.0583187	-0.290946	1.40473	-0.290946	-0.246353
	28.6205	0.0990391	0.984778	1.37468	0.984778	-0.0754744	-0.249078	1.37468	-0.249078	-0.237284
	29.8701	0.160589	0.756597	1.34463	0.756597	-0.0926302	-0.20721	1.34463	-0.20721	-0.228215
	30.0306	0.160589	0.756597	1.34463	0.756597	-0.0926302	-0.20721	1.34463	-0.20721	-0.228215
	30.0902	0.160589	0.756597	1.34463	0.756597	-0.0926302	-0.20721	1.34463	-0.20721	-0.228215
	30.164	0.160589	0.756597	1.34463	0.756597	-0.0926302	-0.20721	1.34463	-0.20721	-0.228215
	30.2902	0.183983	0.697137	1.20855	0.697137	-0.0106074	-0.0618898	1.20855	-0.0618898	-0.0186699
	30.3289	0.207377	0.637677	1.07247	0.637677	0.0714154	0.0834301	1.07247	0.0834301	0.190875
	30.3447	0.207377	0.637677	1.07247	0.637677	0.0714154	0.0834301	1.07247	0.0834301	0.190875
	30.4467	0.207377	0.637677	1.07247	0.637677	0.0714154	0.0834301	1.07247	0.0834301	0.190875
	30.8892	0.207377	0.637677	1.07247	0.637677	0.0714154	0.0834301	1.07247	0.0834301	0.190875
	31.1331	0.207377	0.637677	1.07247	0.637677	0.0714154	0.0834301	1.07247	0.0834301	0.190875
	33.0084	0.209742	0.634454	1.06293	0.634454	0.0736565	0.112471	1.06293	0.112471	0.109949
	33.6769	0.212106	0.631231	1.05338	0.631231	0.0758976	0.141513	1.05338	0.141513	0.0290234
	33.8334	0.212106	0.631231	1.05338	0.631231	0.0758976	0.141513	1.05338	0.141513	0.0290234
	34.2939	0.212106	0.631231	1.05338	0.631231	0.0758976	0.141513	1.05338	0.141513	0.0290234
	35.1084	0.212106	0.631231	1.05338	0.631231	0.0758976	0.141513	1.05338	0.141513	0.0290234
	35.2834	0.212106	0.631231	1.05338	0.631231	0.0758976	0.141513	1.05338	0.141513	0.0290234
	36.0829	0.212106	0.631231	1.05338	0.631231	0.0758976	0.141513	1.05338	0.141513	0.0290234
	36.5229	0.223309	0.651583	1.02691	0.651583	0.0714612	0.0474088	1.02691	0.0474088	0.0404707
	36.6514	0.234511	0.671934	1.00044	0.671934	0.0670249	-0.046695	1.00044	-0.046695	0.0519179
	36.8134	0.234511	0.671934	1.00044	0.671934	0.0670249	-0.046695	1.00044	-0.046695	0.0519179
	37.0623	0.234511	0.671934	1.00044	0.671934	0.0670249	-0.046695	1.00044	-0.046695	0.0519179
	37.3449	0.234511	0.671934	1.00044	0.671934	0.0670249	-0.046695	1.00044	-0.046695	0.0519179
	37.7231	0.234511	0.671934	1.00044	0.671934	0.0670249	-0.046695	1.00044	-0.046695	0.0519179
	38.0811	0.234511	0.671934	1.00044	0.671934	0.0670249	-0.046695	1.00044	-0.046695	0.0519179
	38.1449	0.19141	0.715493	0.969157	0.715493	0.0305266	-0.00813303	0.969157	-0.00813303	0.0356423
	38.5817	0.14831	0.759052	0.93788	0.759052	-0.00597174	0.030429	0.93788	0.030429	0.0193668
	40.0381	0.14831	0.759052	0.93788	0.759052	-0.00597174	0.030429	0.93788	0.030429	0.0193668
	40.4182	0.14831	0.759052	0.93788	0.759052	-0.00597174	0.030429	0.93788	0.030429	0.0193668
	40.8169	0.14831	0.759052	0.93788	0.759052	-0.00597174	0.030429	0.93788	0.030429	0.0193668
	41.1104	0.14831	0.759052	0.93788	0.759052	-0.00597174	0.030429	0.93788	0.030429	0.0193668
	41.1677	0.14831	0.759052	0.93788	0.759052	-0.00597174	0.030429	0.93788	0.030429	0.0193668
	41.5653	-0.022476	0.57023	0.699088	0.57023	-0.114513	-0.0933291	0.699088	-0.0933291	-0.118239
	41.5653	0.14831	0.759052	0.93788	0.759052	-0.00597174	0.030429	0.93788	0.030429	0.0193668
	41.7588	-0.022476	0.57023	0.699088	0.57023	-0.114513	-0.0933291	0.699088	-0.0933291	-0.118239
	41.9122	-0.022476	0.57023	0.699088	0.57023	-0.114513	-0.0933291	0.699088	-0.0933291	-0.118239
	43.2306	-0.022476	0.57023	0.699088	0.57023	-0.114513	-0.0933291	0.699088	-0.0933291	-0.118239
	43.4209	-0.022476	0.57023	0.699088	0.57023	-0.114513	-0.0933291	0.699088	-0.0933291	-0.118239
	44.2182	-0.022476	0.57023	0.699088	0.57023	-0.114513	-0.0933291	0.699088	-0.0933291	-0.118239
	44.4874	-0.022476	0.57023	0.699088	0.57023	-0.114513	-0.0933291	0.699088	-0.0933291	-0.118239
	44.5861	-0.022476	0.57023	0.699088	0.57023	-0.114513	-0.0933291	0.699088	-0.0933291	-0.118239
	45.148	-0.022476	0.57023	0.699088	0.57023	-0.114513	-0.0933291	0.699088	-0.0933291	-0.118239
	45.7581	-0.0170697	0.526098	0.660662	0.526098	-0.0400075	-0.0112327	0.660662	-0.0112327	-0.0327985
	46.8527	-0.0116635	0.481966	0.622235	0.481966	0.0344985	0.0708636	0.622235	0.0708636	0.0526421
	47.3394	-0.00791068	0.453947	0.619232	0.453947	0.0235832	0.0658502	0.619232	0.0658502	0.0516257
	47.9317	-0.0041579	0.425928	0.616229	0.425928	0.0126678	0.0608368	0.616229	0.0608368	0.0506094
	48.3316	-0.0041579	0.425928	0.616229	0.425928	0.0126678	0.0608368	0.616229	0.0608368	0.0506094
	48.5202	-0.0041579	0.425928	0.616229	0.425928	0.0126678	0.0608368	0.616229	0.0608368	0.0506094
	48.7682	-0.0041579	0.425928	0.616229	0.425928	0.0126678	0.0608368	0.616229	0.0608368	0.0506094
	49.2453	0.0517934	0.458457	0.582539	0.458457	0.0281022	0.048898	0.582539	0.048898	0.0540745
	50.4079	0.107745	0.490986	0.548849	0.490986	0.0435365	0.0369592	0.548849	0.0369592	0.0575396
	50.417	0.107745	0.490986	0.548849	0.490986	0.0435365	0.0369592	0.548849	0.0369592	0.0575396
	51.3018	0.107745	0.490986	0.548849	0.490986	0.0435365	0.0369592	0.548849	0.0369592	0.0575396
	52.9439	0.107745	0.490986	0.548849	0.490986	0.0435365	0.0369592	0.548849	0.0369592	0.0575396
	53.1794	0.0913574	0.463509	0.50747	0.463509	0.00680921	-0.00978073	0.50747	-0.00978073	0.00792103
	53.2665	0.0749702	0.436033	0.466091	0.436033	-0.0299181	-0.0565206	0.466091	-0.0565206	-0.0416976
	53.7559	0.0749702	0.436033	0.466091	0.436033	-0.0299181	-0.0565206	0.466091	-0.0565206	-0.0416976
	53.8107	0.099784	0.353845	0.424734	0.353845	-0.0143295	-0.0446024	0.424734	-0.0446024	-0.033715
	53.8107	0.0749702	0.436033	0.466091	0.436033	-0.0299181	-0.0565206	0.466091	-0.0565206	-0.0416976
	54.4425	0.099784	0.353845	0.424734	0.353845	-0.0143295	-0.0446024	0.424734	-0.0446024	-0.033715
	54.736	0.0175315	0.371914	0.391732	0.371914	-0.0114571	-0.0264397	0.391732	-0.0264397	-0.0295505
	54.7541	-0.0647209	0.389983	0.35873	0.389983	-0.00858479	-0.00827714	0.35873	-0.00827714	-0.0253861
	55.6541	-0.0647209	0.389983	0.35873	0.389983	-0.00858479	-0.00827714	0.35873	-0.00827714	-0.0253861
	55.683	-0.0647209	0.389983	0.35873	0.389983	-0.00858479	-0.00827714	0.35873	-0.00827714	-0.0253861
	55.7319	-0.0647209	0.389983	0.35873	0.389983	-0.00858479	-0.00827714	0.35873	-0.00827714	-0.0253861
	56.4375	-0.0647209	0.389983	0.35873	0.389983	-0.00858479	-0.00827714	0.35873	-0.00827714	-0.0253861
	56.6653	-0.0647209	0.389983	0.35873	0.389983	-0.00858479	-0.00827714	0.35873	-0.00827714	-0.0253861
	57.3664	-0.0647209	0.389983	0.35873	0.389983	-0.00858479	-0.00827714	0.35873	-0.00827714	-0.0253861
	57.5313	-0.0647209	0.389983	0.35873	0.389983	-0.00858479	-0.00827714	0.35873	-0.00827714	-0.0253861
	58.4551	-0.0647209	0.389983	0.35873	0.389983	-0.00858479	-0.00827714	0.35873	-0.00827714	-0.0253861
	58.5284	-0.0647209	0.389983	0.35873	0.389983	-0.00858479	-0.00827714	0.35873	-0.00827714	-0.0253861
	59.0787	-0.0703658	0.407561	0.356434	0.407561	-0.0613909	-0.00523423	0.356434	-0.00523423	-0.0175998
	59.0787	-0.0647209	0.389983	0.35873	0.389983	-0.00858479	-0.00827714	0.35873	-0.00827714	-0.0253861
	59.3929	-0.0703658	0.407561	0.356434	0.407561	-0.0613909	-0.00523423	0.356434	-0.00523423	-0.0175998
	59.5306	-0.0703658	0.407561	0.356434	0.407561	-0.0613909	-0.00523423	0.356434	-0.00523423	-0.0175998
	59.7917	-0.0703658	0.407561	0.356434	0.407561	-0.0613909	-0.00523423	0.356434	-0.00523423	-0.0175998
	60.181	-0.0703658	0.407561	0.356434	0.407561	-0.0613909	-0.00523423	0.356434	-0.00523423	-0.0175998
	60.9994	-0.0703658	0.407561	0.356434	0.407561	-0.0613909	-0.00523423	0.356434	-0.00523423	-0.0175998
	61.5681	-0.0703658	0.407561	0.356434	0.407561	-0.0613909	-0.00523423	0.356434	-0.00523423	-0.0175998
	61.6365	-0.0412505	0.361739	0.327086	0.361739	-0.0076546	0.0278141	0.327086	0.0278141	0.00258849
	61.8467	-0.0121351	0.315917	0.297739	0.315917	0.0460817	0.0608623	0.297739	0.0608623	0.0227767
	63.2899	-0.0121351	0.315917	0.297739	0.315917	0.0460817	0.0608623	0.297739	0.0608623	0.0227767
	63.6412	-0.0121351	0.315917	0.297739	0.315917	0.0460817	0.0608623	0.297739	0.0608623	0.0227767
	64.0599	-0.0121351	0.315917	0.297739	0.315917	0.0460817	0.0608623	0.297739	0.0608623	0.0227767
	64.1173	0.00588513	0.32835	0.282478	0.32835	0.0544279	0.0507196	0.282478	0.0507196	0.0350568
	64.1987	0.0239054	0.340783	0.267218	0.340783	0.0627741	0.0405769	0.267218	0.0405769	0.047337
	65.0265	0.0239054	0.340783	0.267218	0.340783	0.0627741	0.0405769	0.267218	0.0405769	0.047337
	65.6919	0.0239054	0.340783	0.267218	0.340783	0.0627741	0.0405769	0.267218	0.0405769	0.047337
	66.3189	0.00727204	0.31328	0.244082	0.31328	0.01761	0.00204356	0.244082	0.00204356	0.015406
	66.6644	-0.00936132	0.285778	0.220945	0.285778	-0.0275541	-0.0364898	0.220945	-0.0364898	-0.016525
	66.9486	-0.00936132	0.285778	0.220945	0.285778	-0.0275541	-0.0364898	0.220945	-0.0364898	-0.016525
	67.1678	-0.00936132	0.285778	0.220945	0.285778	-0.0275541	-0.0364898	0.220945	-0.0364898	-0.016525
	67.5171	-0.00936132	0.285778	0.220945	0.285778	-0.0275541	-0.0364898	0.220945	-0.0364898	-0.016525
	68.1544	-0.00936132	0.285778	0.220945	0.285778	-0.0275541	-0.0364898	0.220945	-0.0364898	-0.016525
	68.8481	-0.00936132	0.285778	0.220945	0.285778	-0.0275541	-0.0364898	0.220945	-0.0364898	-0.016525
	69.2104	-0.00936132	0.285778	0.220945	0.285778	-0.0275541	-0.0364898	0.220945	-0.0364898	-0.016525
	69.4772	-0.00936132	0.285778	0.220945	0.285778	-0.0275541	-0.0364898	0.220945	-0.0364898	-0.016525
	69.4772	-0.00946536	0.285393	0.220518	0.285393	-0.0289091	-0.0384712	0.220518	-0.0384712	-0.0159417
	69.937	-0.00946536	0.285393	0.220518	0.285393	-0.0289091	-0.0384712	0.220518	-0.0384712	-0.0159417
	70.5484	-0.00946536	0.285393	0.220518	0.285393	-0.0289091	-0.0384712	0.220518	-0.0384712	-0.0159417
	71.633	-0.00946536	0.285393	0.220518	0.285393	-0.0289091	-0.0384712	0.220518	-0.0384712	-0.0159417
	71.8105	-0.00946536	0.285393	0.220518	0.285393	-0.0289091	-0.0384712	0.220518	-0.0384712	-0.0159417
	71.8348	-0.00946536	0.285393	0.220518	0.285393	-0.0289091	-0.0384712	0.220518	-0.0384712	-0.0159417
	71.8613	0.0199831	0.242722	0.183599	0.242722	0.0295071	0.0147904	0.183599	0.0147904	0.0303286
	71.8613	-0.00946536	0.285393	0.220518	0.285393	-0.0289091	-0.0384712	0.220518	-0.0384712	-0.0159417
	71.8767	0.0199831	0.242722	0.183599	0.242722	0.0295071	0.0147904	0.183599	0.0147904	0.0303286
	72.012	0.0199831	0.242722	0.183599	0.242722	0.0295071	0.0147904	0.183599	0.0147904	0.0303286
	72.1173	0.0199831	0.242722	0.183599	0.242722	0.0295071	0.0147904	0.183599	0.0147904	0.0303286
	72.5357	0.0199831	0.242722	0.183599	0.242722	0.0295071	0.0147904	0.183599	0.0147904	0.0303286
	73.3873	0.0199831	0.242722	0.183599	0.242722	0.0295071	0.0147904	0.183599	0.0147904	0.0303286
	73.7665	0.0199831	0.242722	0.183599	0.242722	0.0295071	0.0147904	0.183599	0.0147904	0.0303286
	74.0156	0.0199831	0.242722	0.183599	0.242722	0.0295071	0.0147904	0.183599	0.0147904	0.0303286
	74.3809	0.0199831	0.242722	0.183599	0.242722	0.0295071	0.0147904	0.183599	0.0147904	0.0303286
	74.9133	0.0199831	0.242722	0.183599	0.242722	0.0295071	0.0147904	0.183599	0.0147904	0.0303286
	76.0147	0.0155346	0.247883	0.176318	0.247883	0.023573	0.0231933	0.176318	0.0231933	0.0184499
	76.1065	0.0108045	0.254779	0.169218	0.254779	0.0290291	0.0312807	0.169218	0.0312807	0.00648469
	76.1449	-0.0111298	0.215932	0.141254	0.215932	0.00826413	0.00989913	0.141254	0.00989913	-0.00732094
	76.1449	0.0105228	0.256512	0.169398	0.256512	0.0404193	0.0309652	0.169398	0.0309652	0.00639815
	77.2986	-0.0111298	0.215932	0.141254	0.215932	0.00826413	0.00989913	0.141254	0.00989913	-0.00732094
	77.4762	-0.0111298	0.215932	0.141254	0.215932	0.00826413	0.00989913	0.141254	0.00989913	-0.00732094
	77.6553	-0.0111298	0.215932	0.141254	0.215932	0.00826413	0.00989913	0.141254	0.00989913	-0.00732094
	78.4971	-0.0111298	0.215932	0.141254	0.215932	0.00826413	0.00989913	0.141254	0.00989913	-0.00732094
	78.7907	-0.0111298	0.215932	0.141254	0.215932	0.00826413	0.00989913	0.141254	0.00989913	-0.00732094
	78.8382	-0.0111298	0.215932	0.141254	0.215932	0.00826413	0.00989913	0.141254	0.00989913	-0.00732094
	79.2025	-0.0111298	0.215932	0.141254	0.215932	0.00826413	0.00989913	0.141254	0.00989913	-0.00732094
	79.2999	-0.0111298	0.215932	0.141254	0.215932	0.00826413	0.00989913	0.141254	0.00989913	-0.00732094
	80.2828	-0.0206898	0.202928	0.134307	0.202928	-0.00918297	-0.000994908	0.134307	-0.000994908	-0.00369762
	80.2828	-0.0111298	0.215932	0.141254	0.215932	0.00826413	0.00989913	0.141254	0.00989913	-0.00732094
	81.1996	-0.0206898	0.202928	0.134307	0.202928	-0.00918297	-0.000994908	0.134307	-0.000994908	-0.00369762
	81.9769	-0.0206898	0.202928	0.134307	0.202928	-0.00918297	-0.000994908	0.134307	-0.000994908	-0.00369762
	81.9973	-0.0206898	0.202928	0.134307	0.202928	-0.00918297	-0.000994908	0.134307	-0.000994908	-0.00369762
	82.1005	-0.0206898	0.202928	0.134307	0.202928	-0.00918297	-0.000994908	0.134307	-0.000994908	-0.00369762
	82.1497	-0.0206898	0.202928	0.134307	0.202928	-0.00918297	-0.000994908	0.134307	-0.000994908	-0.00369762
	82.1597	-0.0206898	0.202928	0.134307	0.202928	-0.00918297	-0.000994908	0.134307	-0.000994908	-0.00369762
	82.9241	-0.0206898	0.202928	0.134307	0.202928	-0.00918297	-0.000994908	0.134307	-0.000994908	-0.00369762
	83.9183	-0.0206898	0.202928	0.134307	0.202928	-0.00918297	-0.000994908	0.134307	-0.000994908	-0.00369762
	84.7711	-0.0206898	0.202928	0.134307	0.202928	-0.00918297	-0.000994908	0.134307	-0.000994908	-0.00369762
	84.8479	-0.0206898	0.202928	0.134307	0.202928	-0.00918297	-0.000994908	0.134307	-0.000994908	-0.00369762
	85.0058	-0.0206898	0.202928	0.134307	0.202928	-0.00918297	-0.000994908	0.134307	-0.000994908	-0.00369762
	85.736	-0.0206898	0.202928	0.134307	0.202928	-0.00918297	-0.000994908	0.134307	-0.000994908	-0.00369762
	86.3291	-0.0206898	0.202928	0.134307	0.202928	-0.00918297	-0.000994908	0.134307	-0.000994908	-0.00369762
	86.4036	-0.00434163	0.208636	0.122026	0.208636	-0.0112056	-0.0017029	0.122026	-0.0017029	0.00233645
	86.8867	0.0138597	0.202064	0.116025	0.202064	-0.00498225	-0.00163634	0.116025	-0.00163634	0.00508095
	87.1062	0.00541687	0.190691	0.116132	0.190691	0.0248051	0.00517857	0.116132	0.00517857	-0.000512941
	87.5252	-0.00487911	0.191599	0.109959	0.191599	0.0463464	0.0112189	0.109959	0.0112189	-0.00281726
	87.5711	0.000891564	0.1887	0.104826	0.1887	0.0221833	0.00533779	0.104826	0.00533779	-0.00104541
	88.112	0.00274235	0.170088	0.0908807	0.170088	0.00333735	0.00175543	0.0908807	0.00175543	0.00163938
	89.098	-0.00117754	0.154374	0.0820679	0.154374	0.00865441	0.00405423	0.0820679	0.00405423	0.0025523
	89.5159	0.0103505	0.145156	0.0815537	0.145156	-0.00876579	-0.0125741	0.0815537	-0.0125741	-0.0091369
	89.5159	-0.00117754	0.154374	0.0820679	0.154374	0.00865441	0.00405423	0.0820679	0.00405423	0.0025523
	89.6149	0.0103505	0.145156	0.0815537	0.145156	-0.00876579	-0.0125741	0.0815537	-0.0125741	-0.0091369
	89.6737	0.0103505	0.145156	0.0815537	0.145156	-0.00876579	-0.0125741	0.0815537	-0.0125741	-0.0091369
	90.849	0.0103505	0.145156	0.0815537	0.145156	-0.00876579	-0.0125741	0.0815537	-0.0125741	-0.0091369
	91.2812	0.0103505	0.145156	0.0815537	0.145156	-0.00876579	-0.0125741	0.0815537	-0.0125741	-0.0091369
	91.2959	0.0103505	0.145156	0.0815537	0.145156	-0.00876579	-0.0125741	0.0815537	-0.0125741	-0.0091369
	91.3785	0.013746	0.143437	0.0763529	0.143437	-0.00796342	-0.0105165	0.0763529	-0.0105165	-0.00600654
	92.1606	0.0171415	0.141717	0.0711522	0.141717	-0.00716105	-0.0084589	0.0711522	-0.0084589	-0.00287619
	92.448	0.0171415	0.141717	0.0711522	0.141717	-0.00716105	-0.0084589	0.0711522	-0.0084589	-0.00287619
	93.2409	0.0171415	0.141717	0.0711522	0.141717	-0.00716105	-0.0084589	0.0711522	-0.0084589	-0.00287619
	93.8456	0.0171415	0.141717	0.0711522	0.141717	-0.00716105	-0.0084589	0.0711522	-0.0084589	-0.00287619
	94.3078	0.0171415	0.141717	0.0711522	0.141717	-0.00716105	-0.0084589	0.0711522	-0.0084589	-0.00287619
	94.6841	0.0171415	0.141717	0.0711522	0.141717	-0.00716105	-0.0084589	0.0711522	-0.0084589	-0.00287619
	95.1996	0.0138292	0.132887	0.0724839	0.132887	-0.00981812	-0.00920625	0.0724839	-0.00920625	-0.00252715
	95.3718	0.0105169	0.124058	0.0738157	0.124058	-0.0124752	-0.0099536	0.0738157	-0.0099536	-0.00217811
	96.1408	0.00589116	0.119376	0.0702658	0.119376	0.00755944	0.00151188	0.0702658	0.00151188	0.00425089
	96.1408	0.0105169	0.124058	0.0738157	0.124058	-0.0124752	-0.0099536	0.0738157	-0.0099536	-0.00217811
	97.2051	0.00589116	0.119376	0.0702658	0.119376	0.00755944	0.00151188	0.0702658	0.00151188	0.00425089
	97.2442	0.00589116	0.119376	0.0702658	0.119376	0.00755944	0.00151188	0.0702658	0.00151188	0.00425089
	97.3407	0.00589116	0.119376	0.0702658	0.119376	0.00755944	0.00151188	0.0702658	0.00151188	0.00425089
	97.5562	0.00589116	0.119376	0.0702658	0.119376	0.00755944	0.00151188	0.0702658	0.00151188	0.00425089
	98.1139	0.00589116	0.119376	0.0702658	0.119376	0.00755944	0.00151188	0.0702658	0.00151188	0.00425089
	98.4721	0.00344182	0.120425	0.0670373	0.120425	0.00841785	0.00374148	0.0670373	0.00374148	0.000545428
	98.8985	0.000992484	0.121473	0.0638088	0.121473	0.00927625	0.00597108	0.0638088	0.00597108	-0.00316004
	99.351	0.000992484	0.121473	0.0638088	0.121473	0.00927625	0.00597108	0.0638088	0.00597108	-0.00316004
	100.158	0.000992484	0.121473	0.0638088	0.121473	0.00927625	0.00597108	0.0638088	0.00597108	-0.00316004
	100.166	0.000992484	0.121473	0.0638088	0.121473	0.00927625	0.00597108	0.0638088	0.00597108	-0.00316004
	100.449	0.000992484	0.121473	0.0638088	0.121473	0.00927625	0.00597108	0.0638088	0.00597108	-0.00316004
	100.449	-0.00189699	0.104505	0.0556307	0.104505	0.000607345	0.00576114	0.0556307	0.00576114	-0.00117543
	101.014	-0.00189699	0.104505	0.0556307	0.104505	0.000607345	0.00576114	0.0556307	0.00576114	-0.00117543
	101.226	-0.00189699	0.104505	0.0556307	0.104505	0.000607345	0.00576114	0.0556307	0.00576114	-0.00117543
	101.809	-0.00189699	0.104505	0.0556307	0.104505	0.000607345	0.00576114	0.0556307	0.00576114	-0.00117543
	101.884	-0.00189699	0.104505	0.0556307	0.104505	0.000607345	0.00576114	0.0556307	0.00576114	-0.00117543
	101.962	-0.00189699	0.104505	0.0556307	0.104505	0.000607345	0.00576114	0.0556307	0.00576114	-0.00117543
	102.657	-0.00189699	0.104505	0.0556307	0.104505	0.000607345	0.00576114	0.0556307	0.00576114	-0.00117543
	103.318	-0.00189699	0.104505	0.0556307	0.104505	0.000607345	0.00576114	0.0556307	0.00576114	-0.00117543
	103.379	-0.00189699	0.104505	0.0556307	0.104505	0.000607345	0.00576114	0.0556307	0.00576114	-0.00117543
	103.857	-0.00189699	0.104505	0.0556307	0.104505	0.000607345	0.00576114	0.0556307	0.00576114	-0.00117543
	104.3	-0.00189699	0.104505	0.0556307	0.104505	0.000607345	0.00576114	0.0556307	0.00576114	-0.00117543
	104.613	-0.000988597	0.105821	0.0541028	0.105821	0.00091913	0.00386069	0.0541028	0.00386069	0.00133331
	104.711	-8.01996e-05	0.107136	0.0525749	0.107136	0.00123091	0.00196024	0.0525749	0.00196024	0.00384204
	104.904	-8.01996e-05	0.107136	0.0525749	0.107136	0.00123091	0.00196024	0.0525749	0.00196024	0.00384204
	105.214	0.00650652	0.105278	0.0520665	0.105278	-0.00962773	-0.00192404	0.0520665	-0.00192404	0.00245613
	105.524	0.0130932	0.103419	0.0515582	0.103419	-0.0204864	-0.00580831	0.0515582	-0.00580831	0.00107023
	105.908	0.0146424	0.0972337	0.0510953	0.0972337	-0.0142482	-0.00458542	0.0510953	-0.00458542	0.00118733
	106.601	0.0161915	0.0910484	0.0506325	0.0910484	-0.00801005	-0.00336253	0.0506325	-0.00336253	0.00130444
	107.101	0.00625229	0.0896146	0.0471542	0.0896146	-0.00418675	-0.00318997	0.0471542	-0.00318997	0.000200036
	107.377	-0.00368694	0.0881808	0.043676	0.0881808	-0.000363458	-0.00301742	0.043676	-0.00301742	-0.000904369
	107.523	-0.00368694	0.0881808	0.043676	0.0881808	-0.000363458	-0.00301742	0.043676	-0.00301742	-0.000904369
	107.584	-0.00368694	0.0881808	0.043676	0.0881808	-0.000363458	-0.00301742	0.043676	-0.00301742	-0.000904369
	107.688	-0.00364039	0.0886844	0.0440434	0.0886844	0.00147744	-0.000434533	0.0440434	-0.000434533	0.00145829
	107.778	-0.00359383	0.0891881	0.0444108	0.0891881	0.00331833	0.00214835	0.0444108	0.00214835	0.00382095
	107.884	-0.00359383	0.0891881	0.0444108	0.0891881	0.00331833	0.00214835	0.0444108	0.00214835	0.00382095
	108.816	-0.00359383	0.0891881	0.0444108	0.0891881	0.00331833	0.00214835	0.0444108	0.00214835	0.00382095
	109.129	-0.00359383	0.0891881	0.0444108	0.0891881	0.00331833	0.00214835	0.0444108	0.00214835	0.00382095
	110.074	-0.00359383	0.0891881	0.0444108	0.0891881	0.00331833	0.00214835	0.0444108	0.00214835	0.00382095
	110.076	-0.00359383	0.0891881	0.0444108	0.0891881	0.00331833	0.00214835	0.0444108	0.00214835	0.00382095
	110.078	-0.00359383	0.0891881	0.0444108	0.0891881	0.00331833	0.00214835	0.0444108	0.00214835	0.00382095
	110.083	-0.00359383	0.0891881	0.0444108	0.0891881	0.00331833	0.00214835	0.0444108	0.00214835	0.00382095
	110.812	-0.00359383	0.0891881	0.0444108	0.0891881	0.00331833	0.00214835	0.0444108	0.00214835	0.00382095
	111.337	-0.00218235	0.0771861	0.0388341	0.0771861	-0.00138711	-0.00257396	0.0388341	-0.00257396	0.00038818
	111.337	-0.00359383	0.0891881	0.0444108	0.0891881	0.00331833	0.00214835	0.0444108	0.00214835	0.00382095
	112.068	-0.00218235	0.0771861	0.0388341	0.0771861	-0.00138711	-0.00257396	0.0388341	-0.00257396	0.00038818
	112.729	-0.00218235	0.0771861	0.0388341	0.0771861	-0.00138711	-0.00257396	0.0388341	-0.00257396	0.00038818
	112.82	-0.00218235	0.0771861	0.0388341	0.0771861	-0.00138711	-0.00257396	0.0388341	-0.00257396	0.00038818
	113.64	-0.00218235	0.0771861	0.0388341	0.0771861	-0.00138711	-0.00257396	0.0388341	-0.00257396	0.00038818
	113.72	-0.0029355	0.0778903	0.0379362	0.0778903	-0.000475087	-0.00217004	0.0379362	-0.00217004	-0.000561433
	115.111	-0.00368866	0.0785945	0.0370383	0.0785945	0.000436937	-0.00176611	0.0370383	-0.00176611	-0.00151105
	115.612	-0.00368866	0.0785945	0.0370383	0.0785945	0.000436937	-0.00176611	0.0370383	-0.00176611	-0.00151105
	115.755	-0.00368866	0.0785945	0.0370383	0.0785945	0.000436937	-0.00176611	0.0370383	-0.00176611	-0.00151105
	115.967	-0.00368866	0.0785945	0.0370383	0.0785945	0.000436937	-0.00176611	0.0370383	-0.00176611	-0.00151105
	116.565	-0.00368866	0.0785945	0.0370383	0.0785945	0.000436937	-0.00176611	0.0370383	-0.00176611	-0.00151105
	116.758	-0.00368866	0.0785945	0.0370383	0.0785945	0.000436937	-0.00176611	0.0370383	-0.00176611	-0.00151105
	117.057	-0.00368866	0.0785945	0.0370383	0.0785945	0.000436937	-0.00176611	0.0370383	-0.00176611	-0.00151105
	118.214	-0.00368866	0.0785945	0.0370383	0.0785945	0.000436937	-0.00176611	0.0370383	-0.00176611	-0.00151105
	118.801	-0.00369298	0.0741229	0.0348539	0.0741229	0.00734156	0.00164011	0.0348539	0.00164011	0.00016917
	119.017	-0.0036973	0.0696512	0.0326695	0.0696512	0.0142462	0.00504634	0.0326695	0.00504634	0.00184939
	119.261	-0.00418071	0.0663542	0.0319152	0.0663542	0.00767481	0.00265901	0.0319152	0.00265901	0.00115007
	119.985	-0.00466411	0.0630572	0.0311609	0.0630572	0.00110344	0.000271691	0.0311609	0.000271691	0.000450755
	120.381	-0.00466411	0.0630572	0.0311609	0.0630572	0.00110344	0.000271691	0.0311609	0.000271691	0.000450755
	120.928	-0.00466411	0.0630572	0.0311609	0.0630572	0.00110344	0.000271691	0.0311609	0.000271691	0.000450755
	121.052	-0.00466411	0.0630572	0.0311609	0.0630572	0.00110344	0.000271691	0.0311609	0.000271691	0.000450755
	121.211	-0.00466411	0.0630572	0.0311609	0.0630572	0.00110344	0.000271691	0.0311609	0.000271691	0.000450755
	121.709	-0.00466411	0.0630572	0.0311609	0.0630572	0.00110344	0.000271691	0.0311609	0.000271691	0.000450755
	121.946	-0.00466411	0.0630572	0.0311609	0.0630572	0.00110344	0.000271691	0.0311609	0.000271691	0.000450755
	122.842	-0.00466411	0.0630572	0.0311609	0.0630572	0.00110344	0.000271691	0.0311609	0.000271691	0.000450755
	122.977	-0.00466411	0.0630572	0.0311609	0.0630572	0.00110344	0.000271691	0.0311609	0.000271691	0.000450755
	123.036	-0.00466411	0.0630572	0.0311609	0.0630572	0.00110344	0.000271691	0.0311609	0.000271691	0.000450755
	123.512	-0.00466411	0.0630572	0.0311609	0.0630572	0.00110344	0.000271691	0.0311609	0.000271691	0.000450755
	123.593	-0.00466411	0.0630572	0.0311609	0.0630572	0.00110344	0.000271691	0.0311609	0.000271691	0.000450755
	123.907	-0.00449729	0.061393	0.0292974	0.061393	0.000321555	0.000550287	0.0292974	0.000550287	0.00197841
	124.677	-0.00433047	0.0597287	0.0274338	0.0597287	-0.000460328	0.000828883	0.0274338	0.000828883	0.00350606
	124.889	-0.00433047	0.0597287	0.0274338	0.0597287	-0.000460328	0.000828883	0.0274338	0.000828883	0.00350606
	124.939	-0.00431067	0.0577999	0.0253016	0.0577999	0.00286068	0.0016644	0.0253016	0.0016644	0.00125143
	125.802	-0.00429087	0.0558711	0.0231694	0.0558711	0.00618168	0.00249992	0.0231694	0.00249992	-0.0010032
	125.899	-0.00429087	0.0558711	0.0231694	0.0558711	0.00618168	0.00249992	0.0231694	0.00249992	-0.0010032
	126.266	-0.00429087	0.0558711	0.0231694	0.0558711	0.00618168	0.00249992	0.0231694	0.00249992	-0.0010032
	126.715	-0.00429087	0.0558711	0.0231694	0.0558711	0.00618168	0.00249992	0.0231694	0.00249992	-0.0010032
	127.26	-0.00429087	0.0558711	0.0231694	0.0558711	0.00618168	0.00249992	0.0231694	0.00249992	-0.0010032
	127.489	-0.00429087	0.0558711	0.0231694	0.0558711	0.00618168	0.00249992	0.0231694	0.00249992	-0.0010032
	127.634	-0.00562797	0.0533402	0.0228742	0.0533402	0.00422533	0.0012397	0.0228742	0.0012397	-0.000894764
	127.898	-0.00696507	0.0508092	0.022579	0.0508092	0.00226899	-2.05122e-05	0.022579	-2.05122e-05	-0.000786327
	128.394	-0.00696507	0.0508092	0.022579	0.0508092	0.00226899	-2.05122e-05	0.022579	-2.05122e-05	-0.000786327
	128.878	-0.00696507	0.0508092	0.022579	0.0508092	0.00226899	-2.05122e-05	0.022579	-2.05122e-05	-0.000786327
	129.566	-0.00696507	0.0508092	0.022579	0.0508092	0.00226899	-2.05122e-05	0.022579	-2.05122e-05	-0.000786327
	130.601	0.00436648	0.0497335	0.021685	0.0497335	-0.00199915	-0.00265304	0.021685	-0.00265304	-0.00240545
	130.601	-0.00696507	0.0508092	0.022579	0.0508092	0.00226899	-2.05122e-05	0.022579	-2.05122e-05	-0.000786327
	131.254	0.00436648	0.0497335	0.021685	0.0497335	-0.00199915	-0.00265304	0.021685	-0.00265304	-0.00240545
	131.431	0.00436648	0.0497335	0.021685	0.0497335	-0.00199915	-0.00265304	0.021685	-0.00265304	-0.00240545
	131.518	0.00436648	0.0497335	0.021685	0.0497335	-0.00199915	-0.00265304	0.021685	-0.00265304	-0.00240545
	132.099	0.00436648	0.0497335	0.021685	0.0497335	-0.00199915	-0.00265304	0.021685	-0.00265304	-0.00240545
	132.835	0.00436648	0.0497335	0.021685	0.0497335	-0.00199915	-0.00265304	0.021685	-0.00265304	-0.00240545
	133.22	0.00436648	0.0497335	0.021685	0.0497335	-0.00199915	-0.00265304	0.021685	-0.00265304	-0.00240545
	134.183	0.00400693	0.0487476	0.0202147	0.0487476	-0.00175823	-0.00221176	0.0202147	-0.00221176	-0.00162279
	134.808	0.00364737	0.0477617	0.0187443	0.0477617	-0.0015173	-0.00177048	0.0187443	-0.00177048	-0.000840132
	134.92	0.00364737	0.0477617	0.0187443	0.0477617	-0.0015173	-0.00177048	0.0187443	-0.00177048	-0.000840132
	135.079	0.00364737	0.0477617	0.0187443	0.0477617	-0.0015173	-0.00177048	0.0187443	-0.00177048	-0.000840132
	135.079	9.43548e-05	0.0427568	0.0184945	0.0427568	-0.00582927	-0.00321488	0.0184945	-0.00321488	-0.000421753
	135.343	9.43548e-05	0.0427568	0.0184945	0.0427568	-0.00582927	-0.00321488	0.0184945	-0.00321488	-0.000421753
	135.666	9.43548e-05	0.0427568	0.0184945	0.0427568	-0.00582927	-0.00321488	0.0184945	-0.00321488	-0.000421753
	136.032	9.43548e-05	0.0427568	0.0184945	0.0427568	-0.00582927	-0.00321488	0.0184945	-0.00321488	-0.000421753
	137.226	9.43548e-05	0.0427568	0.0184945	0.0427568	-0.00582927	-0.00321488	0.0184945	-0.00321488	-0.000421753
	137.857	7.25847e-05	0.0398089	0.0170923	0.0398089	1.08076e-05	0.00081271	0.0170923	0.00081271	0.0020923
	137.857	9.43548e-05	0.0427568	0.0184945	0.0427568	-0.00582927	-0.00321488	0.0184945	-0.00321488	-0.000421753
	138.187	0.00126999	0.0381527	0.0179203	0.0381527	0.00140144	0.00122288	0.0179203	0.00122288	-2.26521e-05
	138.544	0.00246739	0.0364964	0.0187484	0.0364964	0.00279207	0.00163305	0.0187484	0.00163305	-0.00213761
	138.544	0.00289098	0.0376709	0.0149245	0.0376709	0.00213729	0.00188953	0.0149245	0.00188953	0.00223435
	140.138	0.00289098	0.0376709	0.0149245	0.0376709	0.00213729	0.00188953	0.0149245	0.00188953	0.00223435
	142.995	0.00289098	0.0376709	0.0149245	0.0376709	0.00213729	0.00188953	0.0149245	0.00188953	0.00223435
	143.077	0.00289098	0.0376709	0.0149245	0.0376709	0.00213729	0.00188953	0.0149245	0.00188953	0.00223435
	143.171	0.00289098	0.0376709	0.0149245	0.0376709	0.00213729	0.00188953	0.0149245	0.00188953	0.00223435
	143.741	0.00289098	0.0376709	0.0149245	0.0376709	0.00213729	0.00188953	0.0149245	0.00188953	0.00223435
	144.156	0.00289098	0.0376709	0.0149245	0.0376709	0.00213729	0.00188953	0.0149245	0.00188953	0.00223435
	145.072	0.00289098	0.0376709	0.0149245	0.0376709	0.00213729	0.00188953	0.0149245	0.00188953	0.00223435
	145.529	0.00289098	0.0376709	0.0149245	0.0376709	0.00213729	0.00188953	0.0149245	0.00188953	0.00223435
	147.343	-0.000297878	0.0332082	0.0124136	0.0332082	-0.00368536	-0.00153062	0.0124136	-0.00153062	0.00027806
	147.343	0.00289098	0.0376709	0.0149245	0.0376709	0.00213729	0.00188953	0.0149245	0.00188953	0.00223435
	148.033	-0.000297878	0.0332082	0.0124136	0.0332082	-0.00368536	-0.00153062	0.0124136	-0.00153062	0.00027806
	148.539	-0.000297878	0.0332082	0.0124136	0.0332082	-0.00368536	-0.00153062	0.0124136	-0.00153062	0.00027806
	148.579	-3.27046e-05	0.0320807	0.0125508	0.0320807	-0.00289445	-0.0014763	0.0125508	-0.0014763	0.00024746
	148.981	0.000232469	0.0309532	0.0126881	0.0309532	-0.00210353	-0.00142199	0.0126881	-0.00142199	0.000216861
	149.134	0.000232469	0.0309532	0.0126881	0.0309532	-0.00210353	-0.00142199	0.0126881	-0.00142199	0.000216861
	149.986	-4.48959e-05	0.0306469	0.0120541	0.0306469	-0.00150422	-0.00135913	0.0120541	-0.00135913	-0.000611276
	150.243	-0.000322261	0.0303407	0.0114202	0.0303407	-0.000904914	-0.00129628	0.0114202	-0.00129628	-0.00143941
	150.44	-0.000322261	0.0303407	0.0114202	0.0303407	-0.000904914	-0.00129628	0.0114202	-0.00129628	-0.00143941
	150.617	-0.000322261	0.0303407	0.0114202	0.0303407	-0.000904914	-0.00129628	0.0114202	-0.00129628	-0.00143941
	150.782	-0.000322261	0.0303407	0.0114202	0.0303407	-0.000904914	-0.00129628	0.0114202	-0.00129628	-0.00143941
	150.979	-0.000322261	0.0303407	0.0114202	0.0303407	-0.000904914	-0.00129628	0.0114202	-0.00129628	-0.00143941
	152.272	-0.000322261	0.0303407	0.0114202	0.0303407	-0.000904914	-0.00129628	0.0114202	-0.00129628	-0.00143941
	153.013	0.000996885	0.0283829	0.00947176	0.0283829	0.000262302	-9.34411e-05	0.00947176	-9.34411e-05	-0.0002023
	153.013	-0.000322261	0.0303407	0.0114202	0.0303407	-0.000904914	-0.00129628	0.0114202	-0.00129628	-0.00143941
	153.253	0.000996885	0.0283829	0.00947176	0.0283829	0.000262302	-9.34411e-05	0.00947176	-9.34411e-05	-0.0002023
	154.152	0.000996885	0.0283829	0.00947176	0.0283829	0.000262302	-9.34411e-05	0.00947176	-9.34411e-05	-0.0002023
	154.288	0.000996885	0.0283829	0.00947176	0.0283829	0.000262302	-9.34411e-05	0.00947176	-9.34411e-05	-0.0002023
	154.515	0.000996885	0.0283829	0.00947176	0.0283829	0.000262302	-9.34411e-05	0.00947176	-9.34411e-05	-0.0002023
	155.37	0.000996885	0.0283829	0.00947176	0.0283829	0.000262302	-9.34411e-05	0.00947176	-9.34411e-05	-0.0002023
	156.067	0.000996885	0.0283829	0.00947176	0.0283829	0.000262302	-9.34411e-05	0.00947176	-9.34411e-05	-0.0002023
	156.757	0.000996885	0.0283829	0.00947176	0.0283829	0.000262302	-9.34411e-05	0.00947176	-9.34411e-05	-0.0002023
	156.941	0.000507267	0.0276371	0.00943598	0.0276371	0.00127103	0.000335417	0.00943598	0.000335417	-9.59794e-05
	157	-0.000275506	0.0262117	0.0094399	0.0262117	0.00109636	0.000485517	0.0094399	0.000485517	0.000355797
	157.188	-0.000568661	0.0255322	0.00947961	0.0255322	-8.70379e-05	0.000206759	0.00947961	0.000206759	0.000701253
	157.785	-0.000568661	0.0255322	0.00947961	0.0255322	-8.70379e-05	0.000206759	0.00947961	0.000206759	0.000701253
	158.409	-0.000568661	0.0255322	0.00947961	0.0255322	-8.70379e-05	0.000206759	0.00947961	0.000206759	0.000701253
	159.232	-0.000568661	0.0255322	0.00947961	0.0255322	-8.70379e-05	0.000206759	0.00947961	0.000206759	0.000701253
	159.503	-0.000568661	0.0255322	0.00947961	0.0255322	-8.70379e-05	0.000206759	0.00947961	0.000206759	0.000701253
	159.592	-0.000568661	0.0255322	0.00947961	0.0255322	-8.70379e-05	0.000206759	0.00947961	0.000206759	0.000701253
	159.842	-0.000568661	0.0255322	0.00947961	0.0255322	-8.70379e-05	0.000206759	0.00947961	0.000206759	0.000701253
	160.29	-0.000568661	0.0255322	0.00947961	0.0255322	-8.70379e-05	0.000206759	0.00947961	0.000206759	0.000701253
	160.297	-0.000568661	0.0255322	0.00947961	0.0255322	-8.70379e-05	0.000206759	0.00947961	0.000206759	0.000701253
	160.305	-0.000568661	0.0255322	0.00947961	0.0255322	-8.70379e-05	0.000206759	0.00947961	0.000206759	0.000701253
	161.275	-0.000568661	0.0255322	0.00947961	0.0255322	-8.70379e-05	0.000206759	0.00947961	0.000206759	0.000701253
	161.646	-0.000568661	0.0255322	0.00947961	0.0255322	-8.70379e-05	0.000206759	0.00947961	0.000206759	0.000701253
	162.006	-0.000568661	0.0255322	0.00947961	0.0255322	-8.70379e-05	0.000206759	0.00947961	0.000206759	0.000701253
	162.554	-0.000179916	0.0248456	0.00910886	0.0248456	0.000861126	0.000236086	0.00910886	0.000236086	-0.000425183
	162.919	-0.000236774	0.0228614	0.00684621	0.0228614	0.000982781	-1.49938e-05	0.00684621	-1.49938e-05	-0.000323101
	162.919	0.00020883	0.0241591	0.00873811	0.0241591	0.00180929	0.000265413	0.00873811	0.000265413	-0.00155162
	163.031	-0.000236774	0.0228614	0.00684621	0.0228614	0.000982781	-1.49938e-05	0.00684621	-1.49938e-05	-0.000323101
	164.112	-0.000236774	0.0228614	0.00684621	0.0228614	0.000982781	-1.49938e-05	0.00684621	-1.49938e-05	-0.000323101
	164.511	-0.000236774	0.0228614	0.00684621	0.0228614	0.000982781	-1.49938e-05	0.00684621	-1.49938e-05	-0.000323101
	164.747	-0.000236774	0.0228614	0.00684621	0.0228614	0.000982781	-1.49938e-05	0.00684621	-1.49938e-05	-0.000323101
	165.534	-0.000236774	0.0228614	0.00684621	0.0228614	0.000982781	-1.49938e-05	0.00684621	-1.49938e-05	-0.000323101
	166.284	-0.000236774	0.0228614	0.00684621	0.0228614	0.000982781	-1.49938e-05	0.00684621	-1.49938e-05	-0.000323101
	167.247	-0.000236774	0.0228614	0.00684621	0.0228614	0.000982781	-1.49938e-05	0.00684621	-1.49938e-05	-0.000323101
	167.569	-0.000236774	0.0228614	0.00684621	0.0228614	0.000982781	-1.49938e-05	0.00684621	-1.49938e-05	-0.000323101
	167.569	-0.000801523	0.0216137	0.00681784	0.0216137	-0.00175638	-0.000164511	0.00681784	-0.000164511	0.000117954
	167.717	-0.000801523	0.0216137	0.00681784	0.0216137	-0.00175638	-0.000164511	0.00681784	-0.000164511	0.000117954
	168.014	-0.000801523	0.0216137	0.00681784	0.0216137	-0.00175638	-0.000164511	0.00681784	-0.000164511	0.000117954
	168.214	-0.000801523	0.0216137	0.00681784	0.0216137	-0.00175638	-0.000164511	0.00681784	-0.000164511	0.000117954
	168.754	-0.000801523	0.0216137	0.00681784	0.0216137	-0.00175638	-0.000164511	0.00681784	-0.000164511	0.000117954
	169.884	-0.000801523	0.0216137	0.00681784	0.0216137	-0.00175638	-0.000164511	0.00681784	-0.000164511	0.000117954
	170.019	-0.000801523	0.0216137	0.00681784	0.0216137	-0.00175638	-0.000164511	0.00681784	-0.000164511	0.000117954
	170.493	-0.000801523	0.0216137	0.00681784	0.0216137	-0.00175638	-0.000164511	0.00681784	-0.000164511	0.000117954
	170.557	0.000472876	0.0200488	0.00621429	0.0200488	0.000124377	0.000528951	0.00621429	0.000528951	0.000348241
	170.557	-0.000801523	0.0216137	0.00681784	0.0216137	-0.00175638	-0.000164511	0.00681784	-0.000164511	0.000117954
	170.607	0.000472876	0.0200488	0.00621429	0.0200488	0.000124377	0.000528951	0.00621429	0.000528951	0.000348241
	171.574	0.000472876	0.0200488	0.00621429	0.0200488	0.000124377	0.000528951	0.00621429	0.000528951	0.000348241
	171.913	0.000472876	0.0200488	0.00621429	0.0200488	0.000124377	0.000528951	0.00621429	0.000528951	0.000348241
	172.563	0.000472876	0.0200488	0.00621429	0.0200488	0.000124377	0.000528951	0.00621429	0.000528951	0.000348241
	172.743	0.000472876	0.0200488	0.00621429	0.0200488	0.000124377	0.000528951	0.00621429	0.000528951	0.000348241
	173.009	0.000472876	0.0200488	0.00621429	0.0200488	0.000124377	0.000528951	0.00621429	0.000528951	0.000348241
	173.301	0.000472876	0.0200488	0.00621429	0.0200488	0.000124377	0.000528951	0.00621429	0.000528951	0.000348241
	173.301	-0.000863937	0.0205282	0.00547469	0.0205282	0.00154845	0.000594107	0.00547469	0.000594107	-3.58668e-05
	173.446	-0.000863937	0.0205282	0.00547469	0.0205282	0.00154845	0.000594107	0.00547469	0.000594107	-3.58668e-05
	173.581	-0.000863937	0.0205282	0.00547469	0.0205282	0.00154845	0.000594107	0.00547469	0.000594107	-3.58668e-05
	173.845	-0.000863937	0.0205282	0.00547469	0.0205282	0.00154845	0.000594107	0.00547469	0.000594107	-3.58668e-05
	174.215	-0.000863937	0.0205282	0.00547469	0.0205282	0.00154845	0.000594107	0.00547469	0.000594107	-3.58668e-05
	174.451	-0.000852028	0.0194733	0.0055068	0.0194733	0.00233986	0.000544163	0.0055068	0.000544163	-3.35667e-05
	174.725	-0.00084012	0.0184185	0.00553891	0.0184185	0.00313127	0.000494218	0.00553891	0.000494218	-3.12667e-05
	175.371	-0.00084012	0.0184185	0.00553891	0.0184185	0.00313127	0.000494218	0.00553891	0.000494218	-3.12667e-05
	175.496	-0.00084012	0.0184185	0.00553891	0.0184185	0.00313127	0.000494218	0.00553891	0.000494218	-3.12667e-05
	175.667	-0.00102297	0.0176892	0.00539968	0.0176892	0.0014526	8.58416e-06	0.00539968	8.58416e-06	-0.00013334
	177.051	-0.00120582	0.0169598	0.00526044	0.0169598	-0.000226082	-0.00047705	0.00526044	-0.00047705	-0.000235413
	177.317	-0.00120582	0.0169598	0.00526044	0.0169598	-0.000226082	-0.00047705	0.00526044	-0.00047705	-0.000235413
	177.421	-0.00120582	0.0169598	0.00526044	0.0169598	-0.000226082	-0.00047705	0.00526044	-0.00047705	-0.000235413
	177.494	-0.00120582	0.0169598	0.00526044	0.0169598	-0.000226082	-0.00047705	0.00526044	-0.00047705	-0.000235413
	177.611	-0.00119571	0.017184	0.00499533	0.017184	-0.000979235	-0.000136069	0.00499533	-0.000136069	-4.13996e-05
	177.611	-0.00120582	0.0169598	0.00526044	0.0169598	-0.000226082	-0.00047705	0.00526044	-0.00047705	-0.000235413
	177.63	-0.00119571	0.017184	0.00499533	0.017184	-0.000979235	-0.000136069	0.00499533	-0.000136069	-4.13996e-05
	177.972	-0.00119571	0.017184	0.00499533	0.017184	-0.000979235	-0.000136069	0.00499533	-0.000136069	-4.13996e-05
	178.642	-0.00119571	0.017184	0.00499533	0.017184	-0.000979235	-0.000136069	0.00499533	-0.000136069	-4.13996e-05
	178.99	-0.00119571	0.017184	0.00499533	0.017184	-0.000979235	-0.000136069	0.00499533	-0.000136069	-4.13996e-05
	179.268	-0.00119571	0.017184	0.00499533	0.017184	-0.000979235	-0.000136069	0.00499533	-0.000136069	-4.13996e-05
	179.276	-0.00119571	0.017184	0.00499533	0.017184	-0.000979235	-0.000136069	0.00499533	-0.000136069	-4.13996e-05
	179.304	-0.00119571	0.017184	0.00499533	0.017184	-0.000979235	-0.000136069	0.00499533	-0.000136069	-4.13996e-05
	179.744	-0.00119571	0.017184	0.00499533	0.017184	-0.000979235	-0.000136069	0.00499533	-0.000136069	-4.13996e-05
	180.428	-0.00119571	0.017184	0.00499533	0.017184	-0.000979235	-0.000136069	0.00499533	-0.000136069	-4.13996e-05
	180.634	-0.00119571	0.017184	0.00499533	0.017184	-0.000979235	-0.000136069	0.00499533	-0.000136069	-4.13996e-05
	180.69	-0.00119571	0.017184	0.00499533	0.017184	-0.000979235	-0.000136069	0.00499533	-0.000136069	-4.13996e-05
	180.69	-0.000975072	0.0170011	0.0048885	0.0170011	-0.00128869	-0.00015686	0.0048885	-0.00015686	-1.56136e-05
	181.151	-0.000134659	0.0153862	0.00446218	0.0153862	0.000190999	1.08036e-05	0.00446218	1.08036e-05	-6.08378e-05
	181.151	-0.000975072	0.0170011	0.0048885	0.0170011	-0.00128869	-0.00015686	0.0048885	-0.00015686	-1.56136e-05
	181.477	-0.000134659	0.0153862	0.00446218	0.0153862	0.000190999	1.08036e-05	0.00446218	1.08036e-05	-6.08378e-05
	183.067	-0.000134659	0.0153862	0.00446218	0.0153862	0.000190999	1.08036e-05	0.00446218	1.08036e-05	-6.08378e-05
	183.166	-0.000134659	0.0153862	0.00446218	0.0153862	0.000190999	1.08036e-05	0.00446218	1.08036e-05	-6.08378e-05
	184.557	-0.000134659	0.0153862	0.00446218	0.0153862	0.000190999	1.08036e-05	0.00446218	1.08036e-05	-6.08378e-05
	184.685	-4.40956e-05	0.0151148	0.00431652	0.0151148	0.000962343	0.000333165	0.00431652	0.000333165	-0.000137975
	184.685	-0.000134659	0.0153862	0.00446218	0.0153862	0.000190999	1.08036e-05	0.00446218	1.08036e-05	-6.08378e-05
	184.744	-4.40956e-05	0.0151148	0.00431652	0.0151148	0.000962343	0.000333165	0.00431652	0.000333165	-0.000137975
	185.153	-4.40956e-05	0.0151148	0.00431652	0.0151148	0.000962343	0.000333165	0.00431652	0.000333165	-0.000137975
	185.228	-4.40956e-05	0.0151148	0.00431652	0.0151148	0.000962343	0.000333165	0.00431652	0.000333165	-0.000137975
	186.084	-4.40956e-05	0.0151148	0.00431652	0.0151148	0.000962343	0.000333165	0.00431652	0.000333165	-0.000137975
	186.225	-4.40956e-05	0.0151148	0.00431652	0.0151148	0.000962343	0.000333165	0.00431652	0.000333165	-0.000137975
	186.299	-0.000111409	0.014964	0.00422207	0.014964	0.000624931	0.000112809	0.00422207	0.000112809	-8.57076e-05
	186.867	-0.000178722	0.0148132	0.00412762	0.0148132	0.000287519	-0.000107548	0.00412762	-0.000107548	-3.34405e-05
	187.029	-0.000178722	0.0148132	0.00412762	0.0148132	0.000287519	-0.000107548	0.00412762	-0.000107548	-3.34405e-05
	187.512	-0.000178722	0.0148132	0.00412762	0.0148132	0.000287519	-0.000107548	0.00412762	-0.000107548	-3.34405e-05
	187.69	-0.000178722	0.0148132	0.00412762	0.0148132	0.000287519	-0.000107548	0.00412762	-0.000107548	-3.34405e-05
	188.219	-0.000178722	0.0148132	0.00412762	0.0148132	0.000287519	-0.000107548	0.00412762	-0.000107548	-3.34405e-05
	188.416	-0.000333139	0.0142161	0.00400542	0.0142161	4.75727e-05	-9.68956e-05	0.00400542	-9.68956e-05	-1.73051e-05
	189.017	-0.000487555	0.013619	0.00388323	0.013619	-0.000192374	-8.62431e-05	0.00388323	-8.62431e-05	-1.16971e-06
	189.322	-0.000487555	0.013619	0.00388323	0.013619	-0.000192374	-8.62431e-05	0.00388323	-8.62431e-05	-1.16971e-06
	190.418	-0.000487555	0.013619	0.00388323	0.013619	-0.000192374	-8.62431e-05	0.00388323	-8.62431e-05	-1.16971e-06
	190.484	-0.000487555	0.013619	0.00388323	0.013619	-0.000192374	-8.62431e-05	0.00388323	-8.62431e-05	-1.16971e-06
	190.774	-0.000487555	0.013619	0.00388323	0.013619	-0.000192374	-8.62431e-05	0.00388323	-8.62431e-05	-1.16971e-06
	191.807	-0.000487555	0.013619	0.00388323	0.013619	-0.000192374	-8.62431e-05	0.00388323	-8.62431e-05	-1.16971e-06
	192.159	-0.000487555	0.013619	0.00388323	0.013619	-0.000192374	-8.62431e-05	0.00388323	-8.62431e-05	-1.16971e-06
	192.552	-0.000487555	0.013619	0.00388323	0.013619	-0.000192374	-8.62431e-05	0.00388323	-8.62431e-05	-1.16971e-06
	192.703	-0.000487555	0.013619	0.00388323	0.013619	-0.000192374	-8.62431e-05	0.00388323	-8.62431e-05	-1.16971e-06
	192.957	-0.000487555	0.013619	0.00388323	0.013619	-0.000192374	-8.62431e-05	0.00388323	-8.62431e-05	-1.16971e-06
	193.307	-0.000487555	0.013619	0.00388323	0.013619	-0.000192374	-8.62431e-05	0.00388323	-8.62431e-05	-1.16971e-06
	193.307	-0.000282439	0.0135257	0.00428114	0.0135257	-0.00041413	0.000223639	0.00428114	0.000223639	-0.000141495
	194.035	-0.000282439	0.0135257	0.00428114	0.0135257	-0.00041413	0.000223639	0.00428114	0.000223639	-0.000141495
	194.437	-0.000282439	0.0135257	0.00428114	0.0135257	-0.00041413	0.000223639	0.00428114	0.000223639	-0.000141495
	194.524	-0.000282439	0.0135257	0.00428114	0.0135257	-0.00041413	0.000223639	0.00428114	0.000223639	-0.000141495
	195.062	-0.000282439	0.0135257	0.00428114	0.0135257	-0.00041413	0.000223639	0.00428114	0.000223639	-0.000141495
	195.17	1.49804e-05	0.0138012	0.00391752	0.0138012	-0.000293539	9.94803e-05	0.00391752	9.94803e-05	-3.28838e-05
	195.205	-1.92415e-07	0.0135449	0.00341573	0.0135449	0.00052968	-3.94272e-05	0.00341573	-3.94272e-05	4.48502e-05
	195.337	-0.000312784	0.0130131	0.00327755	0.0130131	0.00123231	-5.41755e-05	0.00327755	-5.41755e-05	1.3973e-05
	196.414	-0.000485716	0.0126318	0.00332626	0.0126318	0.000641987	3.17947e-05	0.00332626	3.17947e-05	2.08476e-06
	197.061	-0.000718574	0.0119478	0.00319825	0.0119478	-0.000102939	1.90758e-05	0.00319825	1.90758e-05	-7.22854e-05
	197.907	-0.0007785	0.011645	0.00302152	0.011645	-0.000257545	-7.96134e-05	0.00302152	-7.96134e-05	-0.000134767
	198.026	-0.0007785	0.011645	0.00302152	0.011645	-0.000257545	-7.96134e-05	0.00302152	-7.96134e-05	-0.000134767
	198.369	-0.0007785	0.011645	0.00302152	0.011645	-0.000257545	-7.96134e-05	0.00302152	-7.96134e-05	-0.000134767
	198.684	-0.0007785	0.011645	0.00302152	0.011645	-0.000257545	-7.96134e-05	0.00302152	-7.96134e-05	-0.000134767
	199.653	-0.00074563	0.0115657	0.00292545	0.0115657	-9.38943e-05	0.000215274	0.00292545	0.000215274	-7.10903e-07
	199.727	-0.000712759	0.0114865	0.00282938	0.0114865	6.97562e-05	0.00051016	0.00282938	0.00051016	0.000133346
	199.767	-0.000712759	0.0114865	0.00282938	0.0114865	6.97562e-05	0.00051016	0.00282938	0.00051016	0.000133346
	200	-0.000712759	0.0114865	0.00282938	0.0114865	6.97562e-05	0.00051016	0.00282938	0.00051016	0.000133346
