# Supplementary material for: Magnetic nanostickers for active control of interface-enhanced selective bioadhesion
Source: Nat Commun. 2025 Jul 10;16:6400. doi: 10.1038/s41467-025-61719-9 (PMC12246147; doi:10.1038/s41467-025-61719-9)
Supplement: Supplementary file 7 — Source data [file 41467_2025_61719_MOESM7_ESM.zip › Source data/Figure S16/Figure S16F.xlsx]

## Sheet: Sheet1
	dmt	dx(Bx)	dx(By)	dx(Bz)	dy(Bx)	dy(By)	dy(Bz)	dz(Bx)	dz(By)	dz(Bz)
Units	mm	T m-1	T m-1	T m-1	T m-1	T m-1	T m-1	T m-1	T m-1	T m-1
	-200	-0.000196772	0.000324154	-0.0142747	0.000324154	-0.000321359	0.000141889	-0.0142747	0.000141889	0.000172721
	-199.861	-0.000196772	0.000324154	-0.0142747	0.000324154	-0.000321359	0.000141889	-0.0142747	0.000141889	0.000172721
	-199.796	-0.000196772	0.000324154	-0.0142747	0.000324154	-0.000321359	0.000141889	-0.0142747	0.000141889	0.000172721
	-198.547	-0.000196772	0.000324154	-0.0142747	0.000324154	-0.000321359	0.000141889	-0.0142747	0.000141889	0.000172721
	-197.441	-0.000196772	0.000324154	-0.0142747	0.000324154	-0.000321359	0.000141889	-0.0142747	0.000141889	0.000172721
	-197.381	-0.000196772	0.000324154	-0.0142747	0.000324154	-0.000321359	0.000141889	-0.0142747	0.000141889	0.000172721
	-197.353	-0.000216993	0.000337058	-0.0143267	0.000337058	-0.000148574	0.000107784	-0.0143267	0.000107784	6.40862e-05
	-196.067	-0.000237213	0.000349963	-0.0143787	0.000349963	2.42109e-05	7.36796e-05	-0.0143787	7.36796e-05	-4.45489e-05
	-195.978	-0.000237213	0.000349963	-0.0143787	0.000349963	2.42109e-05	7.36796e-05	-0.0143787	7.36796e-05	-4.45489e-05
	-195.278	-0.000237213	0.000349963	-0.0143787	0.000349963	2.42109e-05	7.36796e-05	-0.0143787	7.36796e-05	-4.45489e-05
	-194.862	-0.000237213	0.000349963	-0.0143787	0.000349963	2.42109e-05	7.36796e-05	-0.0143787	7.36796e-05	-4.45489e-05
	-194.502	-0.000237213	0.000349963	-0.0143787	0.000349963	2.42109e-05	7.36796e-05	-0.0143787	7.36796e-05	-4.45489e-05
	-193.831	-0.000237213	0.000349963	-0.0143787	0.000349963	2.42109e-05	7.36796e-05	-0.0143787	7.36796e-05	-4.45489e-05
	-193.603	0.000313581	0.000304857	-0.0152697	0.000304857	-1.72413e-05	0.000237196	-0.0152697	0.000237196	0.00121531
	-193.603	-0.000237213	0.000349963	-0.0143787	0.000349963	2.42109e-05	7.36796e-05	-0.0143787	7.36796e-05	-4.45489e-05
	-193.299	0.000313581	0.000304857	-0.0152697	0.000304857	-1.72413e-05	0.000237196	-0.0152697	0.000237196	0.00121531
	-192.527	0.000313581	0.000304857	-0.0152697	0.000304857	-1.72413e-05	0.000237196	-0.0152697	0.000237196	0.00121531
	-192.527	-0.000487655	0.000288448	-0.0166453	0.000288448	4.00843e-05	-4.24068e-05	-0.0166453	-4.24068e-05	-5.00617e-05
	-190.611	-0.000487655	0.000288448	-0.0166453	0.000288448	4.00843e-05	-4.24068e-05	-0.0166453	-4.24068e-05	-5.00617e-05
	-190.485	-0.000487655	0.000288448	-0.0166453	0.000288448	4.00843e-05	-4.24068e-05	-0.0166453	-4.24068e-05	-5.00617e-05
	-190.464	-0.000487655	0.000288448	-0.0166453	0.000288448	4.00843e-05	-4.24068e-05	-0.0166453	-4.24068e-05	-5.00617e-05
	-190.458	-0.000487655	0.000288448	-0.0166453	0.000288448	4.00843e-05	-4.24068e-05	-0.0166453	-4.24068e-05	-5.00617e-05
	-190.458	2.98759e-05	0.000603652	-0.0177817	0.000603652	-7.21291e-05	-0.000102492	-0.0177817	-0.000102492	0.00113206
	-190.396	2.98759e-05	0.000603652	-0.0177817	0.000603652	-7.21291e-05	-0.000102492	-0.0177817	-0.000102492	0.00113206
	-188.878	-7.69985e-06	0.000548257	-0.0179781	0.000548257	0.000143577	-5.52942e-05	-0.0179781	-5.52942e-05	0.000487078
	-188.082	-4.52756e-05	0.000492861	-0.0181745	0.000492861	0.000359282	-8.0966e-06	-0.0181745	-8.0966e-06	-0.000157901
	-187.814	-4.52756e-05	0.000492861	-0.0181745	0.000492861	0.000359282	-8.0966e-06	-0.0181745	-8.0966e-06	-0.000157901
	-187.509	-4.52756e-05	0.000492861	-0.0181745	0.000492861	0.000359282	-8.0966e-06	-0.0181745	-8.0966e-06	-0.000157901
	-186.778	-4.52756e-05	0.000492861	-0.0181745	0.000492861	0.000359282	-8.0966e-06	-0.0181745	-8.0966e-06	-0.000157901
	-186.136	-4.52756e-05	0.000492861	-0.0181745	0.000492861	0.000359282	-8.0966e-06	-0.0181745	-8.0966e-06	-0.000157901
	-185.937	-4.52756e-05	0.000492861	-0.0181745	0.000492861	0.000359282	-8.0966e-06	-0.0181745	-8.0966e-06	-0.000157901
	-185.119	-0.000751398	0.000212798	-0.0198256	0.000212798	0.000450072	0.000224519	-0.0198256	0.000224519	-0.000117046
	-185.119	-4.52756e-05	0.000492861	-0.0181745	0.000492861	0.000359282	-8.0966e-06	-0.0181745	-8.0966e-06	-0.000157901
	-184.65	-0.00100912	-0.000346439	-0.0199585	-0.000346439	-0.000504087	-0.000613696	-0.0199585	-0.000613696	0.000980818
	-184.65	-0.000751398	0.000212798	-0.0198256	0.000212798	0.000450072	0.000224519	-0.0198256	0.000224519	-0.000117046
	-184.56	-0.00100912	-0.000346439	-0.0199585	-0.000346439	-0.000504087	-0.000613696	-0.0199585	-0.000613696	0.000980818
	-184.323	-0.00100912	-0.000346439	-0.0199585	-0.000346439	-0.000504087	-0.000613696	-0.0199585	-0.000613696	0.000980818
	-183.104	-0.00100912	-0.000346439	-0.0199585	-0.000346439	-0.000504087	-0.000613696	-0.0199585	-0.000613696	0.000980818
	-182.362	-0.00100912	-0.000346439	-0.0199585	-0.000346439	-0.000504087	-0.000613696	-0.0199585	-0.000613696	0.000980818
	-181.948	-0.00100912	-0.000346439	-0.0199585	-0.000346439	-0.000504087	-0.000613696	-0.0199585	-0.000613696	0.000980818
	-181.784	-0.00113563	-0.000381149	-0.0207552	-0.000381149	-0.00018674	0.000120223	-0.0207552	0.000120223	-0.00126101
	-181.784	-0.00100912	-0.000346439	-0.0199585	-0.000346439	-0.000504087	-0.000613696	-0.0199585	-0.000613696	0.000980818
	-180.882	-0.00113563	-0.000381149	-0.0207552	-0.000381149	-0.00018674	0.000120223	-0.0207552	0.000120223	-0.00126101
	-179.972	-0.00113563	-0.000381149	-0.0207552	-0.000381149	-0.00018674	0.000120223	-0.0207552	0.000120223	-0.00126101
	-179.936	-0.00113563	-0.000381149	-0.0207552	-0.000381149	-0.00018674	0.000120223	-0.0207552	0.000120223	-0.00126101
	-179.782	-0.00113563	-0.000381149	-0.0207552	-0.000381149	-0.00018674	0.000120223	-0.0207552	0.000120223	-0.00126101
	-179.781	-0.00113563	-0.000381149	-0.0207552	-0.000381149	-0.00018674	0.000120223	-0.0207552	0.000120223	-0.00126101
	-178.863	-0.00113563	-0.000381149	-0.0207552	-0.000381149	-0.00018674	0.000120223	-0.0207552	0.000120223	-0.00126101
	-178.86	-0.00113563	-0.000381149	-0.0207552	-0.000381149	-0.00018674	0.000120223	-0.0207552	0.000120223	-0.00126101
	-177.996	-0.000766275	-0.000438892	-0.0217211	-0.000438892	-0.000182235	0.00020818	-0.0217211	0.00020818	0.000385999
	-177.335	-0.000488942	-0.000572694	-0.0230787	-0.000572694	-0.000235766	3.88923e-05	-0.0230787	3.88923e-05	0.00127949
	-175.797	-0.000580962	-0.000648753	-0.0234702	-0.000648753	-0.000293802	-0.000218353	-0.0234702	-0.000218353	0.000525964
	-175.284	-0.000580962	-0.000648753	-0.0234702	-0.000648753	-0.000293802	-0.000218353	-0.0234702	-0.000218353	0.000525964
	-175.258	-0.000580962	-0.000648753	-0.0234702	-0.000648753	-0.000293802	-0.000218353	-0.0234702	-0.000218353	0.000525964
	-175.121	-0.000580962	-0.000648753	-0.0234702	-0.000648753	-0.000293802	-0.000218353	-0.0234702	-0.000218353	0.000525964
	-173.245	0.000348388	-0.000775282	-0.0241191	-0.000775282	-0.000318416	0.000170352	-0.0241191	0.000170352	-0.00117733
	-173.245	-0.000580962	-0.000648753	-0.0234702	-0.000648753	-0.000293802	-0.000218353	-0.0234702	-0.000218353	0.000525964
	-173.187	0.000348388	-0.000775282	-0.0241191	-0.000775282	-0.000318416	0.000170352	-0.0241191	0.000170352	-0.00117733
	-173.14	0.000348388	-0.000775282	-0.0241191	-0.000775282	-0.000318416	0.000170352	-0.0241191	0.000170352	-0.00117733
	-172.97	0.000348388	-0.000775282	-0.0241191	-0.000775282	-0.000318416	0.000170352	-0.0241191	0.000170352	-0.00117733
	-172.89	0.000348388	-0.000775282	-0.0241191	-0.000775282	-0.000318416	0.000170352	-0.0241191	0.000170352	-0.00117733
	-172.774	0.000348388	-0.000775282	-0.0241191	-0.000775282	-0.000318416	0.000170352	-0.0241191	0.000170352	-0.00117733
	-171.254	0.000348388	-0.000775282	-0.0241191	-0.000775282	-0.000318416	0.000170352	-0.0241191	0.000170352	-0.00117733
	-171.254	0.000467455	-0.000437463	-0.0271712	-0.000437463	-0.000292706	-6.18445e-05	-0.0271712	-6.18445e-05	0.000919705
	-170.809	0.000467455	-0.000437463	-0.0271712	-0.000437463	-0.000292706	-6.18445e-05	-0.0271712	-6.18445e-05	0.000919705
	-170.6	0.000467455	-0.000437463	-0.0271712	-0.000437463	-0.000292706	-6.18445e-05	-0.0271712	-6.18445e-05	0.000919705
	-169.815	0.000467455	-0.000437463	-0.0271712	-0.000437463	-0.000292706	-6.18445e-05	-0.0271712	-6.18445e-05	0.000919705
	-169.15	0.000467455	-0.000437463	-0.0271712	-0.000437463	-0.000292706	-6.18445e-05	-0.0271712	-6.18445e-05	0.000919705
	-169.027	0.000467455	-0.000437463	-0.0271712	-0.000437463	-0.000292706	-6.18445e-05	-0.0271712	-6.18445e-05	0.000919705
	-168.744	0.000467455	-0.000437463	-0.0271712	-0.000437463	-0.000292706	-6.18445e-05	-0.0271712	-6.18445e-05	0.000919705
	-168.189	0.000467455	-0.000437463	-0.0271712	-0.000437463	-0.000292706	-6.18445e-05	-0.0271712	-6.18445e-05	0.000919705
	-168.05	0.000467455	-0.000437463	-0.0271712	-0.000437463	-0.000292706	-6.18445e-05	-0.0271712	-6.18445e-05	0.000919705
	-166.901	0.000467455	-0.000437463	-0.0271712	-0.000437463	-0.000292706	-6.18445e-05	-0.0271712	-6.18445e-05	0.000919705
	-166.234	0.000467455	-0.000437463	-0.0271712	-0.000437463	-0.000292706	-6.18445e-05	-0.0271712	-6.18445e-05	0.000919705
	-166.059	0.000467455	-0.000437463	-0.0271712	-0.000437463	-0.000292706	-6.18445e-05	-0.0271712	-6.18445e-05	0.000919705
	-166.059	0.000369996	-0.000294518	-0.0272105	-0.000294518	-0.000392125	-0.00014364	-0.0272105	-0.00014364	0.0010804
	-165.376	0.00207395	-0.000711656	-0.0284637	-0.000711656	-0.000309633	-0.000113824	-0.0284637	-0.000113824	-0.00190695
	-165.376	0.000369996	-0.000294518	-0.0272105	-0.000294518	-0.000392125	-0.00014364	-0.0272105	-0.00014364	0.0010804
	-165.011	0.00207395	-0.000711656	-0.0284637	-0.000711656	-0.000309633	-0.000113824	-0.0284637	-0.000113824	-0.00190695
	-163.773	0.00139746	-0.000797963	-0.0303659	-0.000797963	-0.000301507	-7.22634e-05	-0.0303659	-7.22634e-05	-0.00303384
	-163.504	0.000720976	-0.00088427	-0.0322682	-0.00088427	-0.000293381	-3.07032e-05	-0.0322682	-3.07032e-05	-0.00416072
	-162.936	0.00203961	-0.00103753	-0.0343237	-0.00103753	-0.000432316	-0.000267028	-0.0343237	-0.000267028	-0.00239736
	-162.936	0.000720976	-0.00088427	-0.0322682	-0.00088427	-0.000293381	-3.07032e-05	-0.0322682	-3.07032e-05	-0.00416072
	-161.253	0.00203961	-0.00103753	-0.0343237	-0.00103753	-0.000432316	-0.000267028	-0.0343237	-0.000267028	-0.00239736
	-161.059	-0.00127208	-0.000849991	-0.0365429	-0.000849991	-0.000293023	0.000753775	-0.0365429	0.000753775	0.00146026
	-161.059	0.00203961	-0.00103753	-0.0343237	-0.00103753	-0.000432316	-0.000267028	-0.0343237	-0.000267028	-0.00239736
	-160.972	-0.00127208	-0.000849991	-0.0365429	-0.000849991	-0.000293023	0.000753775	-0.0365429	0.000753775	0.00146026
	-160.26	-0.00127208	-0.000849991	-0.0365429	-0.000849991	-0.000293023	0.000753775	-0.0365429	0.000753775	0.00146026
	-159.482	-0.00106109	-0.00103098	-0.0366538	-0.00103098	-0.000794591	0.000648995	-0.0366538	0.000648995	0.00145772
	-159.34	-0.000850103	-0.00121196	-0.0367647	-0.00121196	-0.00129616	0.000544214	-0.0367647	0.000544214	0.00145517
	-159.105	-0.000850103	-0.00121196	-0.0367647	-0.00121196	-0.00129616	0.000544214	-0.0367647	0.000544214	0.00145517
	-157.938	-0.000850103	-0.00121196	-0.0367647	-0.00121196	-0.00129616	0.000544214	-0.0367647	0.000544214	0.00145517
	-156.931	-0.000850103	-0.00121196	-0.0367647	-0.00121196	-0.00129616	0.000544214	-0.0367647	0.000544214	0.00145517
	-155.927	-0.000850103	-0.00121196	-0.0367647	-0.00121196	-0.00129616	0.000544214	-0.0367647	0.000544214	0.00145517
	-155.61	-0.000850103	-0.00121196	-0.0367647	-0.00121196	-0.00129616	0.000544214	-0.0367647	0.000544214	0.00145517
	-153.997	-0.000850103	-0.00121196	-0.0367647	-0.00121196	-0.00129616	0.000544214	-0.0367647	0.000544214	0.00145517
	-153.517	-0.000733597	-0.000768718	-0.0399886	-0.000768718	-0.00128337	0.000480613	-0.0399886	0.000480613	0.0017034
	-151.996	-0.000932535	-0.000463099	-0.0439743	-0.000463099	0.000232016	-0.000581922	-0.0439743	-0.000581922	0.000395931
	-151.996	-0.000617091	-0.000325473	-0.0432125	-0.000325473	-0.00127059	0.000417011	-0.0432125	0.000417011	0.00195163
	-150.471	-0.000932535	-0.000463099	-0.0439743	-0.000463099	0.000232016	-0.000581922	-0.0439743	-0.000581922	0.000395931
	-150.006	-0.000932535	-0.000463099	-0.0439743	-0.000463099	0.000232016	-0.000581922	-0.0439743	-0.000581922	0.000395931
	-149.753	-0.000932535	-0.000463099	-0.0439743	-0.000463099	0.000232016	-0.000581922	-0.0439743	-0.000581922	0.000395931
	-149.234	-0.000932535	-0.000463099	-0.0439743	-0.000463099	0.000232016	-0.000581922	-0.0439743	-0.000581922	0.000395931
	-148.981	-0.000932535	-0.000463099	-0.0439743	-0.000463099	0.000232016	-0.000581922	-0.0439743	-0.000581922	0.000395931
	-146.311	-0.000932535	-0.000463099	-0.0439743	-0.000463099	0.000232016	-0.000581922	-0.0439743	-0.000581922	0.000395931
	-145.908	-0.000932535	-0.000463099	-0.0439743	-0.000463099	0.000232016	-0.000581922	-0.0439743	-0.000581922	0.000395931
	-145.067	-0.000932535	-0.000463099	-0.0439743	-0.000463099	0.000232016	-0.000581922	-0.0439743	-0.000581922	0.000395931
	-143.046	0.00753861	-0.00097266	-0.0474719	-0.00097266	-4.73793e-05	0.000991877	-0.0474719	0.000991877	-0.00415547
	-143.046	-0.000932535	-0.000463099	-0.0439743	-0.000463099	0.000232016	-0.000581922	-0.0439743	-0.000581922	0.000395931
	-142.829	0.00753861	-0.00097266	-0.0474719	-0.00097266	-4.73793e-05	0.000991877	-0.0474719	0.000991877	-0.00415547
	-142.217	0.00753861	-0.00097266	-0.0474719	-0.00097266	-4.73793e-05	0.000991877	-0.0474719	0.000991877	-0.00415547
	-142.217	0.00388261	0.000487943	-0.0544977	0.000487943	0.00037504	0.00146629	-0.0544977	0.00146629	-0.0122488
	-142.026	0.00388261	0.000487943	-0.0544977	0.000487943	0.00037504	0.00146629	-0.0544977	0.00146629	-0.0122488
	-141.924	0.00561411	0.000908673	-0.0594497	0.000908673	0.000376843	0.000126962	-0.0594497	0.000126962	0.00172965
	-141.924	0.00388261	0.000487943	-0.0544977	0.000487943	0.00037504	0.00146629	-0.0544977	0.00146629	-0.0122488
	-140.77	0.00561411	0.000908673	-0.0594497	0.000908673	0.000376843	0.000126962	-0.0594497	0.000126962	0.00172965
	-140.534	0.00561411	0.000908673	-0.0594497	0.000908673	0.000376843	0.000126962	-0.0594497	0.000126962	0.00172965
	-139.656	0.00561411	0.000908673	-0.0594497	0.000908673	0.000376843	0.000126962	-0.0594497	0.000126962	0.00172965
	-139.302	0.00561411	0.000908673	-0.0594497	0.000908673	0.000376843	0.000126962	-0.0594497	0.000126962	0.00172965
	-138.502	0.00561411	0.000908673	-0.0594497	0.000908673	0.000376843	0.000126962	-0.0594497	0.000126962	0.00172965
	-137.82	0.00561411	0.000908673	-0.0594497	0.000908673	0.000376843	0.000126962	-0.0594497	0.000126962	0.00172965
	-137.231	0.00561411	0.000908673	-0.0594497	0.000908673	0.000376843	0.000126962	-0.0594497	0.000126962	0.00172965
	-136.68	0.00561411	0.000908673	-0.0594497	0.000908673	0.000376843	0.000126962	-0.0594497	0.000126962	0.00172965
	-136.289	0.00549297	0.000252609	-0.0599366	0.000252609	4.3844e-05	-0.000425371	-0.0599366	-0.000425371	0.00112219
	-136.063	0.00331952	0.000470475	-0.0646281	0.000470475	-0.000179652	-0.000270348	-0.0646281	-0.000270348	-0.00566391
	-135.704	0.00126722	0.0013444	-0.0688328	0.0013444	-7.01484e-05	0.000437008	-0.0688328	0.000437008	-0.0118425
	-135.704	0.00347623	-0.00444595	-0.0675495	-0.00444595	0.00271081	0.00261101	-0.0675495	0.00261101	-0.0135709
	-135.225	0.00347623	-0.00444595	-0.0675495	-0.00444595	0.00271081	0.00261101	-0.0675495	0.00261101	-0.0135709
	-133.539	0.00829205	-0.000507998	-0.0757579	-0.000507998	0.00367126	-0.00302109	-0.0757579	-0.00302109	-9.59655e-05
	-133.539	0.00347623	-0.00444595	-0.0675495	-0.00444595	0.00271081	0.00261101	-0.0675495	0.00261101	-0.0135709
	-133.27	0.00829205	-0.000507998	-0.0757579	-0.000507998	0.00367126	-0.00302109	-0.0757579	-0.00302109	-9.59655e-05
	-132.829	0.00829205	-0.000507998	-0.0757579	-0.000507998	0.00367126	-0.00302109	-0.0757579	-0.00302109	-9.59655e-05
	-132.397	0.00829205	-0.000507998	-0.0757579	-0.000507998	0.00367126	-0.00302109	-0.0757579	-0.00302109	-9.59655e-05
	-131.146	0.00829205	-0.000507998	-0.0757579	-0.000507998	0.00367126	-0.00302109	-0.0757579	-0.00302109	-9.59655e-05
	-130.788	0.00154639	0.00549808	-0.0792422	0.00549808	-0.00119755	0.0019587	-0.0792422	0.0019587	0.00546712
	-130.788	0.00829205	-0.000507998	-0.0757579	-0.000507998	0.00367126	-0.00302109	-0.0757579	-0.00302109	-9.59655e-05
	-130.292	0.00154639	0.00549808	-0.0792422	0.00549808	-0.00119755	0.0019587	-0.0792422	0.0019587	0.00546712
	-130.063	0.00154639	0.00549808	-0.0792422	0.00549808	-0.00119755	0.0019587	-0.0792422	0.0019587	0.00546712
	-129.395	0.00154639	0.00549808	-0.0792422	0.00549808	-0.00119755	0.0019587	-0.0792422	0.0019587	0.00546712
	-128.559	0.00154639	0.00549808	-0.0792422	0.00549808	-0.00119755	0.0019587	-0.0792422	0.0019587	0.00546712
	-127.92	0.00154639	0.00549808	-0.0792422	0.00549808	-0.00119755	0.0019587	-0.0792422	0.0019587	0.00546712
	-127.314	0.00154639	0.00549808	-0.0792422	0.00549808	-0.00119755	0.0019587	-0.0792422	0.0019587	0.00546712
	-125.863	-0.0020416	0.00386827	-0.0854113	0.00386827	-0.00101127	0.00108508	-0.0854113	0.00108508	-0.00112557
	-125.774	-0.00562958	0.00223846	-0.0915804	0.00223846	-0.000824997	0.000211466	-0.0915804	0.000211466	-0.00771826
	-124.17	-0.00562958	0.00223846	-0.0915804	0.00223846	-0.000824997	0.000211466	-0.0915804	0.000211466	-0.00771826
	-123.988	-0.00724034	0.000960126	-0.0940044	0.000960126	-0.00183546	-0.00149619	-0.0940044	-0.00149619	0.000158263
	-123.382	-0.00885109	-0.00031821	-0.0964285	-0.00031821	-0.00284593	-0.00320384	-0.0964285	-0.00320384	0.00803478
	-122.747	-0.0112453	0.00042832	-0.100524	0.00042832	-0.00169886	-0.000883261	-0.100524	-0.000883261	0.00181793
	-121.399	-0.0136395	0.00117485	-0.10462	0.00117485	-0.000551786	0.00143732	-0.10462	0.00143732	-0.00439892
	-120.126	-0.0136395	0.00117485	-0.10462	0.00117485	-0.000551786	0.00143732	-0.10462	0.00143732	-0.00439892
	-119.858	-0.0136395	0.00117485	-0.10462	0.00117485	-0.000551786	0.00143732	-0.10462	0.00143732	-0.00439892
	-118.795	-0.00215172	-0.00746113	-0.122804	-0.00746113	-0.000173581	0.00658961	-0.122804	0.00658961	0.0125182
	-118.795	-0.0136395	0.00117485	-0.10462	0.00117485	-0.000551786	0.00143732	-0.10462	0.00143732	-0.00439892
	-118.168	-0.00215172	-0.00746113	-0.122804	-0.00746113	-0.000173581	0.00658961	-0.122804	0.00658961	0.0125182
	-117.725	-0.00215172	-0.00746113	-0.122804	-0.00746113	-0.000173581	0.00658961	-0.122804	0.00658961	0.0125182
	-117.238	-0.00215172	-0.00746113	-0.122804	-0.00746113	-0.000173581	0.00658961	-0.122804	0.00658961	0.0125182
	-116.273	-0.00215172	-0.00746113	-0.122804	-0.00746113	-0.000173581	0.00658961	-0.122804	0.00658961	0.0125182
	-116.272	-0.00215172	-0.00746113	-0.122804	-0.00746113	-0.000173581	0.00658961	-0.122804	0.00658961	0.0125182
	-115.057	0.000506703	-0.00556913	-0.127745	-0.00556913	0.00113247	0.00218546	-0.127745	0.00218546	0.00225635
	-114.877	0.00316513	-0.00367713	-0.132686	-0.00367713	0.00243851	-0.00221868	-0.132686	-0.00221868	-0.00800553
	-113.326	0.00316513	-0.00367713	-0.132686	-0.00367713	0.00243851	-0.00221868	-0.132686	-0.00221868	-0.00800553
	-113.288	0.00316513	-0.00367713	-0.132686	-0.00367713	0.00243851	-0.00221868	-0.132686	-0.00221868	-0.00800553
	-113.258	0.00316513	-0.00367713	-0.132686	-0.00367713	0.00243851	-0.00221868	-0.132686	-0.00221868	-0.00800553
	-111.676	0.00316513	-0.00367713	-0.132686	-0.00367713	0.00243851	-0.00221868	-0.132686	-0.00221868	-0.00800553
	-111.61	0.00316513	-0.00367713	-0.132686	-0.00367713	0.00243851	-0.00221868	-0.132686	-0.00221868	-0.00800553
	-111.554	-0.00319712	-0.000508201	-0.139317	-0.000508201	0.00250626	-0.00257082	-0.139317	-0.00257082	-0.00680157
	-111.184	-0.00955937	0.00266072	-0.145949	0.00266072	0.002574	-0.00292295	-0.145949	-0.00292295	-0.00559761
	-109.581	-0.00955937	0.00266072	-0.145949	0.00266072	0.002574	-0.00292295	-0.145949	-0.00292295	-0.00559761
	-109.25	-0.00955937	0.00266072	-0.145949	0.00266072	0.002574	-0.00292295	-0.145949	-0.00292295	-0.00559761
	-109.048	-0.00955937	0.00266072	-0.145949	0.00266072	0.002574	-0.00292295	-0.145949	-0.00292295	-0.00559761
	-108.783	-0.00955937	0.00266072	-0.145949	0.00266072	0.002574	-0.00292295	-0.145949	-0.00292295	-0.00559761
	-108.242	-0.00955937	0.00266072	-0.145949	0.00266072	0.002574	-0.00292295	-0.145949	-0.00292295	-0.00559761
	-108.074	-0.00955937	0.00266072	-0.145949	0.00266072	0.002574	-0.00292295	-0.145949	-0.00292295	-0.00559761
	-108.074	-0.0181489	0.0104942	-0.161356	0.0104942	-0.00353841	0.00456818	-0.161356	0.00456818	0.0084869
	-106.66	-0.0181489	0.0104942	-0.161356	0.0104942	-0.00353841	0.00456818	-0.161356	0.00456818	0.0084869
	-106.566	-0.0181489	0.0104942	-0.161356	0.0104942	-0.00353841	0.00456818	-0.161356	0.00456818	0.0084869
	-106.566	-0.0189893	0.00391714	-0.168641	0.00391714	-0.00212499	0.00535903	-0.168641	0.00535903	0.00851622
	-106.536	-0.0189893	0.00391714	-0.168641	0.00391714	-0.00212499	0.00535903	-0.168641	0.00535903	0.00851622
	-105.929	-0.0189893	0.00391714	-0.168641	0.00391714	-0.00212499	0.00535903	-0.168641	0.00535903	0.00851622
	-105.791	-0.00468126	0.00995476	-0.174409	0.00995476	0.000338407	0.00166203	-0.174409	0.00166203	-0.00807935
	-105.791	-0.0189893	0.00391714	-0.168641	0.00391714	-0.00212499	0.00535903	-0.168641	0.00535903	0.00851622
	-104.699	-0.00468126	0.00995476	-0.174409	0.00995476	0.000338407	0.00166203	-0.174409	0.00166203	-0.00807935
	-104.699	-0.00853934	0.0145547	-0.20501	0.0145547	0.000169538	0.00258718	-0.20501	0.00258718	-0.0129078
	-103.698	-0.0040959	0.0157119	-0.214954	0.0157119	-0.000888162	-0.003278	-0.214954	-0.003278	0.00145278
	-101.888	0.000347535	0.0168691	-0.224898	0.0168691	-0.00194586	-0.00914319	-0.224898	-0.00914319	0.0158134
	-101.856	0.000347535	0.0168691	-0.224898	0.0168691	-0.00194586	-0.00914319	-0.224898	-0.00914319	0.0158134
	-101.804	0.000347535	0.0168691	-0.224898	0.0168691	-0.00194586	-0.00914319	-0.224898	-0.00914319	0.0158134
	-101.804	0.0162717	0.00179104	-0.233806	0.00179104	0.0115853	-0.00432894	-0.233806	-0.00432894	0.00321979
	-100.842	0.0162717	0.00179104	-0.233806	0.00179104	0.0115853	-0.00432894	-0.233806	-0.00432894	0.00321979
	-100.578	0.0162717	0.00179104	-0.233806	0.00179104	0.0115853	-0.00432894	-0.233806	-0.00432894	0.00321979
	-100.114	0.0162717	0.00179104	-0.233806	0.00179104	0.0115853	-0.00432894	-0.233806	-0.00432894	0.00321979
	-99.432	0.0162717	0.00179104	-0.233806	0.00179104	0.0115853	-0.00432894	-0.233806	-0.00432894	0.00321979
	-98.8563	0.0162717	0.00179104	-0.233806	0.00179104	0.0115853	-0.00432894	-0.233806	-0.00432894	0.00321979
	-98.1576	0.0162717	0.00179104	-0.233806	0.00179104	0.0115853	-0.00432894	-0.233806	-0.00432894	0.00321979
	-97.4854	0.0162717	0.00179104	-0.233806	0.00179104	0.0115853	-0.00432894	-0.233806	-0.00432894	0.00321979
	-96.7939	0.0162717	0.00179104	-0.233806	0.00179104	0.0115853	-0.00432894	-0.233806	-0.00432894	0.00321979
	-95.8575	0.00351519	0.0026232	-0.25831	0.0026232	0.0115311	-0.00269356	-0.25831	-0.00269356	-0.0279925
	-95.4207	-0.00924131	0.00345536	-0.282813	0.00345536	0.0114769	-0.00105817	-0.282813	-0.00105817	-0.0592047
	-95.3553	-0.00924131	0.00345536	-0.282813	0.00345536	0.0114769	-0.00105817	-0.282813	-0.00105817	-0.0592047
	-95.1976	-0.00924131	0.00345536	-0.282813	0.00345536	0.0114769	-0.00105817	-0.282813	-0.00105817	-0.0592047
	-93.4768	-0.00924131	0.00345536	-0.282813	0.00345536	0.0114769	-0.00105817	-0.282813	-0.00105817	-0.0592047
	-93.3773	-0.00924131	0.00345536	-0.282813	0.00345536	0.0114769	-0.00105817	-0.282813	-0.00105817	-0.0592047
	-93.0837	0.0257702	-0.0198679	-0.327523	-0.0198679	0.0070104	0.00579134	-0.327523	0.00579134	-0.028404
	-93.0837	-0.00924131	0.00345536	-0.282813	0.00345536	0.0114769	-0.00105817	-0.282813	-0.00105817	-0.0592047
	-92.6829	0.0257702	-0.0198679	-0.327523	-0.0198679	0.0070104	0.00579134	-0.327523	0.00579134	-0.028404
	-92.5326	0.0257702	-0.0198679	-0.327523	-0.0198679	0.0070104	0.00579134	-0.327523	0.00579134	-0.028404
	-92.0901	0.0257702	-0.0198679	-0.327523	-0.0198679	0.0070104	0.00579134	-0.327523	0.00579134	-0.028404
	-92.0901	0.033885	-0.0166066	-0.356913	-0.0166066	0.00659188	-0.0163524	-0.356913	-0.0163524	0.0163013
	-90.4123	0.033885	-0.0166066	-0.356913	-0.0166066	0.00659188	-0.0163524	-0.356913	-0.0163524	0.0163013
	-90.2681	0.033885	-0.0166066	-0.356913	-0.0166066	0.00659188	-0.0163524	-0.356913	-0.0163524	0.0163013
	-90.1007	0.033885	-0.0166066	-0.356913	-0.0166066	0.00659188	-0.0163524	-0.356913	-0.0163524	0.0163013
	-90.0539	0.033885	-0.0166066	-0.356913	-0.0166066	0.00659188	-0.0163524	-0.356913	-0.0163524	0.0163013
	-88.3999	0.033885	-0.0166066	-0.356913	-0.0166066	0.00659188	-0.0163524	-0.356913	-0.0163524	0.0163013
	-87.471	0.033885	-0.0166066	-0.356913	-0.0166066	0.00659188	-0.0163524	-0.356913	-0.0163524	0.0163013
	-87.3539	0.033885	-0.0166066	-0.356913	-0.0166066	0.00659188	-0.0163524	-0.356913	-0.0163524	0.0163013
	-87.1821	0.033885	-0.0166066	-0.356913	-0.0166066	0.00659188	-0.0163524	-0.356913	-0.0163524	0.0163013
	-85.7304	0.033885	-0.0166066	-0.356913	-0.0166066	0.00659188	-0.0163524	-0.356913	-0.0163524	0.0163013
	-85.4057	-0.0411593	0.0229227	-0.368539	0.0229227	-0.0141095	-0.0087138	-0.368539	-0.0087138	0.0335323
	-85.4057	0.033885	-0.0166066	-0.356913	-0.0166066	0.00659188	-0.0163524	-0.356913	-0.0163524	0.0163013
	-84.4092	-0.0232659	0.0299509	-0.486236	0.0299509	-0.0159117	0.00369486	-0.486236	0.00369486	0.0541215
	-84.4092	-0.0411593	0.0229227	-0.368539	0.0229227	-0.0141095	-0.0087138	-0.368539	-0.0087138	0.0335323
	-84.0786	-0.0311623	0.0276748	-0.543783	0.0276748	-0.00817836	0.0368452	-0.543783	0.0368452	-0.0703905
	-84.0786	-0.0232659	0.0299509	-0.486236	0.0299509	-0.0159117	0.00369486	-0.486236	0.00369486	0.0541215
	-83.6755	-0.0311623	0.0276748	-0.543783	0.0276748	-0.00817836	0.0368452	-0.543783	0.0368452	-0.0703905
	-83.3033	-0.0311623	0.0276748	-0.543783	0.0276748	-0.00817836	0.0368452	-0.543783	0.0368452	-0.0703905
	-81.6412	-0.0311623	0.0276748	-0.543783	0.0276748	-0.00817836	0.0368452	-0.543783	0.0368452	-0.0703905
	-80.848	-0.0311623	0.0276748	-0.543783	0.0276748	-0.00817836	0.0368452	-0.543783	0.0368452	-0.0703905
	-80.5839	-0.0311623	0.0276748	-0.543783	0.0276748	-0.00817836	0.0368452	-0.543783	0.0368452	-0.0703905
	-79.9113	-0.0311623	0.0276748	-0.543783	0.0276748	-0.00817836	0.0368452	-0.543783	0.0368452	-0.0703905
	-79.9113	-0.0136396	0.0276682	-0.6183	0.0276682	-0.0168976	-0.00303285	-0.6183	-0.00303285	0.0638574
	-78.4594	-0.0136396	0.0276682	-0.6183	0.0276682	-0.0168976	-0.00303285	-0.6183	-0.00303285	0.0638574
	-77.9532	-0.0136396	0.0276682	-0.6183	0.0276682	-0.0168976	-0.00303285	-0.6183	-0.00303285	0.0638574
	-76.5211	-0.0136396	0.0276682	-0.6183	0.0276682	-0.0168976	-0.00303285	-0.6183	-0.00303285	0.0638574
	-76.5211	0.0630026	-0.0414291	-0.593031	-0.0414291	0.0264824	-0.021799	-0.593031	-0.021799	0.0713362
	-76.3084	0.0630026	-0.0414291	-0.593031	-0.0414291	0.0264824	-0.021799	-0.593031	-0.021799	0.0713362
	-75.5166	0.0630026	-0.0414291	-0.593031	-0.0414291	0.0264824	-0.021799	-0.593031	-0.021799	0.0713362
	-74.9531	0.023832	-0.0293859	-0.668821	-0.0293859	0.0267884	-0.0209068	-0.668821	-0.0209068	0.0499685
	-74.3529	-0.0153387	-0.0173427	-0.74461	-0.0173427	0.0270944	-0.0200146	-0.74461	-0.0200146	0.0286008
	-73.8395	-0.0153387	-0.0173427	-0.74461	-0.0173427	0.0270944	-0.0200146	-0.74461	-0.0200146	0.0286008
	-73.3785	-0.0153387	-0.0173427	-0.74461	-0.0173427	0.0270944	-0.0200146	-0.74461	-0.0200146	0.0286008
	-73.104	-0.0153387	-0.0173427	-0.74461	-0.0173427	0.0270944	-0.0200146	-0.74461	-0.0200146	0.0286008
	-72.7809	-0.0153387	-0.0173427	-0.74461	-0.0173427	0.0270944	-0.0200146	-0.74461	-0.0200146	0.0286008
	-71.5586	-0.0153387	-0.0173427	-0.74461	-0.0173427	0.0270944	-0.0200146	-0.74461	-0.0200146	0.0286008
	-70.9709	-0.0153387	-0.0173427	-0.74461	-0.0173427	0.0270944	-0.0200146	-0.74461	-0.0200146	0.0286008
	-70.6912	0.017562	-0.0145018	-0.898751	-0.0145018	0.0273386	-0.0323058	-0.898751	-0.0323058	-0.195831
	-70.6912	-0.0153387	-0.0173427	-0.74461	-0.0173427	0.0270944	-0.0200146	-0.74461	-0.0200146	0.0286008
	-70.5732	0.017562	-0.0145018	-0.898751	-0.0145018	0.0273386	-0.0323058	-0.898751	-0.0323058	-0.195831
	-70.1608	0.017562	-0.0145018	-0.898751	-0.0145018	0.0273386	-0.0323058	-0.898751	-0.0323058	-0.195831
	-69.7081	0.017562	-0.0145018	-0.898751	-0.0145018	0.0273386	-0.0323058	-0.898751	-0.0323058	-0.195831
	-69.1642	0.017681	0.00445712	-0.890962	0.00445712	0.0177126	0.0064533	-0.890962	0.0064533	-0.162961
	-69.1642	0.017562	-0.0145018	-0.898751	-0.0145018	0.0273386	-0.0323058	-0.898751	-0.0323058	-0.195831
	-67.7696	0.017681	0.00445712	-0.890962	0.00445712	0.0177126	0.0064533	-0.890962	0.0064533	-0.162961
	-67.7696	0.107156	-0.047737	-1.09088	-0.047737	0.0323587	0.0232541	-1.09088	0.0232541	-0.346872
	-67.2324	0.107156	-0.047737	-1.09088	-0.047737	0.0323587	0.0232541	-1.09088	0.0232541	-0.346872
	-67.2324	0.148426	0.000572975	-1.24075	0.000572975	0.0325835	-0.158865	-1.24075	-0.158865	0.196566
	-67.1298	0.148426	0.000572975	-1.24075	0.000572975	0.0325835	-0.158865	-1.24075	-0.158865	0.196566
	-66.7115	0.148426	0.000572975	-1.24075	0.000572975	0.0325835	-0.158865	-1.24075	-0.158865	0.196566
	-66.3326	0.148426	0.000572975	-1.24075	0.000572975	0.0325835	-0.158865	-1.24075	-0.158865	0.196566
	-65.7231	0.148426	0.000572975	-1.24075	0.000572975	0.0325835	-0.158865	-1.24075	-0.158865	0.196566
	-65.0267	0.148426	0.000572975	-1.24075	0.000572975	0.0325835	-0.158865	-1.24075	-0.158865	0.196566
	-64.7153	0.148426	0.000572975	-1.24075	0.000572975	0.0325835	-0.158865	-1.24075	-0.158865	0.196566
	-64.2129	0.148426	0.000572975	-1.24075	0.000572975	0.0325835	-0.158865	-1.24075	-0.158865	0.196566
	-64.1842	0.148426	0.000572975	-1.24075	0.000572975	0.0325835	-0.158865	-1.24075	-0.158865	0.196566
	-63.9985	0.148426	0.000572975	-1.24075	0.000572975	0.0325835	-0.158865	-1.24075	-0.158865	0.196566
	-63.3546	0.148426	0.000572975	-1.24075	0.000572975	0.0325835	-0.158865	-1.24075	-0.158865	0.196566
	-62.7192	0.0981298	0.0222387	-1.36782	0.0222387	0.0560153	-0.0748907	-1.36782	-0.0748907	-0.098376
	-62.2573	0.0478332	0.0439043	-1.49489	0.0439043	0.0794471	0.00908356	-1.49489	0.00908356	-0.393318
	-61.5529	0.0478332	0.0439043	-1.49489	0.0439043	0.0794471	0.00908356	-1.49489	0.00908356	-0.393318
	-60.6751	0.0478332	0.0439043	-1.49489	0.0439043	0.0794471	0.00908356	-1.49489	0.00908356	-0.393318
	-60.3993	0.0478332	0.0439043	-1.49489	0.0439043	0.0794471	0.00908356	-1.49489	0.00908356	-0.393318
	-59.8775	0.0478332	0.0439043	-1.49489	0.0439043	0.0794471	0.00908356	-1.49489	0.00908356	-0.393318
	-59.8775	0.101232	-0.0553889	-1.93922	-0.0553889	0.110803	0.112422	-1.93922	0.112422	-0.105279
	-59.7708	0.101232	-0.0553889	-1.93922	-0.0553889	0.110803	0.112422	-1.93922	0.112422	-0.105279
	-59.7702	0.0962393	-0.0123162	-1.97718	-0.0123162	0.0749562	0.116608	-1.97718	0.116608	-0.0825849
	-59.7702	0.101232	-0.0553889	-1.93922	-0.0553889	0.110803	0.112422	-1.93922	0.112422	-0.105279
	-58.8798	0.0962393	-0.0123162	-1.97718	-0.0123162	0.0749562	0.116608	-1.97718	0.116608	-0.0825849
	-58.8762	0.0962393	-0.0123162	-1.97718	-0.0123162	0.0749562	0.116608	-1.97718	0.116608	-0.0825849
	-57.9288	0.0962393	-0.0123162	-1.97718	-0.0123162	0.0749562	0.116608	-1.97718	0.116608	-0.0825849
	-56.8812	0.0962393	-0.0123162	-1.97718	-0.0123162	0.0749562	0.116608	-1.97718	0.116608	-0.0825849
	-56.8809	0.0962393	-0.0123162	-1.97718	-0.0123162	0.0749562	0.116608	-1.97718	0.116608	-0.0825849
	-56.8385	0.0962393	-0.0123162	-1.97718	-0.0123162	0.0749562	0.116608	-1.97718	0.116608	-0.0825849
	-56.0224	0.0962393	-0.0123162	-1.97718	-0.0123162	0.0749562	0.116608	-1.97718	0.116608	-0.0825849
	-55.2458	-0.276656	-0.245147	-2.14446	-0.245147	-0.0636669	-0.0725271	-2.14446	-0.0725271	0.90444
	-55.2458	0.0962393	-0.0123162	-1.97718	-0.0123162	0.0749562	0.116608	-1.97718	0.116608	-0.0825849
	-54.7935	-0.276656	-0.245147	-2.14446	-0.245147	-0.0636669	-0.0725271	-2.14446	-0.0725271	0.90444
	-53.7546	-0.535317	-0.153287	-2.66405	-0.153287	-0.0453572	-0.130516	-2.66405	-0.130516	1.01543
	-53.6206	-0.793977	-0.061427	-3.18365	-0.061427	-0.0270476	-0.188505	-3.18365	-0.188505	1.12642
	-51.9786	-0.793977	-0.061427	-3.18365	-0.061427	-0.0270476	-0.188505	-3.18365	-0.188505	1.12642
	-51.3679	0.172797	0.329687	-4.18323	0.329687	0.107405	-0.357286	-4.18323	-0.357286	-0.174929
	-51.3679	-0.793977	-0.061427	-3.18365	-0.061427	-0.0270476	-0.188505	-3.18365	-0.188505	1.12642
	-51.1017	0.172797	0.329687	-4.18323	0.329687	0.107405	-0.357286	-4.18323	-0.357286	-0.174929
	-50.6409	0.172797	0.329687	-4.18323	0.329687	0.107405	-0.357286	-4.18323	-0.357286	-0.174929
	-48.459	0.172797	0.329687	-4.18323	0.329687	0.107405	-0.357286	-4.18323	-0.357286	-0.174929
	-48.26	0.172797	0.329687	-4.18323	0.329687	0.107405	-0.357286	-4.18323	-0.357286	-0.174929
	-48.0399	0.136924	-0.0652812	-3.97111	-0.0652812	-0.00875973	0.0266985	-3.97111	0.0266985	-0.529424
	-47.5797	0.101051	-0.460249	-3.759	-0.460249	-0.124924	0.410683	-3.759	0.410683	-0.883919
	-47.3011	0.101051	-0.460249	-3.759	-0.460249	-0.124924	0.410683	-3.759	0.410683	-0.883919
	-46.5687	0.101051	-0.460249	-3.759	-0.460249	-0.124924	0.410683	-3.759	0.410683	-0.883919
	-45.9128	-0.0575872	0.172691	-4.80949	0.172691	-0.0190658	-0.130088	-4.80949	-0.130088	0.670178
	-45.9128	0.101051	-0.460249	-3.759	-0.460249	-0.124924	0.410683	-3.759	0.410683	-0.883919
	-45.0327	-0.0575872	0.172691	-4.80949	0.172691	-0.0190658	-0.130088	-4.80949	-0.130088	0.670178
	-44.8154	-0.593015	-0.0199777	-6.41952	-0.0199777	0.135223	0.469085	-6.41952	0.469085	2.03996
	-44.8154	-0.0575872	0.172691	-4.80949	0.172691	-0.0190658	-0.130088	-4.80949	-0.130088	0.670178
	-44.4672	-0.593015	-0.0199777	-6.41952	-0.0199777	0.135223	0.469085	-6.41952	0.469085	2.03996
	-44.3588	-0.593015	-0.0199777	-6.41952	-0.0199777	0.135223	0.469085	-6.41952	0.469085	2.03996
	-43.65	-0.593015	-0.0199777	-6.41952	-0.0199777	0.135223	0.469085	-6.41952	0.469085	2.03996
	-43.2141	-0.593015	-0.0199777	-6.41952	-0.0199777	0.135223	0.469085	-6.41952	0.469085	2.03996
	-42.6207	-0.590155	-0.0683681	-6.63773	-0.0683681	-0.422074	-0.81858	-6.63773	-0.81858	0.667494
	-42.6207	-0.593015	-0.0199777	-6.41952	-0.0199777	0.135223	0.469085	-6.41952	0.469085	2.03996
	-41.6635	-0.124284	-0.505586	-7.25157	-0.505586	-0.035619	-0.461262	-7.25157	-0.461262	-0.528661
	-41.2361	0.341587	-0.942804	-7.86542	-0.942804	0.350836	-0.103945	-7.86542	-0.103945	-1.72482
	-40.6546	0.341587	-0.942804	-7.86542	-0.942804	0.350836	-0.103945	-7.86542	-0.103945	-1.72482
	-40.5387	0.341587	-0.942804	-7.86542	-0.942804	0.350836	-0.103945	-7.86542	-0.103945	-1.72482
	-39.8364	0.341587	-0.942804	-7.86542	-0.942804	0.350836	-0.103945	-7.86542	-0.103945	-1.72482
	-39.7884	0.341587	-0.942804	-7.86542	-0.942804	0.350836	-0.103945	-7.86542	-0.103945	-1.72482
	-39.1426	0.341587	-0.942804	-7.86542	-0.942804	0.350836	-0.103945	-7.86542	-0.103945	-1.72482
	-38.9179	0.341587	-0.942804	-7.86542	-0.942804	0.350836	-0.103945	-7.86542	-0.103945	-1.72482
	-38.8056	0.341587	-0.942804	-7.86542	-0.942804	0.350836	-0.103945	-7.86542	-0.103945	-1.72482
	-38.8056	0.841522	-0.324526	-11.0397	-0.324526	0.19533	-0.129175	-11.0397	-0.129175	1.89607
	-38.6858	0.841522	-0.324526	-11.0397	-0.324526	0.19533	-0.129175	-11.0397	-0.129175	1.89607
	-38.3014	0.841522	-0.324526	-11.0397	-0.324526	0.19533	-0.129175	-11.0397	-0.129175	1.89607
	-37.6445	0.841522	-0.324526	-11.0397	-0.324526	0.19533	-0.129175	-11.0397	-0.129175	1.89607
	-37.2677	0.841522	-0.324526	-11.0397	-0.324526	0.19533	-0.129175	-11.0397	-0.129175	1.89607
	-36.862	0.841522	-0.324526	-11.0397	-0.324526	0.19533	-0.129175	-11.0397	-0.129175	1.89607
	-36.7366	0.841522	-0.324526	-11.0397	-0.324526	0.19533	-0.129175	-11.0397	-0.129175	1.89607
	-36.1717	0.841522	-0.324526	-11.0397	-0.324526	0.19533	-0.129175	-11.0397	-0.129175	1.89607
	-35.7299	0.841522	-0.324526	-11.0397	-0.324526	0.19533	-0.129175	-11.0397	-0.129175	1.89607
	-35.7226	1.30276	-0.061555	-12.3977	-0.061555	0.345091	-0.934518	-12.3977	-0.934518	0.17293
	-35.0308	1.73136	0.298475	-14.0226	0.298475	1.06746	-1.14025	-14.0226	-1.14025	-3.68787
	-33.7006	2.2842	-1.29298	-18.6933	-1.29298	2.45823	1.22084	-18.6933	1.22084	-2.23681
	-33.7006	1.69872	0.395533	-14.2894	0.395533	1.64008	-0.540638	-14.2894	-0.540638	-5.82553
	-33.6797	2.2842	-1.29298	-18.6933	-1.29298	2.45823	1.22084	-18.6933	1.22084	-2.23681
	-33.3196	2.2842	-1.29298	-18.6933	-1.29298	2.45823	1.22084	-18.6933	1.22084	-2.23681
	-33.0688	2.2842	-1.29298	-18.6933	-1.29298	2.45823	1.22084	-18.6933	1.22084	-2.23681
	-33.0688	3.92972	-1.51621	-20.96	-1.51621	0.900298	0.37321	-20.96	0.37321	0.0455022
	-32.5573	3.92972	-1.51621	-20.96	-1.51621	0.900298	0.37321	-20.96	0.37321	0.0455022
	-32.2496	3.92972	-1.51621	-20.96	-1.51621	0.900298	0.37321	-20.96	0.37321	0.0455022
	-31.6683	3.92972	-1.51621	-20.96	-1.51621	0.900298	0.37321	-20.96	0.37321	0.0455022
	-31.5402	3.92972	-1.51621	-20.96	-1.51621	0.900298	0.37321	-20.96	0.37321	0.0455022
	-31.4925	3.92972	-1.51621	-20.96	-1.51621	0.900298	0.37321	-20.96	0.37321	0.0455022
	-31.3947	3.92972	-1.51621	-20.96	-1.51621	0.900298	0.37321	-20.96	0.37321	0.0455022
	-31.1467	0.188273	-0.546886	-24.2694	-0.546886	0.782915	0.250132	-24.2694	0.250132	4.30582
	-31.1467	3.92972	-1.51621	-20.96	-1.51621	0.900298	0.37321	-20.96	0.37321	0.0455022
	-30.7378	0.188273	-0.546886	-24.2694	-0.546886	0.782915	0.250132	-24.2694	0.250132	4.30582
	-30.2732	0.188273	-0.546886	-24.2694	-0.546886	0.782915	0.250132	-24.2694	0.250132	4.30582
	-30.215	-2.01253	-1.20567	-28.7638	-1.20567	0.888516	0.26647	-28.7638	0.26647	1.25102
	-30.1543	-4.21334	-1.86445	-33.2581	-1.86445	0.994117	0.282809	-33.2581	0.282809	-1.80379
	-29.3454	-4.21334	-1.86445	-33.2581	-1.86445	0.994117	0.282809	-33.2581	0.282809	-1.80379
	-29.2544	-4.21334	-1.86445	-33.2581	-1.86445	0.994117	0.282809	-33.2581	0.282809	-1.80379
	-28.4767	-4.21334	-1.86445	-33.2581	-1.86445	0.994117	0.282809	-33.2581	0.282809	-1.80379
	-27.5771	-4.21334	-1.86445	-33.2581	-1.86445	0.994117	0.282809	-33.2581	0.282809	-1.80379
	-27.2538	-4.21334	-1.86445	-33.2581	-1.86445	0.994117	0.282809	-33.2581	0.282809	-1.80379
	-27.1272	-4.21334	-1.86445	-33.2581	-1.86445	0.994117	0.282809	-33.2581	0.282809	-1.80379
	-26.7383	-4.21334	-1.86445	-33.2581	-1.86445	0.994117	0.282809	-33.2581	0.282809	-1.80379
	-25	-4.21334	-1.86445	-33.2581	-1.86445	0.994117	0.282809	-33.2581	0.282809	-1.80379
	-25	0.0322465	0.00300514	0.0844052	0.00300514	0.0353358	0.076603	0.0844052	0.076603	-0.715453
	-24.0003	0.0322465	0.00300514	0.0844052	0.00300514	0.0353358	0.076603	0.0844052	0.076603	-0.715453
	-23.9909	0.0322465	0.00300514	0.0844052	0.00300514	0.0353358	0.076603	0.0844052	0.076603	-0.715453
	-23.3908	0.0322465	0.00300514	0.0844052	0.00300514	0.0353358	0.076603	0.0844052	0.076603	-0.715453
	-23.1398	0.0322465	0.00300514	0.0844052	0.00300514	0.0353358	0.076603	0.0844052	0.076603	-0.715453
	-23.0006	0.0322465	0.00300514	0.0844052	0.00300514	0.0353358	0.076603	0.0844052	0.076603	-0.715453
	-22.9818	0.0322465	0.00300514	0.0844052	0.00300514	0.0353358	0.076603	0.0844052	0.076603	-0.715453
	-22.7039	0.0322465	0.00300514	0.0844052	0.00300514	0.0353358	0.076603	0.0844052	0.076603	-0.715453
	-22.3607	0.0322465	0.00300514	0.0844052	0.00300514	0.0353358	0.076603	0.0844052	0.076603	-0.715453
	-22.2941	0.0322465	0.00300514	0.0844052	0.00300514	0.0353358	0.076603	0.0844052	0.076603	-0.715453
	-22.0009	-0.0926032	0.0132249	-0.0056264	0.0132249	0.0482911	-0.0204389	-0.0056264	-0.0204389	0.010076
	-22.0009	0.0322465	0.00300514	0.0844052	0.00300514	0.0353358	0.076603	0.0844052	0.076603	-0.715453
	-21.9466	-0.0373282	0.0149524	0.00196716	0.0149524	0.0373761	-0.00708654	0.00196716	-0.00708654	-0.00456174
	-21.8485	0.0179468	0.01668	0.00956072	0.01668	0.0264612	0.00626581	0.00956072	0.00626581	-0.0191995
	-21.6757	0.0179468	0.01668	0.00956072	0.01668	0.0264612	0.00626581	0.00956072	0.00626581	-0.0191995
	-20.8182	0.0179468	0.01668	0.00956072	0.01668	0.0264612	0.00626581	0.00956072	0.00626581	-0.0191995
	-20.493	0.0179468	0.01668	0.00956072	0.01668	0.0264612	0.00626581	0.00956072	0.00626581	-0.0191995
	-20.0805	0.0179468	0.01668	0.00956072	0.01668	0.0264612	0.00626581	0.00956072	0.00626581	-0.0191995
	-19.9796	0.0179468	0.01668	0.00956072	0.01668	0.0264612	0.00626581	0.00956072	0.00626581	-0.0191995
	-19.6439	0.0179468	0.01668	0.00956072	0.01668	0.0264612	0.00626581	0.00956072	0.00626581	-0.0191995
	-19.3006	0.0179468	0.01668	0.00956072	0.01668	0.0264612	0.00626581	0.00956072	0.00626581	-0.0191995
	-19.3006	0.00659206	-0.00567119	0.0152713	-0.00567119	0.00104633	0.000789743	0.0152713	0.000789743	-0.00703243
	-18.6697	0.00659206	-0.00567119	0.0152713	-0.00567119	0.00104633	0.000789743	0.0152713	0.000789743	-0.00703243
	-18.517	0.00659206	-0.00567119	0.0152713	-0.00567119	0.00104633	0.000789743	0.0152713	0.000789743	-0.00703243
	-18.3711	0.00260236	-0.00361201	0.00992494	-0.00361201	0.000777996	0.00110095	0.00992494	0.00110095	-0.00665252
	-18.1864	-0.00138733	-0.00155283	0.00457855	-0.00155283	0.000509662	0.00141215	0.00457855	0.00141215	-0.00627261
	-17.5649	-0.00138733	-0.00155283	0.00457855	-0.00155283	0.000509662	0.00141215	0.00457855	0.00141215	-0.00627261
	-17.4979	-0.00138733	-0.00155283	0.00457855	-0.00155283	0.000509662	0.00141215	0.00457855	0.00141215	-0.00627261
	-17.1633	-0.00138733	-0.00155283	0.00457855	-0.00155283	0.000509662	0.00141215	0.00457855	0.00141215	-0.00627261
	-17.056	-0.00138733	-0.00155283	0.00457855	-0.00155283	0.000509662	0.00141215	0.00457855	0.00141215	-0.00627261
	-16.483	-0.00138733	-0.00155283	0.00457855	-0.00155283	0.000509662	0.00141215	0.00457855	0.00141215	-0.00627261
	-16.1614	-0.00138733	-0.00155283	0.00457855	-0.00155283	0.000509662	0.00141215	0.00457855	0.00141215	-0.00627261
	-16.0882	-0.00138733	-0.00155283	0.00457855	-0.00155283	0.000509662	0.00141215	0.00457855	0.00141215	-0.00627261
	-15.5959	-0.000460273	-0.0014281	0.00211491	-0.0014281	-0.00019189	0.000414741	0.00211491	0.000414741	-0.000342925
	-15.5959	-0.00138733	-0.00155283	0.00457855	-0.00155283	0.000509662	0.00141215	0.00457855	0.00141215	-0.00627261
	-14.5871	-0.000460273	-0.0014281	0.00211491	-0.0014281	-0.00019189	0.000414741	0.00211491	0.000414741	-0.000342925
	-14.4879	-0.000460273	-0.0014281	0.00211491	-0.0014281	-0.00019189	0.000414741	0.00211491	0.000414741	-0.000342925
	-14.4764	-0.000460273	-0.0014281	0.00211491	-0.0014281	-0.00019189	0.000414741	0.00211491	0.000414741	-0.000342925
	-14.0114	-0.000460273	-0.0014281	0.00211491	-0.0014281	-0.00019189	0.000414741	0.00211491	0.000414741	-0.000342925
	-13.8035	-0.000460273	-0.0014281	0.00211491	-0.0014281	-0.00019189	0.000414741	0.00211491	0.000414741	-0.000342925
	-13.7363	-0.000460273	-0.0014281	0.00211491	-0.0014281	-0.00019189	0.000414741	0.00211491	0.000414741	-0.000342925
	-13.7325	-0.000460273	-0.0014281	0.00211491	-0.0014281	-0.00019189	0.000414741	0.00211491	0.000414741	-0.000342925
	-13.51	-0.000460273	-0.0014281	0.00211491	-0.0014281	-0.00019189	0.000414741	0.00211491	0.000414741	-0.000342925
	-12.6656	-0.000460273	-0.0014281	0.00211491	-0.0014281	-0.00019189	0.000414741	0.00211491	0.000414741	-0.000342925
	-12.6656	0.000472913	-0.000163711	0.00205308	-0.000163711	0.00131871	0.000219681	0.00205308	0.000219681	-0.000399972
	-12.6278	0.000472913	-0.000163711	0.00205308	-0.000163711	0.00131871	0.000219681	0.00205308	0.000219681	-0.000399972
	-12.4426	0.000472913	-0.000163711	0.00205308	-0.000163711	0.00131871	0.000219681	0.00205308	0.000219681	-0.000399972
	-11.5227	0.000462663	-0.00036032	0.00186674	-0.00036032	7.45313e-05	0.000196974	0.00186674	0.000196974	0.00120393
	-11.5227	0.000472913	-0.000163711	0.00205308	-0.000163711	0.00131871	0.000219681	0.00205308	0.000219681	-0.000399972
	-11.2362	0.000462663	-0.00036032	0.00186674	-0.00036032	7.45313e-05	0.000196974	0.00186674	0.000196974	0.00120393
	-11.2362	-0.000138628	-0.000218283	0.000865556	-0.000218283	0.000336327	0.000211791	0.000865556	0.000211791	-0.000296693
	-10.6124	-0.000138628	-0.000218283	0.000865556	-0.000218283	0.000336327	0.000211791	0.000865556	0.000211791	-0.000296693
	-10.5607	-0.000412651	0.000226974	0.000970187	0.000226974	-0.000339184	-0.000119671	0.000970187	-0.000119671	0.000206592
	-10.5607	-0.000138628	-0.000218283	0.000865556	-0.000218283	0.000336327	0.000211791	0.000865556	0.000211791	-0.000296693
	-10.557	-0.000777786	5.11731e-05	0.000513856	5.11731e-05	7.44162e-05	0.000162201	0.000513856	0.000162201	0.000141227
	-10.557	-0.000412651	0.000226974	0.000970187	0.000226974	-0.000339184	-0.000119671	0.000970187	-0.000119671	0.000206592
	-10.5346	-0.00036927	1.77475e-05	0.000506948	1.77475e-05	6.16035e-05	0.000148821	0.000506948	0.000148821	0.000128837
	-8.50783	3.92465e-05	-1.5678e-05	0.000500041	-1.5678e-05	4.87907e-05	0.000135441	0.000500041	0.000135441	0.000116446
	-7.83052	3.92465e-05	-1.5678e-05	0.000500041	-1.5678e-05	4.87907e-05	0.000135441	0.000500041	0.000135441	0.000116446
	-7.76532	3.92465e-05	-1.5678e-05	0.000500041	-1.5678e-05	4.87907e-05	0.000135441	0.000500041	0.000135441	0.000116446
	-7.69677	3.92465e-05	-1.5678e-05	0.000500041	-1.5678e-05	4.87907e-05	0.000135441	0.000500041	0.000135441	0.000116446
	-7.34556	7.80673e-05	3.67222e-05	0.000472866	3.67222e-05	0.000116258	8.77637e-05	0.000472866	8.77637e-05	9.84058e-05
	-5.9194	0.000116888	8.91225e-05	0.000445691	8.91225e-05	0.000183725	4.00863e-05	0.000445691	4.00863e-05	8.03654e-05
	-5.41915	0.000116888	8.91225e-05	0.000445691	8.91225e-05	0.000183725	4.00863e-05	0.000445691	4.00863e-05	8.03654e-05
	-4.95262	0.000116888	8.91225e-05	0.000445691	8.91225e-05	0.000183725	4.00863e-05	0.000445691	4.00863e-05	8.03654e-05
	-4.44439	0.000116888	8.91225e-05	0.000445691	8.91225e-05	0.000183725	4.00863e-05	0.000445691	4.00863e-05	8.03654e-05
	-3.91828	0.000116888	8.91225e-05	0.000445691	8.91225e-05	0.000183725	4.00863e-05	0.000445691	4.00863e-05	8.03654e-05
	-3.57242	-2.17638e-05	1.40157e-05	0.000254934	1.40157e-05	0.000143044	-6.3594e-05	0.000254934	-6.3594e-05	-0.000154605
	-3.57242	0.000116888	8.91225e-05	0.000445691	8.91225e-05	0.000183725	4.00863e-05	0.000445691	4.00863e-05	8.03654e-05
	-2.33375	-3.12444e-05	7.02585e-05	0.000218348	7.02585e-05	-0.000178242	0.000156316	0.000218348	0.000156316	-0.000295119
	-2.33375	-2.17638e-05	1.40157e-05	0.000254934	1.40157e-05	0.000143044	-6.3594e-05	0.000254934	-6.3594e-05	-0.000154605
	-2.05334	-1.37934e-05	9.72657e-05	-4.70858e-05	9.72657e-05	-0.00015066	-2.19956e-05	-4.70858e-05	-2.19956e-05	-5.9969e-05
	-2.05334	-3.12444e-05	7.02585e-05	0.000218348	7.02585e-05	-0.000178242	0.000156316	0.000218348	0.000156316	-0.000295119
	-1.65402	-1.37934e-05	9.72657e-05	-4.70858e-05	9.72657e-05	-0.00015066	-2.19956e-05	-4.70858e-05	-2.19956e-05	-5.9969e-05
	-1.44344	-1.37934e-05	9.72657e-05	-4.70858e-05	9.72657e-05	-0.00015066	-2.19956e-05	-4.70858e-05	-2.19956e-05	-5.9969e-05
	-1.44344	1.24076e-05	4.5914e-06	-7.9205e-05	4.5914e-06	0.000177088	9.12224e-05	-7.9205e-05	9.12224e-05	-2.38611e-05
	-0.0964351	1.24076e-05	4.5914e-06	-7.9205e-05	4.5914e-06	0.000177088	9.12224e-05	-7.9205e-05	9.12224e-05	-2.38611e-05
	2.36453	1.24076e-05	4.5914e-06	-7.9205e-05	4.5914e-06	0.000177088	9.12224e-05	-7.9205e-05	9.12224e-05	-2.38611e-05
	2.70033	1.24076e-05	4.5914e-06	-7.9205e-05	4.5914e-06	0.000177088	9.12224e-05	-7.9205e-05	9.12224e-05	-2.38611e-05
	3.35232	1.24076e-05	4.5914e-06	-7.9205e-05	4.5914e-06	0.000177088	9.12224e-05	-7.9205e-05	9.12224e-05	-2.38611e-05
	3.57175	1.24076e-05	4.5914e-06	-7.9205e-05	4.5914e-06	0.000177088	9.12224e-05	-7.9205e-05	9.12224e-05	-2.38611e-05
	3.73779	1.24076e-05	4.5914e-06	-7.9205e-05	4.5914e-06	0.000177088	9.12224e-05	-7.9205e-05	9.12224e-05	-2.38611e-05
	4.39003	1.24076e-05	4.5914e-06	-7.9205e-05	4.5914e-06	0.000177088	9.12224e-05	-7.9205e-05	9.12224e-05	-2.38611e-05
	4.48944	1.24076e-05	4.5914e-06	-7.9205e-05	4.5914e-06	0.000177088	9.12224e-05	-7.9205e-05	9.12224e-05	-2.38611e-05
	4.62383	-0.000408144	1.80263e-05	-0.000207824	1.80263e-05	0.000205162	4.00127e-05	-0.000207824	4.00127e-05	4.41618e-05
	4.62383	1.24076e-05	4.5914e-06	-7.9205e-05	4.5914e-06	0.000177088	9.12224e-05	-7.9205e-05	9.12224e-05	-2.38611e-05
	6.45305	-0.000408144	1.80263e-05	-0.000207824	1.80263e-05	0.000205162	4.00127e-05	-0.000207824	4.00127e-05	4.41618e-05
	6.55632	-0.000410084	0.000128848	-0.00027691	0.000128848	0.000303243	-0.000125831	-0.00027691	-0.000125831	0.000214524
	6.55632	-0.000408144	1.80263e-05	-0.000207824	1.80263e-05	0.000205162	4.00127e-05	-0.000207824	4.00127e-05	4.41618e-05
	6.56683	-0.000410084	0.000128848	-0.00027691	0.000128848	0.000303243	-0.000125831	-0.00027691	-0.000125831	0.000214524
	7.08231	-0.000674284	8.5843e-05	-0.000592854	8.5843e-05	0.000404764	-0.000511454	-0.000592854	-0.000511454	0.000865878
	7.08231	-0.000410084	0.000128848	-0.00027691	0.000128848	0.000303243	-0.000125831	-0.00027691	-0.000125831	0.000214524
	7.09096	-0.000674284	8.5843e-05	-0.000592854	8.5843e-05	0.000404764	-0.000511454	-0.000592854	-0.000511454	0.000865878
	7.50076	-0.000674284	8.5843e-05	-0.000592854	8.5843e-05	0.000404764	-0.000511454	-0.000592854	-0.000511454	0.000865878
	7.50076	-0.000537084	0.000368147	-0.00118625	0.000368147	0.000413234	-0.000291193	-0.00118625	-0.000291193	-0.00019652
	8.59392	-0.000537084	0.000368147	-0.00118625	0.000368147	0.000413234	-0.000291193	-0.00118625	-0.000291193	-0.00019652
	9.13372	-0.000537084	0.000368147	-0.00118625	0.000368147	0.000413234	-0.000291193	-0.00118625	-0.000291193	-0.00019652
	11.0128	-0.000537084	0.000368147	-0.00118625	0.000368147	0.000413234	-0.000291193	-0.00118625	-0.000291193	-0.00019652
	11.3507	-0.000537084	0.000368147	-0.00118625	0.000368147	0.000413234	-0.000291193	-0.00118625	-0.000291193	-0.00019652
	11.4551	-0.000335122	0.000167174	-0.00143925	0.000167174	4.76978e-06	-0.00058215	-0.00143925	-0.00058215	-0.000363666
	11.4551	-0.000537084	0.000368147	-0.00118625	0.000368147	0.000413234	-0.000291193	-0.00118625	-0.000291193	-0.00019652
	11.5479	-0.000335122	0.000167174	-0.00143925	0.000167174	4.76978e-06	-0.00058215	-0.00143925	-0.00058215	-0.000363666
	11.5898	-0.000335122	0.000167174	-0.00143925	0.000167174	4.76978e-06	-0.00058215	-0.00143925	-0.00058215	-0.000363666
	11.6313	-0.000335122	0.000167174	-0.00143925	0.000167174	4.76978e-06	-0.00058215	-0.00143925	-0.00058215	-0.000363666
	12.9398	-0.000335122	0.000167174	-0.00143925	0.000167174	4.76978e-06	-0.00058215	-0.00143925	-0.00058215	-0.000363666
	13.7282	-0.000335122	0.000167174	-0.00143925	0.000167174	4.76978e-06	-0.00058215	-0.00143925	-0.00058215	-0.000363666
	14.0991	-0.000335122	0.000167174	-0.00143925	0.000167174	4.76978e-06	-0.00058215	-0.00143925	-0.00058215	-0.000363666
	14.4002	-0.000335122	0.000167174	-0.00143925	0.000167174	4.76978e-06	-0.00058215	-0.00143925	-0.00058215	-0.000363666
	15.5178	-0.000335122	0.000167174	-0.00143925	0.000167174	4.76978e-06	-0.00058215	-0.00143925	-0.00058215	-0.000363666
	16.0014	-0.000335122	0.000167174	-0.00143925	0.000167174	4.76978e-06	-0.00058215	-0.00143925	-0.00058215	-0.000363666
	16.5905	-0.000200344	0.000423444	-0.00134341	0.000423444	0.000460268	-0.000409102	-0.00134341	-0.000409102	-0.000298169
	16.6122	0.000193261	0.000572563	-0.000718744	0.000572563	0.00093416	-0.000522225	-0.000718744	-0.000522225	0.000673684
	16.6122	-6.55655e-05	0.000679713	-0.00124757	0.000679713	0.000915767	-0.000236054	-0.00124757	-0.000236054	-0.000232671
	16.6152	0.000193261	0.000572563	-0.000718744	0.000572563	0.00093416	-0.000522225	-0.000718744	-0.000522225	0.000673684
	16.6425	0.000616369	0.000626686	-0.000544801	0.000626686	-0.000881683	0.000407904	-0.000544801	0.000407904	0.000292999
	16.6425	0.000193261	0.000572563	-0.000718744	0.000572563	0.00093416	-0.000522225	-0.000718744	-0.000522225	0.000673684
	17.5807	0.000616369	0.000626686	-0.000544801	0.000626686	-0.000881683	0.000407904	-0.000544801	0.000407904	0.000292999
	18.0555	0.000616369	0.000626686	-0.000544801	0.000626686	-0.000881683	0.000407904	-0.000544801	0.000407904	0.000292999
	18.1013	0.000616369	0.000626686	-0.000544801	0.000626686	-0.000881683	0.000407904	-0.000544801	0.000407904	0.000292999
	18.1248	0.000616369	0.000626686	-0.000544801	0.000626686	-0.000881683	0.000407904	-0.000544801	0.000407904	0.000292999
	18.4588	0.0333244	0.0149099	-0.0175178	0.0149099	0.00469914	-0.00835034	-0.0175178	-0.00835034	0.00633998
	18.4588	0.000616369	0.000626686	-0.000544801	0.000626686	-0.000881683	0.000407904	-0.000544801	0.000407904	0.000292999
	18.6488	0.0333244	0.0149099	-0.0175178	0.0149099	0.00469914	-0.00835034	-0.0175178	-0.00835034	0.00633998
	18.9018	0.0333244	0.0149099	-0.0175178	0.0149099	0.00469914	-0.00835034	-0.0175178	-0.00835034	0.00633998
	19.8713	0.0333244	0.0149099	-0.0175178	0.0149099	0.00469914	-0.00835034	-0.0175178	-0.00835034	0.00633998
	20.0172	0.0333244	0.0149099	-0.0175178	0.0149099	0.00469914	-0.00835034	-0.0175178	-0.00835034	0.00633998
	20.4237	0.0365084	0.00722331	-0.0168841	0.00722331	0.0181711	-0.0155021	-0.0168841	-0.0155021	0.000249944
	20.4237	0.0333244	0.0149099	-0.0175178	0.0149099	0.00469914	-0.00835034	-0.0175178	-0.00835034	0.00633998
	20.7695	0.0365084	0.00722331	-0.0168841	0.00722331	0.0181711	-0.0155021	-0.0168841	-0.0155021	0.000249944
	20.9935	0.0365084	0.00722331	-0.0168841	0.00722331	0.0181711	-0.0155021	-0.0168841	-0.0155021	0.000249944
	21.4515	0.0230431	-0.0132032	-0.0837431	-0.0132032	-0.0125666	-0.119233	-0.0837431	-0.119233	-0.310322
	21.4515	0.0365084	0.00722331	-0.0168841	0.00722331	0.0181711	-0.0155021	-0.0168841	-0.0155021	0.000249944
	21.9002	0.0230431	-0.0132032	-0.0837431	-0.0132032	-0.0125666	-0.119233	-0.0837431	-0.119233	-0.310322
	22.3814	0.0230431	-0.0132032	-0.0837431	-0.0132032	-0.0125666	-0.119233	-0.0837431	-0.119233	-0.310322
	22.4858	0.0230431	-0.0132032	-0.0837431	-0.0132032	-0.0125666	-0.119233	-0.0837431	-0.119233	-0.310322
	22.6344	0.0230431	-0.0132032	-0.0837431	-0.0132032	-0.0125666	-0.119233	-0.0837431	-0.119233	-0.310322
	22.7349	0.0230431	-0.0132032	-0.0837431	-0.0132032	-0.0125666	-0.119233	-0.0837431	-0.119233	-0.310322
	22.8428	0.0230431	-0.0132032	-0.0837431	-0.0132032	-0.0125666	-0.119233	-0.0837431	-0.119233	-0.310322
	23.0873	0.0230431	-0.0132032	-0.0837431	-0.0132032	-0.0125666	-0.119233	-0.0837431	-0.119233	-0.310322
	23.8172	0.0230431	-0.0132032	-0.0837431	-0.0132032	-0.0125666	-0.119233	-0.0837431	-0.119233	-0.310322
	25	-9.0483	3.10899	36.3547	3.10899	0.248831	-1.10436	36.3547	-1.10436	-2.0592
	25	0.0230431	-0.0132032	-0.0837431	-0.0132032	-0.0125666	-0.119233	-0.0837431	-0.119233	-0.310322
	26.5573	-9.0483	3.10899	36.3547	3.10899	0.248831	-1.10436	36.3547	-1.10436	-2.0592
	26.743	-9.0483	3.10899	36.3547	3.10899	0.248831	-1.10436	36.3547	-1.10436	-2.0592
	27.0215	-9.0483	3.10899	36.3547	3.10899	0.248831	-1.10436	36.3547	-1.10436	-2.0592
	27.3458	-9.0483	3.10899	36.3547	3.10899	0.248831	-1.10436	36.3547	-1.10436	-2.0592
	28.1146	-9.0483	3.10899	36.3547	3.10899	0.248831	-1.10436	36.3547	-1.10436	-2.0592
	28.4859	-9.0483	3.10899	36.3547	3.10899	0.248831	-1.10436	36.3547	-1.10436	-2.0592
	29.0429	-9.0483	3.10899	36.3547	3.10899	0.248831	-1.10436	36.3547	-1.10436	-2.0592
	29.6667	-9.0483	3.10899	36.3547	3.10899	0.248831	-1.10436	36.3547	-1.10436	-2.0592
	29.6719	-3.96326	1.90103	29.4345	1.90103	0.488364	0.33214	29.4345	0.33214	6.4513
	29.6719	-9.0483	3.10899	36.3547	3.10899	0.248831	-1.10436	36.3547	-1.10436	-2.0592
	29.6891	-3.96326	1.90103	29.4345	1.90103	0.488364	0.33214	29.4345	0.33214	6.4513
	30.3913	-2.47531	2.25937	25.3924	2.25937	0.524516	0.0779403	25.3924	0.0779403	7.1158
	30.556	-0.98737	2.61772	21.3504	2.61772	0.560668	-0.176259	21.3504	-0.176259	7.7803
	31.0992	-0.98737	2.61772	21.3504	2.61772	0.560668	-0.176259	21.3504	-0.176259	7.7803
	31.0992	-0.823717	1.95611	18.0327	1.95611	1.12344	0.450632	18.0327	0.450632	-2.36547
	31.7619	-0.823717	1.95611	18.0327	1.95611	1.12344	0.450632	18.0327	0.450632	-2.36547
	31.8876	-0.823717	1.95611	18.0327	1.95611	1.12344	0.450632	18.0327	0.450632	-2.36547
	32.8609	-0.823717	1.95611	18.0327	1.95611	1.12344	0.450632	18.0327	0.450632	-2.36547
	33.4033	-0.823717	1.95611	18.0327	1.95611	1.12344	0.450632	18.0327	0.450632	-2.36547
	33.6169	-0.823717	1.95611	18.0327	1.95611	1.12344	0.450632	18.0327	0.450632	-2.36547
	33.6217	-0.823717	1.95611	18.0327	1.95611	1.12344	0.450632	18.0327	0.450632	-2.36547
	33.6556	-0.823717	1.95611	18.0327	1.95611	1.12344	0.450632	18.0327	0.450632	-2.36547
	34.2859	-0.823717	1.95611	18.0327	1.95611	1.12344	0.450632	18.0327	0.450632	-2.36547
	34.7463	-1.87825	1.10107	16.538	1.10107	0.882176	-0.504948	16.538	-0.504948	-4.33867
	34.7463	-0.823717	1.95611	18.0327	1.95611	1.12344	0.450632	18.0327	0.450632	-2.36547
	35.351	-1.87825	1.10107	16.538	1.10107	0.882176	-0.504948	16.538	-0.504948	-4.33867
	35.351	1.50989	0.907369	11.4539	0.907369	0.884407	-0.105134	11.4539	-0.105134	1.94293
	35.5356	1.50989	0.907369	11.4539	0.907369	0.884407	-0.105134	11.4539	-0.105134	1.94293
	35.8127	1.50989	0.907369	11.4539	0.907369	0.884407	-0.105134	11.4539	-0.105134	1.94293
	37.0297	1.50989	0.907369	11.4539	0.907369	0.884407	-0.105134	11.4539	-0.105134	1.94293
	37.5704	1.50989	0.907369	11.4539	0.907369	0.884407	-0.105134	11.4539	-0.105134	1.94293
	38.6122	1.50989	0.907369	11.4539	0.907369	0.884407	-0.105134	11.4539	-0.105134	1.94293
	39.1111	1.50989	0.907369	11.4539	0.907369	0.884407	-0.105134	11.4539	-0.105134	1.94293
	39.4947	1.41316	0.434245	7.90117	0.434245	1.09957	0.365064	7.90117	0.365064	-2.60938
	39.4947	1.50989	0.907369	11.4539	0.907369	0.884407	-0.105134	11.4539	-0.105134	1.94293
	39.4998	1.41316	0.434245	7.90117	0.434245	1.09957	0.365064	7.90117	0.365064	-2.60938
	39.7486	1.41316	0.434245	7.90117	0.434245	1.09957	0.365064	7.90117	0.365064	-2.60938
	39.8664	1.41316	0.434245	7.90117	0.434245	1.09957	0.365064	7.90117	0.365064	-2.60938
	39.8699	1.41316	0.434245	7.90117	0.434245	1.09957	0.365064	7.90117	0.365064	-2.60938
	41.5989	1.58974	-0.184577	7.04931	-0.184577	0.619979	0.0103303	7.04931	0.0103303	-2.71243
	41.5989	1.41316	0.434245	7.90117	0.434245	1.09957	0.365064	7.90117	0.365064	-2.60938
	41.6755	1.92829	0.0161392	6.13591	0.0161392	0.556667	-0.0333454	6.13591	-0.0333454	-1.60762
	41.7915	2.26684	0.216855	5.22251	0.216855	0.493355	-0.0770211	5.22251	-0.0770211	-0.502817
	41.7915	2.22631	0.0969403	5.27087	0.0969403	0.293161	-0.0484196	5.27087	-0.0484196	-0.475766
	42.8403	2.22631	0.0969403	5.27087	0.0969403	0.293161	-0.0484196	5.27087	-0.0484196	-0.475766
	43.0149	2.22631	0.0969403	5.27087	0.0969403	0.293161	-0.0484196	5.27087	-0.0484196	-0.475766
	43.0149	0.0535367	-0.707726	5.35851	-0.707726	0.28853	-0.585292	5.35851	-0.585292	0.625584
	43.2135	0.0535367	-0.707726	5.35851	-0.707726	0.28853	-0.585292	5.35851	-0.585292	0.625584
	43.3631	0.0535367	-0.707726	5.35851	-0.707726	0.28853	-0.585292	5.35851	-0.585292	0.625584
	43.5548	0.0535367	-0.707726	5.35851	-0.707726	0.28853	-0.585292	5.35851	-0.585292	0.625584
	44.1977	0.0535367	-0.707726	5.35851	-0.707726	0.28853	-0.585292	5.35851	-0.585292	0.625584
	45.0544	0.0535367	-0.707726	5.35851	-0.707726	0.28853	-0.585292	5.35851	-0.585292	0.625584
	45.8167	0.0535367	-0.707726	5.35851	-0.707726	0.28853	-0.585292	5.35851	-0.585292	0.625584
	46.7427	0.0535367	-0.707726	5.35851	-0.707726	0.28853	-0.585292	5.35851	-0.585292	0.625584
	47.2099	0.0535367	-0.707726	5.35851	-0.707726	0.28853	-0.585292	5.35851	-0.585292	0.625584
	47.9274	0.0535367	-0.707726	5.35851	-0.707726	0.28853	-0.585292	5.35851	-0.585292	0.625584
	48.42	-0.138744	-0.568308	4.8968	-0.568308	0.21708	-0.189256	4.8968	-0.189256	-0.356471
	48.9908	-0.331025	-0.428889	4.43509	-0.428889	0.145629	0.206781	4.43509	0.206781	-1.33853
	49.2391	-0.331025	-0.428889	4.43509	-0.428889	0.145629	0.206781	4.43509	0.206781	-1.33853
	49.2391	0.0116659	-0.355376	3.04482	-0.355376	0.160534	-0.0345041	3.04482	-0.0345041	0.552817
	49.7525	0.0116659	-0.355376	3.04482	-0.355376	0.160534	-0.0345041	3.04482	-0.0345041	0.552817
	50.6644	0.0116659	-0.355376	3.04482	-0.355376	0.160534	-0.0345041	3.04482	-0.0345041	0.552817
	51.0678	0.0116659	-0.355376	3.04482	-0.355376	0.160534	-0.0345041	3.04482	-0.0345041	0.552817
	51.3524	0.0116659	-0.355376	3.04482	-0.355376	0.160534	-0.0345041	3.04482	-0.0345041	0.552817
	52.4008	0.0116659	-0.355376	3.04482	-0.355376	0.160534	-0.0345041	3.04482	-0.0345041	0.552817
	52.4982	0.716742	-0.126691	2.78464	-0.126691	0.212461	0.0509355	2.78464	0.0509355	-0.64774
	52.4982	0.0116659	-0.355376	3.04482	-0.355376	0.160534	-0.0345041	3.04482	-0.0345041	0.552817
	52.5506	0.680237	-0.264321	2.57863	-0.264321	0.255711	0.0284846	2.57863	0.0284846	-0.798326
	52.6108	0.490799	-0.227659	2.38062	-0.227659	0.109999	0.0346981	2.38062	0.0346981	-0.801799
	53.6037	0.337867	-0.0533671	2.38861	-0.0533671	-0.0789652	0.0633625	2.38861	0.0633625	-0.654687
	53.7743	0.337867	-0.0533671	2.38861	-0.0533671	-0.0789652	0.0633625	2.38861	0.0633625	-0.654687
	54.3321	0.337867	-0.0533671	2.38861	-0.0533671	-0.0789652	0.0633625	2.38861	0.0633625	-0.654687
	55.8091	0.337867	-0.0533671	2.38861	-0.0533671	-0.0789652	0.0633625	2.38861	0.0633625	-0.654687
	56.0296	0.564724	0.0333552	1.81303	0.0333552	-0.0514279	-0.0826112	1.81303	-0.0826112	-0.171137
	56.0296	0.337867	-0.0533671	2.38861	-0.0533671	-0.0789652	0.0633625	2.38861	0.0633625	-0.654687
	56.9965	0.564724	0.0333552	1.81303	0.0333552	-0.0514279	-0.0826112	1.81303	-0.0826112	-0.171137
	56.9965	-0.250452	0.0513805	1.65086	0.0513805	0.0646271	0.109744	1.65086	0.109744	0.102595
	57.0707	-0.250452	0.0513805	1.65086	0.0513805	0.0646271	0.109744	1.65086	0.109744	0.102595
	57.5103	-0.250452	0.0513805	1.65086	0.0513805	0.0646271	0.109744	1.65086	0.109744	0.102595
	58.2701	-0.250452	0.0513805	1.65086	0.0513805	0.0646271	0.109744	1.65086	0.109744	0.102595
	58.4121	-0.250452	0.0513805	1.65086	0.0513805	0.0646271	0.109744	1.65086	0.109744	0.102595
	58.8742	-0.250452	0.0513805	1.65086	0.0513805	0.0646271	0.109744	1.65086	0.109744	0.102595
	60.8322	-0.250452	0.0513805	1.65086	0.0513805	0.0646271	0.109744	1.65086	0.109744	0.102595
	61.133	-0.255573	0.0221896	1.61318	0.0221896	-0.0438967	-0.0135573	1.61318	-0.0135573	-0.0300313
	61.133	-0.250452	0.0513805	1.65086	0.0513805	0.0646271	0.109744	1.65086	0.109744	0.102595
	61.1716	-0.255573	0.0221896	1.61318	0.0221896	-0.0438967	-0.0135573	1.61318	-0.0135573	-0.0300313
	61.2097	-0.255573	0.0221896	1.61318	0.0221896	-0.0438967	-0.0135573	1.61318	-0.0135573	-0.0300313
	62.1605	-0.248465	0.0368636	1.42845	0.0368636	-0.0449828	-0.0123055	1.42845	-0.0123055	0.105679
	63.5487	-0.241357	0.0515375	1.24372	0.0515375	-0.046069	-0.0110537	1.24372	-0.0110537	0.24139
	63.6907	-0.241357	0.0515375	1.24372	0.0515375	-0.046069	-0.0110537	1.24372	-0.0110537	0.24139
	63.8306	-0.241357	0.0515375	1.24372	0.0515375	-0.046069	-0.0110537	1.24372	-0.0110537	0.24139
	63.9738	0.0130874	0.0521847	1.11196	0.0521847	-0.0502288	-0.0507289	1.11196	-0.0507289	-0.0622786
	63.9738	-0.241357	0.0515375	1.24372	0.0515375	-0.046069	-0.0110537	1.24372	-0.0110537	0.24139
	64.9523	0.0130874	0.0521847	1.11196	0.0521847	-0.0502288	-0.0507289	1.11196	-0.0507289	-0.0622786
	65.4129	0.0130874	0.0521847	1.11196	0.0521847	-0.0502288	-0.0507289	1.11196	-0.0507289	-0.0622786
	66.4696	0.0130874	0.0521847	1.11196	0.0521847	-0.0502288	-0.0507289	1.11196	-0.0507289	-0.0622786
	67.5175	0.0130874	0.0521847	1.11196	0.0521847	-0.0502288	-0.0507289	1.11196	-0.0507289	-0.0622786
	68.1528	0.0130874	0.0521847	1.11196	0.0521847	-0.0502288	-0.0507289	1.11196	-0.0507289	-0.0622786
	69.0915	0.0130874	0.0521847	1.11196	0.0521847	-0.0502288	-0.0507289	1.11196	-0.0507289	-0.0622786
	69.1174	0.0166462	0.012284	1.04261	0.012284	-0.0430276	-0.0253552	1.04261	-0.0253552	0.00379469
	69.411	-0.0136635	0.0385589	0.841258	0.0385589	-0.0255463	0.0140093	0.841258	0.0140093	-0.0183209
	69.411	0.0202049	-0.0276168	0.973256	-0.0276168	-0.0358264	1.84313e-05	0.973256	1.84313e-05	0.069868
	69.8476	-0.0136635	0.0385589	0.841258	0.0385589	-0.0255463	0.0140093	0.841258	0.0140093	-0.0183209
	70.912	-0.0136635	0.0385589	0.841258	0.0385589	-0.0255463	0.0140093	0.841258	0.0140093	-0.0183209
	71.5058	-0.0136635	0.0385589	0.841258	0.0385589	-0.0255463	0.0140093	0.841258	0.0140093	-0.0183209
	71.8727	-0.0136635	0.0385589	0.841258	0.0385589	-0.0255463	0.0140093	0.841258	0.0140093	-0.0183209
	73.2755	-0.0136635	0.0385589	0.841258	0.0385589	-0.0255463	0.0140093	0.841258	0.0140093	-0.0183209
	73.8715	-0.0136635	0.0385589	0.841258	0.0385589	-0.0255463	0.0140093	0.841258	0.0140093	-0.0183209
	74.812	-0.0136635	0.0385589	0.841258	0.0385589	-0.0255463	0.0140093	0.841258	0.0140093	-0.0183209
	75.7	-0.0222462	0.0504163	0.727323	0.0504163	-0.0022498	-0.0584331	0.727323	-0.0584331	-0.199335
	75.7	-0.0136635	0.0385589	0.841258	0.0385589	-0.0255463	0.0140093	0.841258	0.0140093	-0.0183209
	75.7239	-0.0222462	0.0504163	0.727323	0.0504163	-0.0022498	-0.0584331	0.727323	-0.0584331	-0.199335
	76.4435	0.0159161	0.031804	0.651868	0.031804	0.00566604	-0.0221251	0.651868	-0.0221251	-0.0503536
	76.8832	0.0540784	0.0131917	0.576413	0.0131917	0.0135819	0.0141829	0.576413	0.0141829	0.0986276
	76.915	0.0540784	0.0131917	0.576413	0.0131917	0.0135819	0.0141829	0.576413	0.0141829	0.0986276
	78.5863	0.0540784	0.0131917	0.576413	0.0131917	0.0135819	0.0141829	0.576413	0.0141829	0.0986276
	79.6808	0.0540784	0.0131917	0.576413	0.0131917	0.0135819	0.0141829	0.576413	0.0141829	0.0986276
	80.3467	0.0151667	0.0168917	0.490027	0.0168917	0.0229276	0.0261803	0.490027	0.0261803	-0.0916776
	80.3467	0.0540784	0.0131917	0.576413	0.0131917	0.0135819	0.0141829	0.576413	0.0141829	0.0986276
	80.4927	0.0151667	0.0168917	0.490027	0.0168917	0.0229276	0.0261803	0.490027	0.0261803	-0.0916776
	82.0654	0.0151667	0.0168917	0.490027	0.0168917	0.0229276	0.0261803	0.490027	0.0261803	-0.0916776
	83.4981	0.0151667	0.0168917	0.490027	0.0168917	0.0229276	0.0261803	0.490027	0.0261803	-0.0916776
	83.6058	0.0151667	0.0168917	0.490027	0.0168917	0.0229276	0.0261803	0.490027	0.0261803	-0.0916776
	83.8425	-0.00197569	-0.0112983	0.45996	-0.0112983	0.0196183	0.00625799	0.45996	0.00625799	-0.124168
	83.8425	0.0151667	0.0168917	0.490027	0.0168917	0.0229276	0.0261803	0.490027	0.0261803	-0.0916776
	84.3537	0.0376108	0.00570332	0.38055	0.00570332	0.02517	-0.0191491	0.38055	-0.0191491	-0.00809883
	84.3537	-0.00197569	-0.0112983	0.45996	-0.0112983	0.0196183	0.00625799	0.45996	0.00625799	-0.124168
	84.8448	0.0376108	0.00570332	0.38055	0.00570332	0.02517	-0.0191491	0.38055	-0.0191491	-0.00809883
	85.8884	0.0376108	0.00570332	0.38055	0.00570332	0.02517	-0.0191491	0.38055	-0.0191491	-0.00809883
	86.2124	0.0376108	0.00570332	0.38055	0.00570332	0.02517	-0.0191491	0.38055	-0.0191491	-0.00809883
	87.2644	0.0376108	0.00570332	0.38055	0.00570332	0.02517	-0.0191491	0.38055	-0.0191491	-0.00809883
	87.5186	0.0376108	0.00570332	0.38055	0.00570332	0.02517	-0.0191491	0.38055	-0.0191491	-0.00809883
	87.6064	0.0376108	0.00570332	0.38055	0.00570332	0.02517	-0.0191491	0.38055	-0.0191491	-0.00809883
	88.3306	0.0376108	0.00570332	0.38055	0.00570332	0.02517	-0.0191491	0.38055	-0.0191491	-0.00809883
	89.0411	0.0376108	0.00570332	0.38055	0.00570332	0.02517	-0.0191491	0.38055	-0.0191491	-0.00809883
	89.0411	0.0597559	-0.000893719	0.35823	-0.000893719	-0.00512402	-0.020817	0.35823	-0.020817	0.0122531
	89.1339	0.0597559	-0.000893719	0.35823	-0.000893719	-0.00512402	-0.020817	0.35823	-0.020817	0.0122531
	90.5181	0.0597559	-0.000893719	0.35823	-0.000893719	-0.00512402	-0.020817	0.35823	-0.020817	0.0122531
	90.6032	0.0597559	-0.000893719	0.35823	-0.000893719	-0.00512402	-0.020817	0.35823	-0.020817	0.0122531
	90.6311	0.0597559	-0.000893719	0.35823	-0.000893719	-0.00512402	-0.020817	0.35823	-0.020817	0.0122531
	92.2785	0.0597559	-0.000893719	0.35823	-0.000893719	-0.00512402	-0.020817	0.35823	-0.020817	0.0122531
	94.1164	0.0179978	0.00201852	0.270195	0.00201852	0.00731005	0.0224791	0.270195	0.0224791	-0.0640944
	94.1164	0.0597559	-0.000893719	0.35823	-0.000893719	-0.00512402	-0.020817	0.35823	-0.020817	0.0122531
	94.3452	0.0190879	0.00256085	0.256211	0.00256085	0.00747631	0.0117574	0.256211	0.0117574	-0.0216321
	94.5136	0.0201781	0.00310318	0.242227	0.00310318	0.00764257	0.00103569	0.242227	0.00103569	0.0208301
	94.5136	-0.0430202	0.00376123	0.274057	0.00376123	0.00765076	0.000592565	0.274057	0.000592565	0.00562874
	94.7927	-0.0430202	0.00376123	0.274057	0.00376123	0.00765076	0.000592565	0.274057	0.000592565	0.00562874
	94.9552	-0.0430202	0.00376123	0.274057	0.00376123	0.00765076	0.000592565	0.274057	0.000592565	0.00562874
	95.6673	-0.0430202	0.00376123	0.274057	0.00376123	0.00765076	0.000592565	0.274057	0.000592565	0.00562874
	95.6932	-0.0430202	0.00376123	0.274057	0.00376123	0.00765076	0.000592565	0.274057	0.000592565	0.00562874
	96.6454	-0.0430202	0.00376123	0.274057	0.00376123	0.00765076	0.000592565	0.274057	0.000592565	0.00562874
	96.718	-0.014203	-0.0074869	0.228149	-0.0074869	0.00701985	0.00557673	0.228149	0.00557673	0.0454435
	96.718	-0.0430202	0.00376123	0.274057	0.00376123	0.00765076	0.000592565	0.274057	0.000592565	0.00562874
	96.8897	-0.014203	-0.0074869	0.228149	-0.0074869	0.00701985	0.00557673	0.228149	0.00557673	0.0454435
	98.3062	-0.0146078	0.00376864	0.194417	0.00376864	0.0159037	0.00181533	0.194417	0.00181533	-0.0101789
	98.3062	-0.014203	-0.0074869	0.228149	-0.0074869	0.00701985	0.00557673	0.228149	0.00557673	0.0454435
	99.0055	-0.0146078	0.00376864	0.194417	0.00376864	0.0159037	0.00181533	0.194417	0.00181533	-0.0101789
	100.322	-0.0146078	0.00376864	0.194417	0.00376864	0.0159037	0.00181533	0.194417	0.00181533	-0.0101789
	100.719	-0.0146078	0.00376864	0.194417	0.00376864	0.0159037	0.00181533	0.194417	0.00181533	-0.0101789
	100.899	-0.0119261	0.00541086	0.196847	0.00541086	0.00985869	0.000966576	0.196847	0.000966576	-0.00875113
	101.814	-0.00924438	0.00705307	0.199277	0.00705307	0.00381366	0.00011782	0.199277	0.00011782	-0.00732333
	102.241	-0.00924438	0.00705307	0.199277	0.00705307	0.00381366	0.00011782	0.199277	0.00011782	-0.00732333
	102.422	-0.00924438	0.00705307	0.199277	0.00705307	0.00381366	0.00011782	0.199277	0.00011782	-0.00732333
	102.579	-0.00924438	0.00705307	0.199277	0.00705307	0.00381366	0.00011782	0.199277	0.00011782	-0.00732333
	104.079	-0.00924438	0.00705307	0.199277	0.00705307	0.00381366	0.00011782	0.199277	0.00011782	-0.00732333
	104.18	-0.00924438	0.00705307	0.199277	0.00705307	0.00381366	0.00011782	0.199277	0.00011782	-0.00732333
	104.933	-0.00924438	0.00705307	0.199277	0.00705307	0.00381366	0.00011782	0.199277	0.00011782	-0.00732333
	104.986	-0.00924438	0.00705307	0.199277	0.00705307	0.00381366	0.00011782	0.199277	0.00011782	-0.00732333
	105.718	-0.00924438	0.00705307	0.199277	0.00705307	0.00381366	0.00011782	0.199277	0.00011782	-0.00732333
	105.737	0.00685696	0.0049145	0.161467	0.0049145	0.00250283	-0.0061872	0.161467	-0.0061872	0.00102091
	105.737	-0.00924438	0.00705307	0.199277	0.00705307	0.00381366	0.00011782	0.199277	0.00011782	-0.00732333
	105.781	0.00685696	0.0049145	0.161467	0.0049145	0.00250283	-0.0061872	0.161467	-0.0061872	0.00102091
	106.862	0.00685696	0.0049145	0.161467	0.0049145	0.00250283	-0.0061872	0.161467	-0.0061872	0.00102091
	107.202	0.00685696	0.0049145	0.161467	0.0049145	0.00250283	-0.0061872	0.161467	-0.0061872	0.00102091
	108.062	0.00685696	0.0049145	0.161467	0.0049145	0.00250283	-0.0061872	0.161467	-0.0061872	0.00102091
	108.151	0.00685696	0.0049145	0.161467	0.0049145	0.00250283	-0.0061872	0.161467	-0.0061872	0.00102091
	108.205	0.00685696	0.0049145	0.161467	0.0049145	0.00250283	-0.0061872	0.161467	-0.0061872	0.00102091
	108.542	0.00685696	0.0049145	0.161467	0.0049145	0.00250283	-0.0061872	0.161467	-0.0061872	0.00102091
	108.873	0.00685696	0.0049145	0.161467	0.0049145	0.00250283	-0.0061872	0.161467	-0.0061872	0.00102091
	109.38	0.00448836	0.00957151	0.157871	0.00957151	-0.00279254	0.00861645	0.157871	0.00861645	0.0110563
	109.38	0.00685696	0.0049145	0.161467	0.0049145	0.00250283	-0.0061872	0.161467	-0.0061872	0.00102091
	109.65	0.00448836	0.00957151	0.157871	0.00957151	-0.00279254	0.00861645	0.157871	0.00861645	0.0110563
	110.682	0.00448836	0.00957151	0.157871	0.00957151	-0.00279254	0.00861645	0.157871	0.00861645	0.0110563
	111.405	0.00448836	0.00957151	0.157871	0.00957151	-0.00279254	0.00861645	0.157871	0.00861645	0.0110563
	112.459	0.00408785	0.0115662	0.147934	0.0115662	0.0024271	0.00109697	0.147934	0.00109697	-0.0210194
	112.459	0.00448836	0.00957151	0.157871	0.00957151	-0.00279254	0.00861645	0.157871	0.00861645	0.0110563
	113.005	0.00510711	0.00740261	0.128608	0.00740261	0.000930319	-0.00292639	0.128608	-0.00292639	-0.0265835
	113.005	0.00408785	0.0115662	0.147934	0.0115662	0.0024271	0.00109697	0.147934	0.00109697	-0.0210194
	113.62	0.000968515	0.00406179	0.112311	0.00406179	-0.00121576	-0.00806694	0.112311	-0.00806694	0.025874
	113.62	0.00510711	0.00740261	0.128608	0.00740261	0.000930319	-0.00292639	0.128608	-0.00292639	-0.0265835
	114.006	0.000968515	0.00406179	0.112311	0.00406179	-0.00121576	-0.00806694	0.112311	-0.00806694	0.025874
	114.105	0.0050389	0.00809537	0.109211	0.00809537	-0.00050904	-0.00400346	0.109211	-0.00400346	0.0127613
	116.021	-0.0189685	0.0014533	0.111552	0.0014533	-0.00373035	0.00216566	0.111552	0.00216566	-0.00139536
	116.021	0.00910928	0.0121289	0.106111	0.0121289	0.000197682	6.00132e-05	0.106111	6.00132e-05	-0.000351398
	116.284	-0.0189685	0.0014533	0.111552	0.0014533	-0.00373035	0.00216566	0.111552	0.00216566	-0.00139536
	116.908	-0.0189685	0.0014533	0.111552	0.0014533	-0.00373035	0.00216566	0.111552	0.00216566	-0.00139536
	117.012	-0.0189685	0.0014533	0.111552	0.0014533	-0.00373035	0.00216566	0.111552	0.00216566	-0.00139536
	117.291	-0.0160152	-0.00375069	0.112805	-0.00375069	-0.00236016	0.00297611	0.112805	0.00297611	-0.00203159
	117.33	-0.013062	-0.00895469	0.114057	-0.00895469	-0.000989969	0.00378655	0.114057	0.00378655	-0.00266782
	117.353	-0.013062	-0.00895469	0.114057	-0.00895469	-0.000989969	0.00378655	0.114057	0.00378655	-0.00266782
	120.169	-0.013062	-0.00895469	0.114057	-0.00895469	-0.000989969	0.00378655	0.114057	0.00378655	-0.00266782
	121.976	-0.013062	-0.00895469	0.114057	-0.00895469	-0.000989969	0.00378655	0.114057	0.00378655	-0.00266782
	122.01	-0.013062	-0.00895469	0.114057	-0.00895469	-0.000989969	0.00378655	0.114057	0.00378655	-0.00266782
	122.355	-0.013062	-0.00895469	0.114057	-0.00895469	-0.000989969	0.00378655	0.114057	0.00378655	-0.00266782
	123.367	-0.013062	-0.00895469	0.114057	-0.00895469	-0.000989969	0.00378655	0.114057	0.00378655	-0.00266782
	123.367	-0.00103099	-0.00513064	0.100097	-0.00513064	-9.84683e-05	-0.000869097	0.100097	-0.000869097	0.0133831
	123.644	-0.00103099	-0.00513064	0.100097	-0.00513064	-9.84683e-05	-0.000869097	0.100097	-0.000869097	0.0133831
	123.931	-0.00103099	-0.00513064	0.100097	-0.00513064	-9.84683e-05	-0.000869097	0.100097	-0.000869097	0.0133831
	124.46	-0.00339282	-0.00385824	0.0931207	-0.00385824	7.80488e-05	-0.000300365	0.0931207	-0.000300365	0.00457844
	126.391	-0.00575464	-0.00258584	0.086144	-0.00258584	0.000254566	0.000268368	0.086144	0.000268368	-0.00422623
	126.551	-0.00575464	-0.00258584	0.086144	-0.00258584	0.000254566	0.000268368	0.086144	0.000268368	-0.00422623
	126.614	-0.00645679	-0.00141368	0.082831	-0.00141368	-0.000736218	0.00151787	0.082831	0.00151787	-0.000884672
	128.173	-0.00715894	-0.000241526	0.079518	-0.000241526	-0.001727	0.00276737	0.079518	0.00276737	0.00245688
	128.336	-0.00715894	-0.000241526	0.079518	-0.000241526	-0.001727	0.00276737	0.079518	0.00276737	0.00245688
	128.74	-0.00713771	0.000399871	0.0798387	0.000399871	0.00186081	-0.000706276	0.0798387	-0.000706276	-0.003671
	128.74	-0.00715894	-0.000241526	0.079518	-0.000241526	-0.001727	0.00276737	0.079518	0.00276737	0.00245688
	129.863	-0.00713771	0.000399871	0.0798387	0.000399871	0.00186081	-0.000706276	0.0798387	-0.000706276	-0.003671
	130.476	-0.00713771	0.000399871	0.0798387	0.000399871	0.00186081	-0.000706276	0.0798387	-0.000706276	-0.003671
	131.711	-0.00713771	0.000399871	0.0798387	0.000399871	0.00186081	-0.000706276	0.0798387	-0.000706276	-0.003671
	131.973	-0.00713771	0.000399871	0.0798387	0.000399871	0.00186081	-0.000706276	0.0798387	-0.000706276	-0.003671
	132.358	0.00200065	5.99005e-05	0.067915	5.99005e-05	0.00179922	-0.000892634	0.067915	-0.000892634	0.00654111
	132.358	-0.00713771	0.000399871	0.0798387	0.000399871	0.00186081	-0.000706276	0.0798387	-0.000706276	-0.003671
	133.015	0.00200065	5.99005e-05	0.067915	5.99005e-05	0.00179922	-0.000892634	0.067915	-0.000892634	0.00654111
	133.93	0.00200065	5.99005e-05	0.067915	5.99005e-05	0.00179922	-0.000892634	0.067915	-0.000892634	0.00654111
	135.687	0.00200065	5.99005e-05	0.067915	5.99005e-05	0.00179922	-0.000892634	0.067915	-0.000892634	0.00654111
	135.693	0.00200065	5.99005e-05	0.067915	5.99005e-05	0.00179922	-0.000892634	0.067915	-0.000892634	0.00654111
	135.696	0.00200065	5.99005e-05	0.067915	5.99005e-05	0.00179922	-0.000892634	0.067915	-0.000892634	0.00654111
	136.885	0.00238283	0.000373572	0.0635882	0.000373572	0.00167894	0.000101279	0.0635882	0.000101279	0.000835942
	137.88	0.00276501	0.000687244	0.0592615	0.000687244	0.00155866	0.00109519	0.0592615	0.00109519	-0.00486923
	138.549	0.00276501	0.000687244	0.0592615	0.000687244	0.00155866	0.00109519	0.0592615	0.00109519	-0.00486923
	139.178	0.00276501	0.000687244	0.0592615	0.000687244	0.00155866	0.00109519	0.0592615	0.00109519	-0.00486923
	140.066	0.00276501	0.000687244	0.0592615	0.000687244	0.00155866	0.00109519	0.0592615	0.00109519	-0.00486923
	141.093	0.00369791	-0.000152625	0.058489	-0.000152625	0.000451036	0.00118553	0.058489	0.00118553	-0.004426
	141.149	0.00316681	0.00114088	0.0521497	0.00114088	-9.87136e-05	-0.000338045	0.0521497	-0.000338045	0.000648192
	141.149	0.00463081	-0.000992494	0.0577165	-0.000992494	-0.000656585	0.00127586	0.0577165	0.00127586	-0.00398277
	141.767	0.00316681	0.00114088	0.0521497	0.00114088	-9.87136e-05	-0.000338045	0.0521497	-0.000338045	0.000648192
	143.29	0.00316681	0.00114088	0.0521497	0.00114088	-9.87136e-05	-0.000338045	0.0521497	-0.000338045	0.000648192
	143.48	0.00316681	0.00114088	0.0521497	0.00114088	-9.87136e-05	-0.000338045	0.0521497	-0.000338045	0.000648192
	143.559	0.00316681	0.00114088	0.0521497	0.00114088	-9.87136e-05	-0.000338045	0.0521497	-0.000338045	0.000648192
	144.729	0.00316681	0.00114088	0.0521497	0.00114088	-9.87136e-05	-0.000338045	0.0521497	-0.000338045	0.000648192
	145.725	0.00316681	0.00114088	0.0521497	0.00114088	-9.87136e-05	-0.000338045	0.0521497	-0.000338045	0.000648192
	145.834	0.00316681	0.00114088	0.0521497	0.00114088	-9.87136e-05	-0.000338045	0.0521497	-0.000338045	0.000648192
	145.97	0.00316681	0.00114088	0.0521497	0.00114088	-9.87136e-05	-0.000338045	0.0521497	-0.000338045	0.000648192
	147.692	0.0020288	0.000853604	0.0503353	0.000853604	2.59508e-05	-0.000770819	0.0503353	-0.000770819	-0.00224133
	147.804	0.000890797	0.000566332	0.0485209	0.000566332	0.000150615	-0.00120359	0.0485209	-0.00120359	-0.00513086
	148.009	0.000890797	0.000566332	0.0485209	0.000566332	0.000150615	-0.00120359	0.0485209	-0.00120359	-0.00513086
	148.009	0.00157913	-0.000382526	0.0466888	-0.000382526	0.00131102	0.000229013	0.0466888	0.000229013	-0.00834813
	148.598	0.00337494	-0.000151251	0.0441556	-0.000151251	0.00125518	0.000347671	0.0441556	0.000347671	-0.00708619
	149.072	3.72396e-05	0.00220624	0.0401512	0.00220624	0.000319022	0.00104019	0.0401512	0.00104019	-0.00248881
	149.072	0.00517075	8.00232e-05	0.0416223	8.00232e-05	0.00119934	0.000466328	0.0416223	0.000466328	-0.00582425
	149.319	3.72396e-05	0.00220624	0.0401512	0.00220624	0.000319022	0.00104019	0.0401512	0.00104019	-0.00248881
	150.033	3.72396e-05	0.00220624	0.0401512	0.00220624	0.000319022	0.00104019	0.0401512	0.00104019	-0.00248881
	150.033	-0.00203879	0.000441339	0.0391819	0.000441339	-0.00112927	-0.000149338	0.0391819	-0.000149338	-0.000378873
	151.226	-0.00203879	0.000441339	0.0391819	0.000441339	-0.00112927	-0.000149338	0.0391819	-0.000149338	-0.000378873
	151.924	-0.00203879	0.000441339	0.0391819	0.000441339	-0.00112927	-0.000149338	0.0391819	-0.000149338	-0.000378873
	153.598	-0.00203879	0.000441339	0.0391819	0.000441339	-0.00112927	-0.000149338	0.0391819	-0.000149338	-0.000378873
	153.722	-0.00203879	0.000441339	0.0391819	0.000441339	-0.00112927	-0.000149338	0.0391819	-0.000149338	-0.000378873
	154.114	-0.00203879	0.000441339	0.0391819	0.000441339	-0.00112927	-0.000149338	0.0391819	-0.000149338	-0.000378873
	154.456	-0.00203879	0.000441339	0.0391819	0.000441339	-0.00112927	-0.000149338	0.0391819	-0.000149338	-0.000378873
	154.549	-0.00203879	0.000441339	0.0391819	0.000441339	-0.00112927	-0.000149338	0.0391819	-0.000149338	-0.000378873
	155.106	-0.00203879	0.000441339	0.0391819	0.000441339	-0.00112927	-0.000149338	0.0391819	-0.000149338	-0.000378873
	155.543	-0.00203879	0.000441339	0.0391819	0.000441339	-0.00112927	-0.000149338	0.0391819	-0.000149338	-0.000378873
	156.561	-0.00203879	0.000441339	0.0391819	0.000441339	-0.00112927	-0.000149338	0.0391819	-0.000149338	-0.000378873
	157.003	0.000170601	-0.000567068	0.0348492	-0.000567068	-0.00119979	0.000420841	0.0348492	0.000420841	0.0043861
	157.003	-0.00203879	0.000441339	0.0391819	0.000441339	-0.00112927	-0.000149338	0.0391819	-0.000149338	-0.000378873
	157.402	0.000170601	-0.000567068	0.0348492	-0.000567068	-0.00119979	0.000420841	0.0348492	0.000420841	0.0043861
	158.21	0.000170601	-0.000567068	0.0348492	-0.000567068	-0.00119979	0.000420841	0.0348492	0.000420841	0.0043861
	158.832	0.000170601	-0.000567068	0.0348492	-0.000567068	-0.00119979	0.000420841	0.0348492	0.000420841	0.0043861
	158.832	9.14026e-05	0.000552605	0.0340107	0.000552605	-0.000609906	0.000925243	0.0340107	0.000925243	0.00335432
	159.685	9.14026e-05	0.000552605	0.0340107	0.000552605	-0.000609906	0.000925243	0.0340107	0.000925243	0.00335432
	160.732	9.14026e-05	0.000552605	0.0340107	0.000552605	-0.000609906	0.000925243	0.0340107	0.000925243	0.00335432
	161.341	-0.000761277	0.000264073	0.0313297	0.000264073	-0.000293259	-0.000615667	0.0313297	-0.000615667	-0.00410602
	161.341	9.14026e-05	0.000552605	0.0340107	0.000552605	-0.000609906	0.000925243	0.0340107	0.000925243	0.00335432
	161.868	-0.000761277	0.000264073	0.0313297	0.000264073	-0.000293259	-0.000615667	0.0313297	-0.000615667	-0.00410602
	162.233	-0.000761277	0.000264073	0.0313297	0.000264073	-0.000293259	-0.000615667	0.0313297	-0.000615667	-0.00410602
	162.407	-0.000761277	0.000264073	0.0313297	0.000264073	-0.000293259	-0.000615667	0.0313297	-0.000615667	-0.00410602
	163.654	-0.000761277	0.000264073	0.0313297	0.000264073	-0.000293259	-0.000615667	0.0313297	-0.000615667	-0.00410602
	163.695	-0.000761277	0.000264073	0.0313297	0.000264073	-0.000293259	-0.000615667	0.0313297	-0.000615667	-0.00410602
	164.883	-0.000761277	0.000264073	0.0313297	0.000264073	-0.000293259	-0.000615667	0.0313297	-0.000615667	-0.00410602
	165.042	0.000359289	1.36151e-05	0.0287811	1.36151e-05	-0.000310439	6.99364e-05	0.0287811	6.99364e-05	0.00150678
	165.042	-0.000761277	0.000264073	0.0313297	0.000264073	-0.000293259	-0.000615667	0.0313297	-0.000615667	-0.00410602
	165.488	0.000359289	1.36151e-05	0.0287811	1.36151e-05	-0.000310439	6.99364e-05	0.0287811	6.99364e-05	0.00150678
	166.085	0.000359289	1.36151e-05	0.0287811	1.36151e-05	-0.000310439	6.99364e-05	0.0287811	6.99364e-05	0.00150678
	166.919	0.000359289	1.36151e-05	0.0287811	1.36151e-05	-0.000310439	6.99364e-05	0.0287811	6.99364e-05	0.00150678
	167.124	0.000359289	1.36151e-05	0.0287811	1.36151e-05	-0.000310439	6.99364e-05	0.0287811	6.99364e-05	0.00150678
	167.532	0.000359289	1.36151e-05	0.0287811	1.36151e-05	-0.000310439	6.99364e-05	0.0287811	6.99364e-05	0.00150678
	167.813	0.000359289	1.36151e-05	0.0287811	1.36151e-05	-0.000310439	6.99364e-05	0.0287811	6.99364e-05	0.00150678
	167.827	0.000100925	0.000238386	0.0281397	0.000238386	-0.000250756	0.000555554	0.0281397	0.000555554	-6.50306e-05
	167.962	-0.000157439	0.000463158	0.0274983	0.000463158	-0.000191073	0.00104117	0.0274983	0.00104117	-0.00163684
	169.875	-0.000157439	0.000463158	0.0274983	0.000463158	-0.000191073	0.00104117	0.0274983	0.00104117	-0.00163684
	169.926	-0.000157439	0.000463158	0.0274983	0.000463158	-0.000191073	0.00104117	0.0274983	0.00104117	-0.00163684
	170.236	-0.000157439	0.000463158	0.0274983	0.000463158	-0.000191073	0.00104117	0.0274983	0.00104117	-0.00163684
	170.27	-0.000157439	0.000463158	0.0274983	0.000463158	-0.000191073	0.00104117	0.0274983	0.00104117	-0.00163684
	170.424	-0.000157439	0.000463158	0.0274983	0.000463158	-0.000191073	0.00104117	0.0274983	0.00104117	-0.00163684
	170.424	0.000539205	0.000427261	0.0247657	0.000427261	-0.000320091	0.000160812	0.0247657	0.000160812	0.00111366
	170.985	0.000539205	0.000427261	0.0247657	0.000427261	-0.000320091	0.000160812	0.0247657	0.000160812	0.00111366
	172.669	0.000539205	0.000427261	0.0247657	0.000427261	-0.000320091	0.000160812	0.0247657	0.000160812	0.00111366
	174.154	0.000539205	0.000427261	0.0247657	0.000427261	-0.000320091	0.000160812	0.0247657	0.000160812	0.00111366
	174.663	0.000539205	0.000427261	0.0247657	0.000427261	-0.000320091	0.000160812	0.0247657	0.000160812	0.00111366
	174.891	0.000319003	9.40401e-05	0.0243581	9.40401e-05	-9.16047e-05	-3.49996e-05	0.0243581	-3.49996e-05	0.000601181
	175.079	-0.00162415	0.000803433	0.0218867	0.000803433	0.000167598	-0.000507396	0.0218867	-0.000507396	0.00113372
	175.079	9.88014e-05	-0.00023918	0.0239506	-0.00023918	0.000136882	-0.000230811	0.0239506	-0.000230811	8.87011e-05
	175.332	-0.00137553	6.04875e-05	0.0220788	6.04875e-05	-7.77815e-05	0.000140728	0.0220788	0.000140728	0.000676277
	175.577	-0.0011269	-0.000682458	0.022271	-0.000682458	-0.000323161	0.000788852	0.022271	0.000788852	0.000218833
	176.198	-0.0011269	-0.000682458	0.022271	-0.000682458	-0.000323161	0.000788852	0.022271	0.000788852	0.000218833
	177.596	-0.0011269	-0.000682458	0.022271	-0.000682458	-0.000323161	0.000788852	0.022271	0.000788852	0.000218833
	178.955	-0.0011269	-0.000682458	0.022271	-0.000682458	-0.000323161	0.000788852	0.022271	0.000788852	0.000218833
	179.423	-0.0011269	-0.000682458	0.022271	-0.000682458	-0.000323161	0.000788852	0.022271	0.000788852	0.000218833
	179.813	0.00147223	0.000504984	0.0210375	0.000504984	0.000203351	0.000397804	0.0210375	0.000397804	-0.00105699
	179.813	-0.0011269	-0.000682458	0.022271	-0.000682458	-0.000323161	0.000788852	0.022271	0.000788852	0.000218833
	180.223	0.00147223	0.000504984	0.0210375	0.000504984	0.000203351	0.000397804	0.0210375	0.000397804	-0.00105699
	180.365	0.00147223	0.000504984	0.0210375	0.000504984	0.000203351	0.000397804	0.0210375	0.000397804	-0.00105699
	180.742	0.00147223	0.000504984	0.0210375	0.000504984	0.000203351	0.000397804	0.0210375	0.000397804	-0.00105699
	182.079	0.00147223	0.000504984	0.0210375	0.000504984	0.000203351	0.000397804	0.0210375	0.000397804	-0.00105699
	183.104	0.000996506	0.000422032	0.0187087	0.000422032	0.000191767	-0.000190033	0.0187087	-0.000190033	-0.000986988
	183.104	0.00147223	0.000504984	0.0210375	0.000504984	0.000203351	0.000397804	0.0210375	0.000397804	-0.00105699
	183.303	0.000996506	0.000422032	0.0187087	0.000422032	0.000191767	-0.000190033	0.0187087	-0.000190033	-0.000986988
	183.714	0.000996506	0.000422032	0.0187087	0.000422032	0.000191767	-0.000190033	0.0187087	-0.000190033	-0.000986988
	184.544	0.000996506	0.000422032	0.0187087	0.000422032	0.000191767	-0.000190033	0.0187087	-0.000190033	-0.000986988
	185.229	0.000996506	0.000422032	0.0187087	0.000422032	0.000191767	-0.000190033	0.0187087	-0.000190033	-0.000986988
	185.429	0.000996506	0.000422032	0.0187087	0.000422032	0.000191767	-0.000190033	0.0187087	-0.000190033	-0.000986988
	185.895	0.000996506	0.000422032	0.0187087	0.000422032	0.000191767	-0.000190033	0.0187087	-0.000190033	-0.000986988
	187.573	0.0010087	0.000376005	0.0186383	0.000376005	0.000107872	7.5703e-05	0.0186383	7.5703e-05	-0.00058108
	187.573	0.000996506	0.000422032	0.0187087	0.000422032	0.000191767	-0.000190033	0.0187087	-0.000190033	-0.000986988
	187.95	0.0010087	0.000376005	0.0186383	0.000376005	0.000107872	7.5703e-05	0.0186383	7.5703e-05	-0.00058108
	188.008	0.00014191	0.00037357	0.0180363	0.00037357	0.000107865	7.41581e-05	0.0180363	7.41581e-05	0.000216876
	188.579	-0.000724884	0.000371135	0.0174342	0.000371135	0.000107858	7.26132e-05	0.0174342	7.26132e-05	0.00101483
	188.956	-0.000724884	0.000371135	0.0174342	0.000371135	0.000107858	7.26132e-05	0.0174342	7.26132e-05	0.00101483
	189.004	-0.000724884	0.000371135	0.0174342	0.000371135	0.000107858	7.26132e-05	0.0174342	7.26132e-05	0.00101483
	189.085	-0.000724884	0.000371135	0.0174342	0.000371135	0.000107858	7.26132e-05	0.0174342	7.26132e-05	0.00101483
	190.022	-0.000724884	0.000371135	0.0174342	0.000371135	0.000107858	7.26132e-05	0.0174342	7.26132e-05	0.00101483
	191.059	-0.000725085	0.000288555	0.0167194	0.000288555	0.000103914	4.2188e-05	0.0167194	4.2188e-05	0.000783676
	192.193	-0.000690638	0.000178125	0.0158013	0.000178125	-2.63467e-05	-0.000128843	0.0158013	-0.000128843	0.00112461
	192.193	-0.000725285	0.000205976	0.0160047	0.000205976	9.99689e-05	1.17628e-05	0.0160047	1.17628e-05	0.00055252
	192.838	-0.000690638	0.000178125	0.0158013	0.000178125	-2.63467e-05	-0.000128843	0.0158013	-0.000128843	0.00112461
	192.873	-0.000690638	0.000178125	0.0158013	0.000178125	-2.63467e-05	-0.000128843	0.0158013	-0.000128843	0.00112461
	193.072	-0.000690638	0.000178125	0.0158013	0.000178125	-2.63467e-05	-0.000128843	0.0158013	-0.000128843	0.00112461
	193.246	-0.000690638	0.000178125	0.0158013	0.000178125	-2.63467e-05	-0.000128843	0.0158013	-0.000128843	0.00112461
	193.286	-0.000690638	0.000178125	0.0158013	0.000178125	-2.63467e-05	-0.000128843	0.0158013	-0.000128843	0.00112461
	193.286	-0.000689751	0.000104272	0.014805	0.000104272	-1.56485e-05	-0.00012515	0.014805	-0.00012515	-0.00072583
	194.494	-0.000689751	0.000104272	0.014805	0.000104272	-1.56485e-05	-0.00012515	0.014805	-0.00012515	-0.00072583
	195.964	-0.000689751	0.000104272	0.014805	0.000104272	-1.56485e-05	-0.00012515	0.014805	-0.00012515	-0.00072583
	196.102	-0.000689751	0.000104272	0.014805	0.000104272	-1.56485e-05	-0.00012515	0.014805	-0.00012515	-0.00072583
	196.648	-0.000689751	0.000104272	0.014805	0.000104272	-1.56485e-05	-0.00012515	0.014805	-0.00012515	-0.00072583
	196.751	-0.000689751	0.000104272	0.014805	0.000104272	-1.56485e-05	-0.00012515	0.014805	-0.00012515	-0.00072583
	196.809	-0.000689751	0.000104272	0.014805	0.000104272	-1.56485e-05	-0.00012515	0.014805	-0.00012515	-0.00072583
	198.049	-0.000689751	0.000104272	0.014805	0.000104272	-1.56485e-05	-0.00012515	0.014805	-0.00012515	-0.00072583
	198.96	-0.00025919	2.43672e-05	0.0142311	2.43672e-05	-2.16132e-05	-7.34371e-05	0.0142311	-7.34371e-05	-0.000105312
	199.025	0.000171371	-5.55374e-05	0.0136573	-5.55374e-05	-2.75779e-05	-2.17237e-05	0.0136573	-2.17237e-05	0.000515205
	199.025	0.00021983	-4.39697e-05	0.0135052	-4.39697e-05	-0.000171623	-0.000169878	0.0135052	-0.000169878	0.000907273
	200	0.00021983	-4.39697e-05	0.0135052	-4.39697e-05	-0.000171623	-0.000169878	0.0135052	-0.000169878	0.000907273
