# Supplementary material for: Magnetic nanostickers for active control of interface-enhanced selective bioadhesion
Source: Nat Commun. 2025 Jul 10;16:6400. doi: 10.1038/s41467-025-61719-9 (PMC12246147; doi:10.1038/s41467-025-61719-9)
Supplement: Supplementary file 7 — Source data [file 41467_2025_61719_MOESM7_ESM.zip › Source data/Figure S22/Figure S22.xlsx]

## Sheet: Sheet1
						With nanostickers				Without nanostickers
					Biofluids	Adhesion energy (J m-2)		Standard deviation (SD)		Adhesion energy (J m-2)		Standard deviation (SD)
					PBS buffer	986.3		69		10.2		6.3
					Blood	653.3		153.2		7.6		2.1
					Lard	265.3		89.1		3.5		5.8
