# Supplementary material for: Magnetic nanostickers for active control of interface-enhanced selective bioadhesion
Source: Nat Commun. 2025 Jul 10;16:6400. doi: 10.1038/s41467-025-61719-9 (PMC12246147; doi:10.1038/s41467-025-61719-9)
Supplement: Supplementary file 7 — Source data [file 41467_2025_61719_MOESM7_ESM.zip › Source data/Figure S24/Figure S24B.xlsx]

## Sheet: Sheet1
						Adhesion energy (J m-2)		Standard deviation (SD)
					Day 1	118.36		38.9
					Day 10	31.8		15.1
