# Supplementary material for: Magnetic nanostickers for active control of interface-enhanced selective bioadhesion
Source: Nat Commun. 2025 Jul 10;16:6400. doi: 10.1038/s41467-025-61719-9 (PMC12246147; doi:10.1038/s41467-025-61719-9)
Supplement: Supplementary file 7 — Source data [file 41467_2025_61719_MOESM7_ESM.zip › Source data/Figure S26/Figure S26.xlsx]

## Sheet: Sheet1
							Sutured groups with patching			Sutured groups without patching
						Days	Survival rate (%)			Survival rate (%)
						0	100			100
						1	100			100
						2	100			80
						3	100			80
						4	100			60
						5	100			60
						6	100			60
						7	100			40
						8	100			40
						9	100			40
						10	100			40
