# Supplementary material for: Magnetic nanostickers for active control of interface-enhanced selective bioadhesion
Source: Nat Commun. 2025 Jul 10;16:6400. doi: 10.1038/s41467-025-61719-9 (PMC12246147; doi:10.1038/s41467-025-61719-9)
Supplement: Supplementary file 7 — Source data [file 41467_2025_61719_MOESM7_ESM.zip › Source data/Figure S3/Figure S3A.xlsx]

## Sheet: Sheet1
					With nanostickers				Without nanostickers
					Adhesion energy (J m-2)		Standard deviation (SD)		Adhesion energy (J m-2)		Standard deviation (SD)
				PAAM-Alg	1250.6		238.76		14.71		3.8
				PAAM-Agar	131		32		9.2		2.1
				PNIPAM-Alg	366		68		18.3		13.1
