# Supplementary material for: Magnetic nanostickers for active control of interface-enhanced selective bioadhesion
Source: Nat Commun. 2025 Jul 10;16:6400. doi: 10.1038/s41467-025-61719-9 (PMC12246147; doi:10.1038/s41467-025-61719-9)
Supplement: Supplementary file 7 — Source data [file 41467_2025_61719_MOESM7_ESM.zip › Source data/Figure S3/Figure S3B.xlsx]

## Sheet: Sheet1
								PAAm-Alg			PNIPAM-Alg		PAAm-Agar
								Displacement (mm)		Stress (KPa)	Displacement (mm)	Stress (KPa)	Displacement (mm)	Stress (KPa)
									0	0	0.0018	0	0.0009	0
									0.0004	0	0.0123	2.68578	0.0063	3.26637
									0.0069	2.06417	0.0207	2.68578	0.0143	6.53275
									0.0182	8.25639	0.0293	0.8953	0.0212	0
									0.0256	4.12833	0.0421	0.8953	0.0329	3.26637
									0.0356	0	0.0509	0.8953	0.0444	6.53275
									0.0483	2.06417	0.0606	-0.8953	0.0504	-3.26637
									0.0562	0	0.0717	0.8953	0.062	-3.26637
									0.0663	-2.06417	0.08	0	0.0755	6.53275
									0.0782	2.06417	0.0897	0	0.0814	-3.26637
									0.0863	0	0.1036	0.8953	0.0919	-3.26637
									0.096	0	0.1114	0.8953	0.1054	3.26637
									0.1079	2.06417	0.1206	-1.7906	0.1113	0
									0.1167	2.06417	0.1341	1.7906	0.1211	-3.26637
									0.1257	-2.06417	0.1394	0	0.1357	6.53275
									0.1377	2.06417	0.1516	-0.8953	0.1423	3.26637
									0.1471	2.06417	0.1629	2.68578	0.1502	-6.53275
									0.1558	0	0.1692	-0.8953	0.1648	3.26637
									0.1673	0	0.182	0	0.1742	6.53275
									0.178	2.06417	0.1914	1.7906	0.1799	-9.79868
									0.1861	0	0.1993	-0.8953	0.1934	3.26637
									0.1955	0	0.2142	1.7906	0.2052	6.53275
									0.2078	2.06417	0.2197	0.8953	0.21	-6.53275
									0.2182	4.12833	0.2295	-1.7906	0.222	0
									0.2253	-2.06417	0.2432	2.68578	0.2366	9.79868
									0.236	0	0.2479	0	0.2409	0
									0.2483	4.12833	0.2624	-0.8953	0.2519	-6.53275
									0.2568	2.06417	0.274	3.58108	0.2664	9.79868
									0.265	-2.06417	0.2768	-2.68578	0.27	0
									0.2784	4.12833	0.2947	1.7906	0.2811	-6.53275
									0.2876	2.06417	0.3009	2.68578	0.2957	9.79868
									0.2948	-2.06417	0.3061	-2.68578	0.3018	3.26637
									0.3079	2.06417	0.3267	3.58108	0.3099	-6.53275
									0.3189	4.12833	0.3308	1.7906	0.3269	9.79868
									0.3249	-2.06417	0.3391	-2.68578	0.3333	3.26637
									0.3366	0	0.3535	2.68578	0.3407	-9.79868
									0.3486	4.12833	0.3594	0.8953	0.3555	6.53275
									0.3559	2.06417	0.3709	0	0.3615	0
									0.3666	0	0.3824	1.7906	0.3706	-3.26637
									0.377	4.12833	0.3896	0	0.3854	9.79868
									0.3865	2.06417	0.4021	0.8953	0.3924	0
									0.3977	2.06417	0.4101	0.8953	0.4016	-3.26637
									0.4062	0	0.4207	0	0.4149	6.53275
									0.4162	2.06417	0.4315	1.7906	0.4216	0
									0.4276	2.06417	0.4413	0	0.4315	-3.26637
									0.4364	4.12833	0.452	0.8953	0.4457	9.79868
									0.4475	2.06417	0.4597	0	0.4504	-3.26637
									0.4565	2.06417	0.4729	0.8953	0.4617	-3.26637
									0.4672	2.06417	0.4826	1.7906	0.4775	13.065
									0.4772	4.12833	0.4887	-0.8953	0.4798	-3.26637
									0.4862	0	0.503	1.7906	0.4933	-3.26637
									0.498	6.19222	0.5111	1.7906	0.5066	13.065
									0.5059	0	0.5207	0	0.5088	-6.53275
									0.5169	2.06417	0.5312	0.8953	0.5242	3.26637
									0.5271	2.06417	0.5399	0	0.5342	6.53275
									0.5373	4.12833	0.5514	0.8953	0.5375	-3.26637
									0.5466	0	0.5615	1.7906	0.5578	9.79868
									0.5581	4.12833	0.5701	0	0.5631	6.53275
									0.5668	0	0.581	0	0.5701	-6.53275
									0.5768	4.12833	0.5932	2.68578	0.586	6.53275
									0.5876	2.06417	0.5999	0	0.5902	6.53275
									0.5964	2.06417	0.6113	0	0.6024	-6.53275
									0.6075	2.06417	0.6228	1.7906	0.617	16.3314
									0.6173	4.12833	0.6294	0	0.6189	-6.53275
									0.627	0	0.6414	1.7906	0.6354	0
									0.6364	4.12833	0.6521	0.8953	0.6436	13.065
									0.6462	0	0.661	0.8953	0.6507	-6.53275
									0.6586	4.12833	0.6718	0.8953	0.6623	6.53275
									0.6651	2.06417	0.6801	0.8953	0.6731	6.53275
									0.6772	2.06417	0.6909	1.7906	0.6823	0
									0.6882	6.19222	0.7019	0.8953	0.6928	3.26637
									0.6957	0	0.7104	0.8953	0.7029	3.26637
									0.7083	4.12833	0.7221	1.7906	0.713	3.26637
									0.7164	2.06417	0.7304	0	0.7221	3.26637
									0.7265	2.06417	0.7421	2.68578	0.7343	6.53275
									0.7382	6.19222	0.7515	0	0.7414	0
									0.7469	2.06417	0.7609	0	0.7545	6.53275
									0.7573	4.12833	0.7716	1.7906	0.763	3.26637
									0.7675	2.06417	0.7803	0	0.773	3.26637
									0.7772	4.12833	0.791	1.7906	0.7824	3.26637
									0.786	4.12833	0.802	0.8953	0.794	6.53275
									0.7976	2.06417	0.8114	0.8953	0.8013	3.26637
									0.8067	6.19222	0.8207	1.7906	0.8126	0
									0.8159	2.06417	0.832	0	0.8243	13.065
									0.8277	4.12833	0.8415	1.7906	0.8313	-3.26637
									0.8369	4.12833	0.8501	0.8953	0.8435	6.53275
									0.8468	2.06417	0.8621	0.8953	0.853	6.53275
									0.8574	4.12833	0.8709	2.68578	0.8633	3.26637
									0.8645	4.12833	0.8808	0	0.8728	6.53275
									0.879	6.19222	0.8912	0.8953	0.8814	3.26637
									0.886	4.12833	0.8998	1.7906	0.8936	6.53275
									0.8961	2.06417	0.912	0	0.9037	9.79868
									0.9089	6.19222	0.9226	3.58108	0.9129	3.26637
									0.9173	4.12833	0.9285	-0.8953	0.9225	3.26637
									0.9272	4.12833	0.9438	1.7906	0.9345	6.53275
									0.9382	4.12833	0.9507	2.68578	0.943	3.26637
									0.9467	4.12833	0.9613	-0.8953	0.9538	3.26637
									0.9577	4.12833	0.9715	2.68578	0.9627	6.53275
									0.9666	4.12833	0.9807	1.7906	0.973	3.26637
									0.9777	4.12833	0.9928	1.7906	0.983	9.79868
									0.986	4.12833	0.9989	1.7906	0.9925	0
									0.9981	4.12833	1.0122	0.8953	1.0025	9.79868
									1.0057	4.12833	1.0228	2.68578	1.0134	3.26637
									1.0173	4.12833	1.0282	0	1.0231	6.53275
									1.0277	8.25639	1.0428	0.8953	1.0313	0
									1.0355	2.06417	1.0505	2.68578	1.0443	13.065
									1.0471	6.19222	1.0597	0	1.0512	3.26637
									1.0548	4.12833	1.0753	3.58108	1.0637	6.53275
									1.0674	6.19222	1.0785	0.8953	1.0729	9.79868
									1.0783	6.19222	1.0906	0	1.0813	-3.26637
									1.0854	2.06417	1.1043	3.58108	1.0959	13.065
									1.098	6.19222	1.1082	0.8953	1.1012	3.26637
									1.1077	6.19222	1.122	0	1.1136	3.26637
									1.1171	4.12833	1.1331	3.58108	1.123	9.79868
									1.1268	4.12833	1.1382	0	1.1317	3.26637
									1.1363	6.19222	1.1525	0.8953	1.1451	13.065
									1.1462	4.12833	1.1622	2.68578	1.1514	6.53275
									1.1593	10.3206	1.1703	0	1.1635	6.53275
									1.1658	2.06417	1.1823	1.7906	1.1731	6.53275
									1.179	6.19222	1.1906	1.7906	1.1827	6.53275
									1.186	6.19222	1.2019	2.68578	1.194	9.79868
									1.197	2.06417	1.2095	0.8953	1.2013	3.26637
									1.208	10.3206	1.2224	2.68578	1.2147	13.065
									1.2152	4.12833	1.2306	1.7906	1.221	3.26637
									1.228	6.19222	1.2402	0.8953	1.2344	13.065
									1.238	10.3206	1.2516	2.68578	1.241	3.26637
									1.2439	2.06417	1.2611	0.8953	1.2549	6.53275
									1.2595	6.19222	1.2723	2.68578	1.2645	13.065
									1.2679	12.3847	1.2795	0	1.2692	-3.26637
									1.2751	0	1.2925	2.68578	1.2879	19.5978
									1.2892	10.3206	1.3007	1.7906	1.2922	9.79868
									1.2952	4.12833	1.3109	0.8953	1.3009	0
									1.3089	8.25639	1.3216	2.68578	1.3159	19.5978
									1.3148	6.19222	1.3303	0.8953	1.3209	3.26637
									1.328	6.19222	1.3419	2.68578	1.3332	6.53275
									1.337	8.25639	1.35	1.7906	1.3408	6.53275
									1.3472	6.19222	1.3616	0.8953	1.3535	9.79868
									1.3568	8.25639	1.3729	3.58108	1.3628	9.79868
									1.3665	4.12833	1.3792	0	1.3731	6.53275
									1.3788	12.3847	1.3932	2.68578	1.3822	9.79868
									1.3837	2.06417	1.4015	3.58108	1.3942	6.53275
									1.3991	8.25639	1.4097	0	1.4032	13.065
									1.4067	10.3206	1.4229	3.58108	1.4122	3.26637
									1.4149	4.12833	1.43	0.8953	1.4235	9.79868
									1.4303	10.3206	1.4414	0.8953	1.4317	9.79868
									1.4361	8.25639	1.4514	3.58108	1.4436	3.26637
									1.4481	6.19222	1.4597	0.8953	1.4547	19.5978
									1.4571	10.3206	1.4714	2.68578	1.4619	0
									1.4659	6.19222	1.4807	1.7906	1.4743	13.065
									1.4778	10.3206	1.4915	1.7906	1.4821	9.79868
									1.4865	6.19222	1.5011	2.68578	1.4921	6.53275
									1.4972	8.25639	1.5115	1.7906	1.5039	16.3314
									1.5075	8.25639	1.5212	1.7906	1.5123	6.53275
									1.5166	8.25639	1.5318	2.68578	1.5231	9.79868
									1.5272	10.3206	1.5405	0.8953	1.5326	13.065
									1.5377	8.25639	1.5521	2.68578	1.5432	3.26637
									1.5467	8.25639	1.5606	1.7906	1.5542	16.3314
									1.5578	10.3206	1.5701	0.8953	1.5623	3.26637
									1.5657	6.19222	1.583	4.47639	1.5739	9.79868
									1.5769	10.3206	1.5903	0.8953	1.5817	9.79868
									1.5876	10.3206	1.6017	1.7906	1.5929	9.79868
									1.5971	10.3206	1.6116	2.68578	1.602	13.065
									1.6071	8.25639	1.6201	1.7906	1.6139	9.79868
									1.6175	10.3206	1.6326	3.58108	1.6229	9.79868
									1.6267	10.3206	1.6403	1.7906	1.6328	13.065
									1.6378	12.3847	1.651	2.68578	1.6432	9.79868
									1.6463	8.25639	1.6615	2.68578	1.6535	13.065
									1.6579	12.3847	1.6698	0.8953	1.6622	9.79868
									1.6659	10.3206	1.6827	3.58108	1.6738	9.79868
									1.6772	10.3206	1.6897	1.7906	1.6822	13.065
									1.686	12.3847	1.7012	1.7906	1.692	6.53275
									1.6969	8.25639	1.7125	3.58108	1.7038	16.3314
									1.7083	14.4489	1.7203	0.8953	1.71	6.53275
									1.7145	6.19222	1.7309	3.58108	1.7261	13.065
									1.7296	14.4489	1.741	1.7906	1.7337	19.5978
									1.7364	10.3206	1.7514	3.58108	1.7407	0
									1.748	12.3847	1.7612	1.7906	1.7566	22.8642
									1.7565	8.25639	1.7724	2.68578	1.7611	9.79868
									1.7677	12.3847	1.7804	2.68578	1.7737	9.79868
									1.7775	12.3847	1.7914	1.7906	1.7828	16.3314
									1.7864	10.3206	1.8027	3.58108	1.7929	9.79868
									1.7976	12.3847	1.8097	1.7906	1.803	16.3314
									1.8061	12.3847	1.8221	1.7906	1.8115	9.79868
									1.8168	10.3206	1.8305	3.58108	1.8248	16.3314
									1.828	16.5131	1.8416	0.8953	1.8309	9.79868
									1.835	10.3206	1.8534	4.47639	1.8428	9.79868
									1.847	12.3847	1.8575	0.8953	1.8537	16.3314
									1.8584	14.4489	1.8739	2.68578	1.8606	9.79868
									1.8657	10.3206	1.8816	4.47639	1.8756	13.065
									1.8786	12.3847	1.8864	-0.8953	1.8829	16.3314
									1.8874	14.4489	1.9068	4.47639	1.891	6.53275
									1.8954	8.25639	1.9119	4.47639	1.9046	16.3314
									1.9088	16.5131	1.918	-1.7906	1.9117	16.3314
									1.9163	12.3847	1.9334	3.58108	1.9238	9.79868
									1.9272	14.4489	1.9394	3.58108	1.9327	16.3314
									1.9374	14.4489	1.9505	0.8953	1.9427	13.065
									1.9479	14.4489	1.9642	5.37169	1.9526	13.065
									1.9568	14.4489	1.9682	0.8953	1.9633	16.3314
									1.9674	12.3847	1.9826	1.7906	1.9747	16.3314
									1.9772	14.4489	1.9932	6.26699	1.981	9.79868
									1.987	12.3847	1.9975	-0.8953	1.9951	19.5978
									1.9964	14.4489	2.0132	3.58108	2.0024	13.065
									2.0069	14.4489	2.0213	4.47639	2.0128	13.065
									2.0173	16.5131	2.0285	0	2.0232	16.3314
									2.0261	14.4489	2.0427	4.47639	2.0323	13.065
									2.0369	14.4489	2.0503	2.68578	2.043	16.3314
									2.0464	14.4489	2.0608	1.7906	2.0516	13.065
									2.0581	16.5131	2.0721	4.47639	2.0628	19.5978
									2.066	12.3847	2.0792	0.8953	2.0733	13.065
									2.0777	16.5131	2.0909	4.47639	2.0832	16.3314
									2.0873	16.5131	2.1026	2.68578	2.0926	13.065
									2.096	14.4489	2.1093	2.68578	2.1039	16.3314
									2.1085	16.5131	2.1232	3.58108	2.1121	19.5978
									2.1163	16.5131	2.1327	2.68578	2.1228	13.065
									2.1268	14.4489	2.1394	1.7906	2.1341	19.5978
									2.1371	18.5769	2.1531	3.58108	2.1411	9.79868
									2.1472	14.4489	2.1602	2.68578	2.155	19.5978
									2.158	20.6411	2.1718	2.68578	2.16	13.065
									2.1658	12.3847	2.1823	3.58108	2.176	16.3314
									2.1787	18.5769	2.1893	1.7906	2.1834	22.8642
									2.1861	14.4489	2.2021	3.58108	2.1898	6.53275
									2.1971	16.5131	2.211	3.58108	2.2075	22.8642
									2.2076	18.5769	2.2212	2.68578	2.2108	16.3314
									2.2163	14.4489	2.2308	3.58108	2.2229	9.79868
									2.2284	18.5769	2.2407	2.68578	2.2352	26.1305
									2.2338	14.4489	2.2512	4.47639	2.2401	13.065
									2.2498	18.5769	2.2602	1.7906	2.2551	16.3314
									2.2556	20.6411	2.2705	2.68578	2.2616	22.8642
									2.2663	12.3847	2.2825	4.47639	2.2712	9.79868
									2.2793	24.7694	2.29	1.7906	2.2844	26.1305
									2.2837	12.3847	2.3016	3.58108	2.2908	16.3314
									2.3	18.5769	2.3113	3.58108	2.3042	16.3314
									2.3087	22.7053	2.3206	1.7906	2.3134	22.8642
									2.3151	12.3847	2.3315	4.47639	2.3225	13.065
									2.3289	22.7053	2.3418	3.58108	2.3351	19.5978
									2.3341	16.5131	2.3502	2.68578	2.3417	19.5978
									2.3487	20.6411	2.3627	3.58108	2.3534	16.3314
									2.357	22.7053	2.3711	2.68578	2.3628	22.8642
									2.3654	16.5131	2.3815	3.58108	2.3704	13.065
									2.3791	20.6411	2.3921	3.58108	2.3852	22.8642
									2.3855	20.6411	2.4	1.7906	2.3932	26.1305
									2.3986	18.5769	2.4113	3.58108	2.402	9.79868
									2.4068	20.6411	2.4212	3.58108	2.4137	22.8642
									2.4158	16.5131	2.4299	2.68578	2.4216	19.5978
									2.4291	22.7053	2.4425	3.58108	2.4337	16.3314
									2.4345	16.5131	2.4516	3.58108	2.4418	26.1305
									2.4495	22.7053	2.4592	1.7906	2.453	13.065
									2.4554	20.6411	2.4745	5.37169	2.4635	22.8642
									2.4672	18.5769	2.4808	2.68578	2.4731	22.8642
									2.4777	24.7694	2.4902	1.7906	2.4826	16.3314
									2.485	16.5131	2.503	5.37169	2.4926	22.8642
									2.4988	24.7694	2.5099	2.68578	2.5037	19.5978
									2.5059	20.6411	2.5222	4.47639	2.5125	22.8642
									2.5167	20.6411	2.5299	3.58108	2.5227	19.5978
									2.5266	20.6411	2.5414	3.58108	2.534	22.8642
									2.5378	22.7053	2.5516	3.58108	2.5411	19.5978
									2.547	20.6411	2.5607	2.68578	2.5551	22.8642
									2.5576	22.7053	2.5712	4.47639	2.5621	19.5978
									2.5676	20.6411	2.5806	3.58108	2.5736	22.8642
									2.5764	22.7053	2.5923	4.47639	2.5831	22.8642
									2.588	22.7053	2.5998	3.58108	2.5919	19.5978
									2.5965	22.7053	2.6118	3.58108	2.6043	22.8642
									2.6074	22.7053	2.6214	3.58108	2.6121	22.8642
									2.6176	24.7694	2.6298	3.58108	2.6225	19.5978
									2.626	18.5769	2.6421	4.47639	2.6352	26.1305
									2.6374	26.8336	2.6514	3.58108	2.6393	19.5978
									2.6454	20.6411	2.6616	4.47639	2.6566	22.8642
									2.6588	24.7694	2.6713	2.68578	2.6633	29.3965
									2.6652	22.7053	2.6804	3.58108	2.6703	13.065
									2.6771	20.6411	2.6908	4.47639	2.6863	29.3965
									2.6879	26.8336	2.7018	3.58108	2.6903	22.8642
									2.6959	22.7053	2.7109	4.47639	2.7035	19.5978
									2.7079	24.7694	2.7219	3.58108	2.7143	29.3965
									2.7165	24.7694	2.7307	3.58108	2.7192	16.3314
									2.7268	24.7694	2.7415	4.47639	2.7379	29.3965
									2.7383	26.8336	2.7519	3.58108	2.7414	26.1305
									2.7463	22.7053	2.7605	3.58108	2.7526	16.3314
									2.7578	24.7694	2.7721	4.47639	2.7653	32.6629
									2.7673	24.7694	2.7802	2.68578	2.7703	22.8642
									2.7775	24.7694	2.7907	4.47639	2.7838	22.8642
									2.7862	26.8336	2.8025	4.47639	2.7926	29.3965
									2.797	24.7694	2.8104	3.58108	2.8025	22.8642
									2.807	28.8978	2.8217	4.47639	2.8114	19.5978
									2.8159	24.7694	2.8309	2.68578	2.8246	29.3965
									2.8276	26.8336	2.8418	5.37169	2.8315	22.8642
									2.8375	26.8336	2.8509	4.47639	2.8425	26.1305
									2.8461	24.7694	2.8613	3.58108	2.8539	29.3965
									2.8582	26.8336	2.8716	6.26699	2.8621	22.8642
									2.8642	26.8336	2.88	1.7906	2.8738	29.3965
									2.8786	28.8978	2.8917	4.47639	2.8815	22.8642
									2.8865	26.8336	2.8998	5.37169	2.8933	26.1305
									2.8956	24.7694	2.9117	1.7906	2.9034	29.3965
									2.909	28.8978	2.9234	8.05747	2.9131	26.1305
									2.9175	28.8978	2.9279	1.7906	2.9214	22.8642
									2.9273	26.8336	2.9436	4.47639	2.9356	32.6629
									2.938	28.8978	2.951	6.26699	2.9423	22.8642
									2.947	26.8336	2.9611	1.7906	2.9539	26.1305
									2.9574	28.8978	2.9716	5.37169	2.9631	29.3965
									2.9664	26.8336	2.9807	4.47639	2.9726	22.8642
									2.9778	30.9617	2.9925	4.47639	2.9833	32.6629
									2.9855	26.8336	2.9994	4.47639	2.9923	22.8642
									2.9991	30.9617	3.0124	3.58108	3.0025	29.3965
									3.0054	28.8978	3.0207	4.47639	3.0136	29.3965
									3.0172	26.8336	3.0303	3.58108	3.0227	29.3965
									3.0271	30.9617	3.0426	4.47639	3.0318	26.1305
									3.0358	28.8978	3.0486	3.58108	3.0431	29.3965
									3.0469	28.8978	3.0611	4.47639	3.052	29.3965
									3.0561	30.9617	3.0732	5.37169	3.063	29.3965
									3.0665	30.9617	3.0793	3.58108	3.0721	29.3965
									3.078	30.9617	3.0921	3.58108	3.0827	26.1305
									3.0863	30.9617	3.1017	5.37169	3.0948	35.9292
									3.0972	28.8978	3.11	3.58108	3.1019	26.1305
									3.1075	30.9617	3.1231	5.37169	3.1131	29.3965
									3.1175	30.9617	3.1305	4.47639	3.1236	32.6629
									3.1263	28.8978	3.1411	4.47639	3.1323	29.3965
									3.1368	30.9617	3.1515	4.47639	3.1436	32.6629
									3.1461	30.9617	3.1612	5.37169	3.1529	32.6629
									3.1583	33.0258	3.1722	4.47639	3.1628	29.3965
									3.1666	28.8978	3.181	4.47639	3.1734	29.3965
									3.1787	33.0258	3.1919	5.37169	3.183	32.6629
									3.1862	30.9617	3.2013	4.47639	3.1936	32.6629
									3.1974	30.9617	3.2098	3.58108	3.2019	29.3965
									3.207	35.09	3.2222	5.37169	3.2138	35.9292
									3.2168	30.9617	3.2307	4.47639	3.2216	26.1305
									3.2273	35.09	3.2401	4.47639	3.2341	35.9292
									3.2377	35.09	3.251	4.47639	3.2406	29.3965
									3.2451	30.9617	3.2613	4.47639	3.2552	32.6629
									3.2587	33.0258	3.2724	6.26699	3.2633	39.1956
									3.2676	37.1542	3.2793	2.68578	3.2704	22.8642
									3.2758	26.8336	3.2929	6.26699	3.2871	42.462
									3.2883	37.1542	3.3004	4.47639	3.291	32.6629
									3.2944	30.9617	3.3105	3.58108	3.3021	26.1305
									3.3103	37.1542	3.3228	6.26699	3.3153	42.462
									3.3158	35.09	3.3293	3.58108	3.3215	29.3965
									3.3268	30.9617	3.3422	4.47639	3.3335	35.9292
									3.3375	37.1542	3.3504	5.37169	3.3408	29.3965
									3.3467	35.09	3.3597	3.58108	3.3538	35.9292
									3.3572	35.09	3.375	8.05747	3.3615	35.9292
									3.3665	33.0258	3.3787	3.58108	3.3739	29.3965
									3.3783	39.2183	3.3924	3.58108	3.3844	42.462
									3.3847	33.0258	3.4035	7.16229	3.389	26.1305
									3.3987	37.1542	3.4079	1.7906	3.4088	42.462
									3.4067	37.1542	3.4234	6.26699	3.4122	39.1956
									3.416	35.09	3.4305	5.37169	3.4213	26.1305
									3.4288	39.2183	3.4397	3.58108	3.4352	45.7283
									3.4356	33.0258	3.4536	8.05747	3.4401	32.6629
									3.4494	39.2183	3.4576	3.58108	3.4552	39.1956
									3.455	33.0258	3.4723	4.47639	3.4625	39.1956
									3.4684	37.1542	3.4826	7.16229	3.4726	29.3965
									3.4758	37.1542	3.4879	2.68578	3.4838	42.462
									3.4873	35.09	3.5031	6.26699	3.4896	32.6629
									3.4979	41.2825	3.5106	5.37169	3.5061	42.462
									3.5062	33.0258	3.5208	3.58108	3.5121	39.1956
									3.518	39.2183	3.5338	7.16229	3.5221	29.3965
									3.5256	37.1542	3.5385	3.58108	3.5355	45.7283
									3.539	39.2183	3.5534	5.37169	3.5402	32.6629
									3.546	39.2183	3.5615	7.16229	3.5552	39.1956
									3.5579	37.1542	3.5673	2.68578	3.5623	42.462
									3.566	39.2183	3.5854	8.05747	3.5726	32.6629
									3.5758	39.2183	3.5901	5.37169	3.5833	42.462
									3.589	41.2825	3.6001	2.68578	3.5909	32.6629
									3.5957	37.1542	3.6142	8.05747	3.6038	42.462
									3.6085	41.2825	3.618	3.58108	3.6126	42.462
									3.6164	37.1542	3.6332	6.26699	3.6233	35.9292
									3.6275	39.2183	3.6412	6.26699	3.6325	42.462
									3.6373	41.2825	3.6484	3.58108	3.6433	35.9292
									3.6463	37.1542	3.6647	7.16229	3.6537	45.7283
									3.658	43.3464	3.6689	4.47639	3.662	35.9292
									3.6656	39.2183	3.681	4.47639	3.6742	42.462
									3.6774	41.2825	3.6932	7.16229	3.682	39.1956
									3.6854	41.2825	3.6974	3.58108	3.6929	35.9292
									3.6969	39.2183	3.7133	5.37169	3.7024	42.462
									3.7093	47.4747	3.7221	7.16229	3.7112	35.9292
									3.7141	37.1542	3.7278	3.58108	3.725	42.462
									3.7293	43.3464	3.7441	6.26699	3.7314	42.462
									3.7364	43.3464	3.7504	6.26699	3.7433	35.9292
									3.7478	41.2825	3.7601	3.58108	3.7543	52.2607
									3.7565	41.2825	3.7748	8.05747	3.7629	35.9292
									3.7679	43.3464	3.7786	4.47639	3.7739	45.7283
									3.7773	45.4106	3.7913	4.47639	3.7819	39.1956
									3.7865	39.2183	3.8026	7.16229	3.7941	45.7283
									3.7975	45.4106	3.8089	4.47639	3.8018	42.462
									3.8062	41.2825	3.8227	6.26699	3.8131	42.462
									3.8167	43.3464	3.8309	6.26699	3.823	45.7283
									3.8277	45.4106	3.8392	3.58108	3.8315	42.462
									3.8355	41.2825	3.855	8.05747	3.843	42.462
									3.8477	45.4106	3.8583	4.47639	3.8528	45.7283
									3.8578	47.4747	3.8722	5.37169	3.862	42.462
									3.8658	41.2825	3.8827	8.05747	3.8745	45.7283
									3.8784	47.4747	3.8865	3.58108	3.8825	45.7283
									3.8865	45.4106	3.9059	7.16229	3.8917	39.1956
									3.8966	43.3464	3.9123	8.05747	3.9039	48.9943
									3.9075	47.4747	3.9179	1.7906	3.9121	45.7283
									3.9169	43.3464	3.9334	7.16229	3.9234	42.462
									3.9273	47.4747	3.9395	6.26699	3.9328	48.9943
									3.9369	45.4106	3.9506	4.47639	3.9429	42.462
									3.9483	47.4747	3.9636	8.05747	3.9529	45.7283
									3.9565	45.4106	3.9684	4.47639	3.9633	45.7283
									3.9675	47.4747	3.9832	5.37169	3.9742	45.7283
									3.9772	47.4747	3.992	8.05747	3.9818	42.462
									3.987	47.4747	3.9981	2.68578	3.9944	48.9943
									3.9965	47.4747	4.0142	8.05747	4.0024	42.462
									4.0067	45.4106	4.0197	6.26699	4.0132	48.9943
									4.0172	49.5389	4.0303	4.47639	4.0224	42.462
									4.0259	47.4747	4.0416	7.16229	4.0333	48.9943
									4.0374	47.4747	4.0509	6.26699	4.0421	42.462
									4.0462	47.4747	4.0613	6.26699	4.0525	45.7283
									4.0574	49.5389	4.0709	6.26699	4.0625	48.9943
									4.0664	47.4747	4.0802	5.37169	4.0737	45.7283
									4.0772	49.5389	4.0901	7.16229	4.0831	48.9943
									4.0876	49.5389	4.1032	6.26699	4.0925	45.7283
									4.0955	47.4747	4.11	6.26699	4.104	45.7283
									4.1086	51.6031	4.1222	5.37169	4.112	48.9943
									4.1163	49.5389	4.133	7.16229	4.1227	45.7283
									4.1268	47.4747	4.1394	5.37169	4.1336	52.2607
									4.1372	53.6672	4.1531	6.26699	4.142	45.7283
									4.1469	47.4747	4.1599	6.26699	4.1538	48.9943
									4.158	53.6672	4.1721	6.26699	4.1614	48.9943
									4.1656	45.4106	4.1818	7.16229	4.1752	48.9943
									4.1788	53.6672	4.19	5.37169	4.1812	48.9943
									4.1859	49.5389	4.2019	7.16229	4.1927	45.7283
									4.1973	49.5389	4.2105	6.26699	4.2055	55.527
									4.2073	53.6672	4.2213	6.26699	4.21	45.7283
									4.2163	49.5389	4.2304	6.26699	4.2249	48.9943
									4.2287	55.7311	4.241	6.26699	4.2326	55.527
									4.234	47.4747	4.25	7.16229	4.2432	45.7283
									4.25	53.6672	4.2615	6.26699	4.2536	55.527
									4.2559	53.6672	4.2704	7.16229	4.261	45.7283
									4.2655	47.4747	4.281	6.26699	4.2742	58.7934
									4.2804	59.8594	4.2922	6.26699	4.2799	45.7283
									4.2836	49.5389	4.2996	6.26699	4.2946	52.2607
									4.2991	51.6031	4.3121	6.26699	4.3037	55.527
									4.3096	59.8594	4.3206	6.26699	4.3112	42.462
									4.3144	47.4747	4.3305	6.26699	4.3262	58.7934
									4.3287	55.7311	4.3431	7.16229	4.3315	45.7283
									4.3345	53.6672	4.3485	5.37169	4.3442	52.2607
									4.3482	53.6672	4.3637	7.16229	4.352	52.2607
									4.3572	57.7953	4.3718	7.16229	4.3627	52.2607
									4.3655	51.6031	4.38	5.37169	4.3719	52.2607
									4.3791	55.7311	4.3933	8.05747	4.3834	48.9943
									4.3854	55.7311	4.399	6.26699	4.3935	55.527
									4.3985	53.6672	4.4112	6.26699	4.4023	48.9943
									4.4061	55.7311	4.4216	7.16229	4.4132	52.2607
									4.4168	55.7311	4.429	6.26699	4.4224	52.2607
									4.428	57.7953	4.4426	6.26699	4.433	48.9943
									4.4349	53.6672	4.4526	8.95277	4.4421	58.7934
									4.4495	59.8594	4.4586	4.47639	4.4531	48.9943
									4.4553	53.6672	4.4747	8.05747	4.4631	55.527
									4.4678	57.7953	4.4806	7.16229	4.4733	55.527
									4.4767	59.8594	4.4903	5.37169	4.4828	48.9943
									4.4863	53.6672	4.5019	8.05747	4.4933	58.7934
									4.4981	61.9236	4.5101	6.26699	4.5033	52.2607
									4.5054	53.6672	4.5234	8.95277	4.5125	55.527
									4.518	59.8594	4.528	5.37169	4.5228	55.527
									4.526	55.7311	4.5429	7.16229	4.5334	52.2607
									4.538	57.7953	4.5517	8.05747	4.5415	55.527
									4.5467	59.8594	4.5595	4.47639	4.5542	55.527
									4.5573	57.7953	4.5731	8.95277	4.5625	55.527
									4.568	61.9236	4.5783	6.26699	4.5737	55.527
									4.576	57.7953	4.5929	7.16229	4.5823	52.2607
									4.5885	61.9236	4.6027	9.84807	4.5929	55.527
									4.5952	57.7953	4.6073	3.58108	4.6034	55.527
									4.6079	59.8594	4.6246	8.95277	4.6126	58.7934
									4.6171	61.9236	4.6302	8.05747	4.622	52.2607
									4.6266	55.7311	4.6389	4.47639	4.6345	62.0598
									4.6386	66.0519	4.6537	8.95277	4.6415	52.2607
									4.6442	55.7311	4.6602	8.05747	4.6543	58.7934
									4.6602	63.9878	4.6714	5.37169	4.6604	52.2607
									4.665	61.9236	4.6813	8.95277	4.6748	58.7934
									4.6762	55.7311	4.6894	6.26699	4.683	58.7934
									4.6897	68.1158	4.7027	8.05747	4.691	52.2607
									4.6941	57.7953	4.7097	8.05747	4.7054	62.0598
									4.709	61.9236	4.7225	7.16229	4.7112	55.527
									4.7157	63.9878	4.7305	7.16229	4.7233	58.7934
									4.7276	61.9236	4.7413	7.16229	4.7339	62.0598
									4.7374	66.0519	4.7524	7.16229	4.7414	52.2607
									4.7467	59.8594	4.7603	8.05747	4.7548	62.0598
									4.7579	66.0519	4.7721	7.16229	4.7617	55.527
									4.7669	59.8594	4.7803	6.26699	4.7741	62.0598
									4.7776	66.0519	4.7904	8.05747	4.7815	55.527
									4.7859	61.9236	4.8023	7.16229	4.7946	62.0598
									4.7974	63.9878	4.8109	8.05747	4.8012	58.7934
									4.8065	66.0519	4.8213	8.05747	4.812	55.527
									4.8164	63.9878	4.8315	6.26699	4.8247	68.5921
									4.8268	66.0519	4.8414	8.95277	4.831	55.527
									4.8379	66.0519	4.8509	7.16229	4.8434	62.0598
									4.8461	63.9878	4.8611	7.16229	4.853	62.0598
									4.8581	66.0519	4.8716	8.95277	4.8631	62.0598
									4.865	66.0519	4.8802	5.37169	4.8728	62.0598
									4.8772	66.0519	4.8912	8.05747	4.882	58.7934
									4.888	68.1158	4.8999	8.05747	4.8935	62.0598
									4.8945	63.9878	4.9116	6.26699	4.903	62.0598
									4.9097	66.0519	4.923	10.7434	4.9136	65.3261
									4.9188	70.18	4.9283	4.47639	4.9208	55.527
									4.9255	61.9236	4.9436	8.95277	4.9367	71.8585
									4.9393	70.18	4.9497	8.95277	4.9421	58.7934
									4.9456	66.0519	4.9622	6.26699	4.9536	58.7934
									4.958	68.1158	4.9709	8.95277	4.9643	68.5921
									4.9663	70.18	4.9811	7.16229	4.971	55.527
									4.9776	68.1158	4.9928	8.05747	4.985	71.8585
									4.9864	70.18	4.9993	8.05747	4.9908	58.7934
									4.9977	68.1158	5.0128	8.05747	5.0036	65.3261
									5.0062	70.18	5.0201	8.05747	5.0127	65.3261
									5.0163	68.1158	5.0317	8.05747	5.0224	58.7934
									5.0282	72.2442	5.0413	8.05747	5.0329	68.5921
									5.0355	70.18	5.0496	8.05747	5.0417	58.7934
									5.0463	70.18	5.0616	8.05747	5.0534	68.5921
									5.0565	72.2442	5.0712	8.05747	5.0622	65.3261
									5.0654	70.18	5.0811	8.95277	5.0721	65.3261
									5.0793	74.3083	5.0905	6.26699	5.0829	65.3261
									5.0844	70.18	5.1023	8.95277	5.0938	68.5921
									5.0981	70.18	5.1103	8.05747	5.1029	65.3261
									5.1084	74.3083	5.1218	8.05747	5.1125	62.0598
									5.1159	72.2442	5.1315	8.95277	5.1241	65.3261
									5.1277	72.2442	5.1405	7.16229	5.1324	68.5921
									5.1361	74.3083	5.1515	8.05747	5.1428	65.3261
									5.1468	74.3083	5.1615	8.95277	5.1541	71.8585
									5.1585	76.3725	5.1718	8.05747	5.1621	65.3261
									5.1661	70.18	5.1809	8.05747	5.1738	68.5921
									5.179	76.3725	5.192	8.95277	5.1831	68.5921
									5.1859	72.2442	5.201	8.05747	5.1933	68.5921
									5.1975	74.3083	5.2101	8.05747	5.2025	68.5921
									5.2072	78.4367	5.2216	8.95277	5.2131	71.8585
									5.2162	70.18	5.2309	8.05747	5.2222	65.3261
									5.2274	76.3725	5.2401	8.05747	5.2336	71.8585
									5.2374	76.3725	5.2506	8.05747	5.2401	65.3261
									5.2453	72.2442	5.2616	8.05747	5.2551	68.5921
									5.2583	78.4367	5.2721	9.84807	5.2644	78.3912
									5.2675	78.4367	5.2792	6.26699	5.2691	55.527
									5.2759	72.2442	5.2926	9.84807	5.2879	78.3912
									5.2884	80.5006	5.3	8.05747	5.2921	71.8585
									5.2962	74.3083	5.3117	8.05747	5.3007	58.7934
									5.3088	78.4367	5.321	8.95277	5.3156	81.6576
									5.3149	74.3083	5.3307	8.05747	5.3211	65.3261
									5.3284	78.4367	5.3415	8.95277	5.3334	71.8585
									5.336	78.4367	5.3496	7.16229	5.3411	68.5921
									5.3485	78.4367	5.362	8.95277	5.3529	75.1248
									5.3556	78.4367	5.3714	8.95277	5.3628	71.8585
									5.3673	74.3083	5.3801	7.16229	5.3739	71.8585
									5.3786	84.6289	5.3934	10.7434	5.3806	71.8585
									5.3831	74.3083	5.3998	7.16229	5.395	71.8585
									5.4002	82.5647	5.4121	8.95277	5.4028	75.1248
									5.4061	82.5647	5.4206	8.95277	5.4124	65.3261
									5.4149	74.3083	5.4317	8.05747	5.4243	78.3912
									5.4298	86.6931	5.4412	9.84807	5.4312	71.8585
									5.4349	78.4367	5.4503	7.16229	5.4442	71.8585
									5.4491	82.5647	5.4617	9.84807	5.4537	78.3912
									5.4558	80.5006	5.4682	8.05747	5.4624	68.5921
									5.4665	80.5006	5.4824	8.95277	5.4742	75.1248
									5.4771	84.6289	5.4911	9.84807	5.4818	71.8585
									5.4867	80.5006	5.5003	7.16229	5.4926	75.1248
									5.4974	84.6289	5.5126	8.95277	5.5035	75.1248
									5.5071	80.5006	5.5202	8.95277	5.5129	71.8585
									5.5168	82.5647	5.5334	8.95277	5.523	75.1248
									5.5267	82.5647	5.5391	8.05747	5.533	75.1248
									5.5382	84.6289	5.5534	9.84807	5.543	71.8585
									5.5461	84.6289	5.5592	8.05747	5.5538	78.3912
									5.5583	84.6289	5.5712	8.95277	5.5625	71.8585
									5.5653	82.5647	5.5814	10.7434	5.5737	75.1248
									5.577	86.6931	5.5911	7.16229	5.5818	75.1248
									5.5875	86.6931	5.602	11.6387	5.5926	75.1248
									5.5968	84.6289	5.6101	6.26699	5.6024	78.3912
									5.6077	86.6931	5.6236	11.6387	5.6135	75.1248
									5.6168	84.6289	5.6291	8.05747	5.6231	78.3912
									5.6276	88.7572	5.6434	8.95277	5.6325	78.3912
									5.6372	86.6931	5.649	9.84807	5.6435	71.8585
									5.647	84.6289	5.663	8.05747	5.6536	81.6576
									5.6573	88.7572	5.6698	9.84807	5.6621	71.8585
									5.6664	86.6931	5.6815	8.95277	5.6739	78.3912
									5.6768	88.7572	5.6904	8.95277	5.682	81.6576
									5.6861	88.7572	5.7003	9.84807	5.6916	71.8585
									5.6968	86.6931	5.7127	9.84807	5.7034	84.924
									5.7083	92.8853	5.7207	8.05747	5.7112	75.1248
									5.715	84.6289	5.7307	9.84807	5.7247	78.3912
									5.729	90.8214	5.7414	7.16229	5.7328	84.924
									5.7362	90.8214	5.7511	10.7434	5.7418	68.5921
									5.7488	90.8214	5.7619	8.95277	5.7548	88.1899
									5.7556	86.6931	5.772	9.84807	5.7628	75.1248
									5.7688	92.8853	5.7811	9.84807	5.7736	81.6576
									5.7765	90.8214	5.7915	8.95277	5.7824	78.3912
									5.7872	88.7572	5.8017	9.84807	5.7938	81.6576
									5.797	92.8853	5.8106	9.84807	5.8022	81.6576
									5.8067	90.8214	5.8219	8.95277	5.8129	78.3912
									5.8167	92.8853	5.8308	10.7434	5.8235	81.6576
									5.8273	92.8853	5.8404	8.05747	5.8315	78.3912
									5.8359	90.8214	5.8498	9.84807	5.8429	78.3912
									5.8467	92.8853	5.8614	9.84807	5.853	88.1899
									5.8588	97.0136	5.8723	10.7434	5.8616	78.3912
									5.8648	88.7572	5.8798	8.05747	5.8737	81.6576
									5.879	94.9494	5.8915	10.7434	5.8834	88.1899
									5.887	97.0136	5.9026	8.95277	5.8915	75.1248
									5.8955	88.7572	5.9105	9.84807	5.9042	84.924
									5.9086	99.0778	5.9217	9.84807	5.9125	84.924
									5.9161	92.8853	5.9307	8.95277	5.9231	78.3912
									5.9274	97.0136	5.9415	10.7434	5.9331	88.1899
									5.9365	94.9494	5.9515	9.84807	5.9426	78.3912
									5.9487	94.9494	5.9615	9.84807	5.9528	84.924
									5.9562	97.0136	5.9705	10.7434	5.9634	84.924
									5.9676	94.9494	5.9824	8.95277	5.9739	84.924
									5.9771	99.0778	5.9906	11.6387	5.982	81.6576
									5.987	97.0136	5.9998	8.05747	5.9942	84.924
									5.9963	99.0778	6.0127	11.6387	6.0027	81.6576
									6.0069	97.0136	6.0185	8.95277	6.013	88.1899
									6.0174	99.0778	6.0333	10.7434	6.0224	78.3912
									6.0257	99.0778	6.038	8.95277	6.0333	88.1899
									6.0374	99.0778	6.0547	10.7434	6.0422	81.6576
									6.0462	99.0778	6.0593	9.84807	6.0522	84.924
									6.0579	99.0778	6.0717	8.95277	6.0621	88.1899
									6.0667	99.0778	6.0812	11.6387	6.0736	81.6576
									6.0762	99.0778	6.0878	8.95277	6.0827	88.1899
									6.0888	103.206	6.1056	10.7434	6.0926	81.6576
									6.0946	97.0136	6.1092	11.6387	6.1041	84.924
									6.1095	103.206	6.1224	8.05747	6.1118	88.1899
									6.1159	101.142	6.1317	11.6387	6.123	81.6576
									6.1266	97.0136	6.1407	9.84807	6.1331	91.4563
									6.1379	107.334	6.1521	10.7434	6.1422	81.6576
									6.1463	97.0136	6.1608	9.84807	6.154	84.924
									6.1586	107.334	6.1719	10.7434	6.1611	81.6576
									6.1654	99.0778	6.1802	8.95277	6.1752	84.924
									6.1785	105.27	6.1921	11.6387	6.1819	88.1899
									6.1861	105.27	6.1993	8.95277	6.1919	78.3912
									6.1971	101.142	6.2135	11.6387	6.2056	88.1899
									6.2074	107.334	6.2194	9.84807	6.2104	84.924
									6.2157	101.142	6.2316	10.7434	6.2242	81.6576
									6.2294	109.398	6.2399	9.84807	6.2334	88.1899
									6.2335	101.142	6.2501	11.6387	6.2427	78.3912
									6.2501	107.334	6.2609	8.95277	6.2533	84.924
									6.256	109.398	6.2691	10.7434	6.2616	81.6576
									6.2652	101.142	6.2825	10.7434	6.2733	84.924
									6.2805	113.527	6.2914	10.7434	6.2805	78.3912
									6.2833	103.206	6.2999	9.84807	6.2947	84.924
									6.2994	105.27	6.312	10.7434	6.3025	81.6576
									6.3099	115.591	6.3204	10.7434	6.3125	75.1248
									6.3142	99.0778	6.3329	12.534	6.325	84.924
									6.3288	111.463	6.3395	8.05747	6.3325	71.8585
									6.3346	109.398	6.3517	11.6387	6.3438	81.6576
									6.3479	109.398	6.3621	10.7434	6.3521	71.8585
									6.357	113.527	6.3708	10.7434	6.3629	78.3912
									6.3657	107.334	6.3822	10.7434	6.3717	71.8585
									6.3788	111.463	6.3909	10.7434	6.3837	71.8585
									6.3857	111.463	6.4015	9.84807	6.3929	75.1248
									6.3982	109.398	6.4099	10.7434	6.4026	65.3261
									6.4064	111.463	6.4214	10.7434	6.4122	68.5921
									6.4168	111.463	6.4301	10.7434	6.4234	71.8585
									6.4278	113.527	6.4426	10.7434	6.433	65.3261
									6.4353	111.463	6.4517	11.6387	6.4422	71.8585
									6.4488	115.591	6.4595	8.95277	6.4528	62.0598
									6.4551	111.463	6.4736	11.6387
									6.4684	115.591	6.4808	11.6387
									6.4761	113.527	6.4912	9.84807
									6.487	113.527	6.5016	11.6387
									6.4969	115.591	6.5115	10.7434
									6.507	113.527	6.5218	11.6387
									6.5168	117.655	6.5303	9.84807
									6.5264	111.463	6.5413	12.534
									6.5381	117.655	6.5509	9.84807
									6.5462	113.527	6.5615	12.534
									6.5582	117.655	6.5704	9.84807
									6.5671	117.655	6.5817	11.6387
									6.5766	115.591	6.5912	11.6387
									6.5881	119.719	6.5996	9.84807
									6.5962	115.591	6.6126	12.534
									6.608	119.719	6.6208	10.7434
									6.617	119.719	6.6296	10.7434
									6.6266	117.655	6.6416	11.6387
									6.637	123.847	6.6519	10.7434
									6.6458	117.655	6.6617	12.534
									6.6592	123.847	6.6712	9.84807
									6.6646	119.719	6.6808	11.6387
									6.6776	119.719	6.6907	11.6387
									6.6876	123.847	6.702	10.7434
									6.696	119.719	6.7104	11.6387
									6.7081	123.847	6.7225	11.6387
									6.716	121.783	6.7302	10.7434
									6.7279	123.847	6.7419	12.534
									6.7367	123.847	6.7519	10.7434
									6.7475	123.847	6.7606	11.6387
									6.7571	125.911	6.7722	11.6387
									6.7675	121.783	6.7796	9.84807
									6.7772	125.911	6.791	13.4292
									6.7861	123.847	6.8013	10.7434
									6.7975	125.911	6.8114	12.534
									6.806	125.911	6.8209	11.6387
									6.8168	125.911	6.8318	9.84807
									6.8269	127.976	6.8417	14.3245
									6.8377	127.976	6.8507	9.84807
									6.8462	125.911	6.8617	11.6387
									6.8578	127.976	6.8712	13.4292
									6.8648	127.976	6.8806	9.84807
									6.8772	130.039	6.8907	12.534
									6.8875	130.039	6.8996	12.534
									6.8947	127.976	6.9117	10.7434
									6.9095	130.039	6.922	16.1151
									6.919	134.168	6.9286	7.16229
									6.9253	125.911	6.9443	15.2198
									6.9396	134.168	6.9488	10.7434
									6.9453	130.039	6.9645	11.6387
									6.9579	132.104	6.9689	11.6387
									6.967	136.232	6.9832	12.534
									6.9766	130.039	6.9906	11.6387
									6.9873	134.168	7.001	12.534
									6.997	132.104	7.0116	12.534
									7.0069	134.168	7.0205	11.6387
									7.0157	134.168	7.0314	13.4292
									7.0281	136.232	7.04	10.7434
									7.0358	136.232	7.0509	13.4292
									7.0468	134.168	7.0605	11.6387
									7.0566	138.296	7.0725	13.4292
									7.0655	136.232	7.0799	12.534
									7.08	140.36	7.0914	10.7434
									7.084	136.232	7.1016	13.4292
									7.098	136.232	7.1101	11.6387
									7.1089	142.424	7.1222	13.4292
									7.1146	136.232	7.1312	12.534
									7.1288	138.296	7.1409	12.534
									7.1354	140.36	7.1511	11.6387
									7.1461	138.296	7.1615	13.4292
									7.1606	146.553	7.1721	12.534
									7.1647	136.232	7.1809	11.6387
									7.1789	140.36	7.1924	13.4292
									7.1865	142.424	7.2009	12.534
									7.1963	138.296	7.2101	12.534
									7.2086	146.553	7.2218	13.4292
									7.2148	140.36	7.2306	12.534
									7.2275	142.424	7.2403	13.4292
									7.2385	148.617	7.2502	11.6387
									7.2435	138.296	7.2615	13.4292
									7.26	148.617	7.2726	14.3245
									7.2675	146.553	7.2789	9.84807
									7.2752	140.36	7.2936	16.1151
									7.289	150.681	7.2995	11.6387
									7.2951	144.488	7.3123	13.4292
									7.3092	148.617	7.3205	13.4292
									7.3142	146.553	7.331	11.6387
									7.3289	146.553	7.3413	14.3245
									7.3377	152.745	7.3496	11.6387
									7.3458	144.488	7.3624	13.4292
									7.3585	152.745	7.3711	13.4292
									7.365	146.553	7.3811	10.7434
									7.3786	152.745	7.3927	15.2198
									7.3854	150.681	7.4002	11.6387
									7.3964	148.617	7.4119	13.4292
									7.4082	152.745	7.4208	13.4292
									7.4147	148.617	7.432	12.534
									7.4296	154.809	7.4409	14.3245
									7.4362	150.681	7.45	12.534
									7.4482	152.745	7.4624	13.4292
									7.4567	152.745	7.4685	12.534
									7.4667	152.745	7.4824	13.4292
									7.477	154.809	7.4908	14.3245
									7.4868	152.745	7.5003	13.4292
									7.4973	156.873	7.5126	13.4292
									7.5071	154.809	7.5215	14.3245
									7.5172	156.873	7.5323	13.4292
									7.5264	156.873	7.5396	11.6387
									7.5383	156.873	7.5533	15.2198
									7.5462	158.937	7.5595	11.6387
									7.5578	158.937	7.5706	14.3245
									7.5659	156.873	7.5808	13.4292
									7.5766	158.937	7.592	13.4292
									7.5878	161.001	7.6006	15.2198
									7.5969	158.937	7.6114	11.6387
									7.6074	161.001	7.6215	15.2198
									7.6171	161.001	7.6304	13.4292
									7.6271	161.001	7.6421	12.534
									7.6373	163.066	7.6492	15.2198
									7.6464	158.937	7.6628	12.534
									7.6577	165.13	7.6689	13.4292
									7.6658	161.001	7.6828	15.2198
									7.6772	163.066	7.6893	12.534
									7.6857	165.13	7.7012	14.3245
									7.6967	161.001	7.7121	15.2198
									7.7089	169.258	7.7201	11.6387
									7.7143	161.001	7.732	17.0104
									7.7294	167.194	7.7395	10.7434
									7.7361	167.194	7.7521	15.2198
									7.7482	167.194	7.761	14.3245
									7.7563	167.194	7.7718	12.534
									7.768	169.258	7.7818	16.1151
									7.7771	169.258	7.7899	11.6387
									7.7868	167.194	7.8035	15.2198
									7.7973	169.258	7.8079	13.4292
									7.8063	169.258	7.8238	13.4292
									7.8165	169.258	7.8301	16.1151
									7.8279	173.386	7.84	11.6387
									7.8352	169.258	7.8558	17.9057
									7.8475	173.386	7.8573	11.6387
									7.8579	173.386	7.8735	14.3245
									7.8659	169.258	7.8792	16.1151
									7.8785	173.386	7.8894	11.6387
									7.8865	173.386	7.9055	17.9057
									7.8965	171.322	7.9085	13.4292
									7.9079	175.45	7.9235	14.3245
									7.9166	173.386	7.9291	14.3245
									7.9274	175.45	7.9421	14.3245
									7.9367	175.45	7.9512	15.2198
									7.9485	177.514	7.9614	14.3245
									7.9563	175.45	7.9707	15.2198
									7.9676	175.45	7.9822	14.3245
									7.9769	179.578	7.9907	16.1151
									7.9872	177.514	8.0003	12.534
									7.9964	179.578	8.0121	16.1151
									8.0066	179.578	8.0192	13.4292
									8.0175	179.578	8.0322	16.1151
									8.0257	179.578	8.0391	14.3245
									8.0375	179.578	8.0538	15.2198
									8.0462	181.643	8.0594	14.3245
									8.0575	181.643	8.072	14.3245
									8.067	181.643	8.0804	15.2198
									8.0762	181.643	8.0887	14.3245
									8.0884	185.771	8.1047	15.2198
									8.0952	181.643	8.1078	15.2198
									8.1086	185.771	8.1246	12.534
									8.1164	185.771	8.1354	18.8008
									8.1266	181.643	8.1375	11.6387
									8.1374	187.835	8.1533	13.4292
									8.1468	181.643	8.1593	17.0104
									8.1582	189.899	8.1718	13.4292
									8.1652	183.707	8.1808	16.1151
									8.1791	189.899	8.1909	15.2198
									8.1857	187.835	8.2011	14.3245
									8.1976	187.835	8.2112	16.1151
									8.2069	189.899	8.2209	15.2198
									8.2164	187.835	8.2302	14.3245
									8.2281	191.963	8.2411	16.1151
									8.2342	187.835	8.2495	15.2198
									8.2493	191.963	8.2625	15.2198
									8.2552	191.963	8.2707	17.0104
									8.2658	187.835	8.2802	13.4292
									8.2804	200.22	8.2932	17.0104
									8.2836	189.899	8.2992	14.3245
									8.2993	189.899	8.3127	16.1151
									8.3092	200.22	8.3195	15.2198
									8.3146	187.835	8.3322	16.1151
									8.3287	198.156	8.3409	15.2198
									8.3344	194.027	8.3506	15.2198
									8.3483	194.027	8.3625	16.1151
									8.3568	198.156	8.3702	14.3245
									8.3656	194.027	8.3824	16.1151
									8.3789	198.156	8.3912	16.1151
									8.3855	198.156	8.4011	14.3245
									8.3981	196.091	8.4108	16.1151
									8.407	200.22	8.4208	16.1151
									8.416	198.156	8.4301	15.2198
									8.4286	200.22	8.4419	16.1151
									8.435	200.22	8.4519	17.0104
									8.4494	200.22	8.4599	13.4292
									8.4555	200.22	8.4736	17.9057
									8.4676	200.22	8.48	15.2198
									8.4776	202.284	8.4919	16.1151
									8.4855	200.22	8.5006	16.1151
									8.4983	206.412	8.5119	16.1151
									8.5054	200.22	8.5216	17.0104
									8.5177	206.412	8.5303	14.3245
									8.5261	204.348	8.5414	17.0104
									8.5378	204.348	8.5502	15.2198
									8.547	206.412	8.5626	17.9057
									8.5568	204.348	8.5695	15.2198
									8.5682	206.412	8.5817	16.1151
									8.5758	206.412	8.5915	17.9057
									8.5887	206.412	8.5988	14.3245
									8.5954	208.476	8.6133	17.9057
									8.6081	206.412	8.6201	15.2198
									8.6166	210.54	8.6306	16.1151
									8.6271	206.412	8.6406	17.0104
									8.6378	212.604	8.6524	16.1151
									8.6447	204.348	8.6613	17.9057
									8.6603	214.669	8.671	15.2198
									8.6645	210.54	8.6808	17.0104
									8.6767	206.412	8.6906	16.1151
									8.6898	218.797	8.7019	17.0104
									8.6938	208.476	8.71	17.0104
									8.7092	212.604	8.7226	17.0104
									8.7158	214.669	8.7297	16.1151
									8.7269	210.54	8.7423	17.9057
									8.7381	216.732	8.7513	16.1151
									8.746	212.604	8.7612	17.0104
									8.758	216.732	8.7713	17.0104
									8.7668	214.669	8.7802	15.2198
									8.7774	216.732	8.7908	17.9057
									8.7863	216.732	8.8011	16.1151
									8.7969	216.732	8.812	17.9057
									8.8068	218.797	8.8203	17.0104
									8.8161	216.732	8.8325	16.1151
									8.8268	216.732	8.8406	17.9057
									8.8378	220.861	8.8518	16.1151
									8.8459	216.732	8.8607	16.1151
									8.858	220.861	8.8719	18.8008
									8.865	218.797	8.88	15.2198
									8.8772	220.861	8.8913	17.9057
									8.8877	220.861	8.8994	17.0104
									8.8946	220.861	8.9111	15.2198
									8.9095	220.861	8.9232	22.382
									8.9188	224.989	8.928	12.534
									8.9256	218.797	8.9438	19.6961
									8.9394	224.989	8.9488	16.1151
									8.9455	222.925	8.9639	16.1151
									8.958	224.989	8.9697	17.9057
									8.9663	224.989	8.9822	16.1151
									8.9774	224.989	8.9917	18.8008
									8.9864	227.053	9	17.0104
									8.9977	224.989	9.0122	17.0104
									9.0065	227.053	9.0203	17.0104
									9.0158	224.989	9.0315	17.9057
									9.0284	229.117	9.0403	16.1151
									9.0352	227.053	9.0509	18.8008
									9.0467	227.053	9.0607	17.0104
									9.0557	229.117	9.0721	17.9057
									9.0665	229.117	9.0802	18.8008
									9.0786	231.181	9.0909	15.2198
									9.0843	227.053	9.102	19.6961
									9.0977	229.117	9.1101	16.1151
									9.109	235.31	9.1223	17.9057
									9.115	229.117	9.1312	18.8008
									9.1285	231.181	9.1406	17.0104
									9.1361	233.246	9.1508	17.9057
									9.1462	231.181	9.1629	19.6961
									9.1584	235.31	9.1707	16.1151
									9.1663	231.181	9.1821	18.8008
									9.1789	237.374	9.1913	17.9057
									9.186	231.181	9.2017	17.9057
									9.1973	235.31	9.2095	17.9057
									9.2072	237.374	9.2221	17.9057
									9.216	233.246	9.2308	18.8008
									9.2273	237.374	9.2398	17.9057
									9.2377	237.374	9.2514	18.8008
									9.2455	233.246	9.2607	17.9057
									9.2578	239.438	9.2734	19.6961
									9.2679	239.438	9.2791	15.2198
									9.2758	235.31	9.2929	20.5914
									9.2883	241.502	9.3001	17.0104
									9.2964	237.374	9.3105	17.9057
									9.3086	241.502	9.3223	19.6961
									9.315	237.374	9.3301	17.0104
									9.3284	241.502	9.3418	19.6961
									9.3361	241.502	9.3497	17.9057
									9.3483	243.566	9.361	17.9057
									9.3558	241.502	9.3729	20.5914
									9.3675	241.502	9.3798	15.2198
									9.3776	245.63	9.3936	20.5914
									9.3839	239.438	9.3997	17.0104
									9.3993	245.63	9.4118	17.9057
									9.4061	245.63	9.4209	20.5914
									9.4158	241.502	9.4314	17.0104
									9.4286	247.694	9.442	20.5914
									9.4354	245.63	9.4482	17.0104
									9.4494	247.694	9.4643	19.6961
									9.4554	245.63	9.4675	18.8008
									9.4677	247.694	9.4826	18.8008
									9.4759	245.63	9.4904	18.8008
									9.4873	247.694	9.5002	18.8008
									9.4973	249.759	9.513	18.8008
									9.5069	245.63	9.5209	18.8008
									9.5175	251.823	9.5331	19.6961
									9.526	247.694	9.5389	16.1151
									9.5386	249.759	9.5532	21.4868
									9.546	251.823	9.5589	17.0104
									9.558	249.759	9.571	18.8008
									9.5657	249.759	9.5816	20.5914
									9.5765	253.887	9.5896	17.0104
									9.5876	251.823	9.6033	21.4868
									9.5968	253.887	9.6098	17.0104
									9.6076	251.823	9.6235	20.5914
									9.6168	249.759	9.6293	18.8008
									9.6273	255.951	9.6429	18.8008
									9.637	253.887	9.6493	20.5914
									9.6466	253.887	9.6627	18.8008
									9.6575	258.015	9.6696	18.8008
									9.6662	251.823	9.682	19.6961
									9.6763	255.951	9.6897	18.8008
									9.6866	258.015	9.7012	19.6961
									9.6961	251.823	9.7118	19.6961
									9.709	262.143	9.721	18.8008
									9.7145	251.823	9.7308	20.5914
									9.7288	258.015	9.7408	17.9057
									9.736	260.079	9.7516	21.4868
									9.7486	258.015	9.7611	18.8008
									9.7565	258.015	9.7725	19.6961
									9.7678	260.079	9.7813	19.6961
									9.7773	258.015	9.7907	18.8008
									9.7866	260.079	9.8024	20.5914
									9.7974	262.143	9.8098	19.6961
									9.8064	258.015	9.8229	19.6961
									9.8163	262.143	9.8307	20.5914
									9.828	262.143	9.8417	18.8008
									9.8352	260.079	9.849	20.5914
									9.8471	264.207	9.8609	19.6961
									9.8583	264.207	9.8729	21.4868
									9.8657	262.143	9.879	17.9057
									9.8787	264.207	9.8925	21.4868
									9.887	266.271	9.9013	18.8008
									9.8959	262.143	9.9113	20.5914
									9.9085	266.271	9.9214	20.5914
									9.9163	264.207	9.9306	18.8008
									9.9273	266.271	9.9418	21.4868
									9.9362	264.207	9.9509	19.6961
									9.9488	268.336	9.9618	19.6961
									9.9561	266.271	9.9701	20.5914
									9.9677	266.271	9.9827	18.8008
									9.9772	268.336	9.9903	21.4868
									9.987	268.336	10.0009	18.8008
									9.9963	268.336	10.0113	21.4868
									10.0069	268.336	10.02	19.6961
									10.0174	270.4	10.0319	21.4868
									10.0257	270.4	10.0396	18.8008
									10.0375	270.4	10.0535	22.382
									10.046	270.4	10.0596	19.6961
									10.0579	272.464	10.072	20.5914
									10.0671	270.4	10.0799	21.4868
									10.0763	270.4	10.0895	20.5914
									10.0887	274.528	10.1043	21.4868
									10.0945	270.4	10.1081	20.5914
									10.109	274.528	10.1245	18.8008
									10.1167	274.528	10.1329	23.2773
									10.1261	270.4	10.1403	17.9057
									10.1382	278.656	10.1518	20.5914
									10.1457	270.4	10.1609	20.5914
									10.159	278.656	10.1716	21.4868
									10.1655	272.464	10.1804	19.6961
									10.1774	274.528	10.1918	22.382
									10.1872	278.656	10.1992	18.8008
									10.1959	274.528	10.2135	23.2773
									10.2084	278.656	10.2191	19.6961
									10.2159	276.592	10.232	21.4868
									10.2283	278.656	10.2393	20.5914
									10.2347	276.592	10.2506	21.4868
									10.2484	278.656	10.2613	19.6961
									10.2556	280.72	10.2686	22.382
									10.2661	276.592	10.2827	20.5914
									10.2805	284.849	10.2914	21.4868
									10.2835	276.592	10.3003	20.5914
									10.2994	278.656	10.3127	21.4868
									10.3096	286.913	10.3197	20.5914
									10.3145	274.528	10.3328	23.2773
									10.3288	284.849	10.3398	19.6961
									10.3346	280.72	10.3517	22.382
									10.3477	280.72	10.3617	21.4868
									10.3574	284.849	10.3705	20.5914
									10.3651	280.72	10.3828	22.382
									10.379	284.849	10.3902	20.5914
									10.3858	284.849	10.4021	21.4868
									10.3976	280.72	10.4095	22.382
									10.407	286.913	10.4209	20.5914
									10.4157	282.784	10.4307	22.382
									10.4287	286.913	10.4413	20.5914
									10.4351	284.849	10.453	23.2773
									10.449	284.849	10.4581	18.8008
									10.4556	286.913	10.4753	24.1725
									10.467	286.913	10.4792	20.5914
									10.4778	288.977	10.4919	21.4868
									10.4854	284.849	10.4999	21.4868
									10.4983	288.977	10.5111	21.4868
									10.5064	286.913	10.5231	24.1725
									10.5164	288.977	10.5296	18.8008
									10.5271	288.977	10.5421	24.1725
									10.5372	291.041	10.5503	20.5914
									10.5465	288.977	10.562	23.2773
									10.5582	291.041	10.5699	21.4868
									10.5671	288.977	10.5815	20.5914
									10.577	291.041	10.5913	24.1725
									10.5874	288.977	10.599	20.5914
									10.5968	291.041	10.613	23.2773
									10.607	293.105	10.6202	22.382
									10.6177	293.105	10.6302	21.4868
									10.6264	291.041	10.6409	22.382
									10.6369	297.233	10.6527	22.382
									10.6458	291.041	10.6611	22.382
									10.659	297.233	10.6715	20.5914
									10.6649	293.105	10.6807	22.382
									10.6775	293.105	10.6907	22.382
									10.6878	299.298	10.7018	23.2773
									10.6957	293.105	10.7105	22.382
									10.7081	297.233	10.7223	22.382
									10.716	295.169	10.7299	21.4868
									10.7278	297.233	10.7423	23.2773
									10.7366	297.233	10.7512	21.4868
									10.7474	295.169	10.7612	23.2773
									10.7573	299.298	10.7714	22.382
									10.7673	295.169	10.7801	22.382
									10.7776	299.298	10.7905	23.2773
									10.7859	297.233	10.8015	22.382
									10.7976	299.298	10.8112	23.2773
									10.806	299.298	10.8207	22.382
									10.8168	299.298	10.8317	21.4868
									10.8267	301.362	10.8419	25.0678
									10.8375	301.362	10.8503	21.4868
									10.8465	299.298	10.862	22.382
									10.8574	301.362	10.8707	23.2773
									10.8655	301.362	10.881	21.4868
									10.8767	303.426	10.8902	23.2773
									10.8879	301.362	10.9003	23.2773
									10.8951	303.426	10.9113	21.4868
									10.9084	301.362	10.9222	26.8584
									10.9197	307.554	10.9283	18.8008
									10.9251	301.362	10.9444	25.9631
									10.9394	303.426	10.9486	22.382
									10.9459	305.49	10.9642	23.2773
									10.9572	301.362	10.9691	23.2773
									10.9686	309.618	10.9829	22.382
									10.975	303.426	10.991	24.1725
									10.988	307.554	11.0008	23.2773
									10.9965	305.49	11.0117	23.2773
									11.0071	305.49	11.0208	23.2773
									11.0159	307.554	11.031	24.1725
									11.0271	305.49	11.0404	22.382
									11.0368	309.618	11.0509	24.1725
									11.0455	305.49	11.0604	22.382
									11.0572	311.682	11.0728	24.1725
									11.0656	307.554	11.0796	23.2773
									11.0788	309.618	11.0914	22.382
									11.0845	309.618	11.1012	24.1725
									11.0962	307.554	11.11	23.2773
									11.1109	315.81	11.1222	24.1725
									11.1141	309.618	11.131	23.2773
									11.1281	307.554	11.1409	24.1725
									11.138	315.81	11.1507	22.382
									11.1437	307.554	11.1632	25.0678
									11.1603	313.746	11.1705	23.2773
									11.1663	313.746	11.1819	23.2773
									11.1767	309.618	11.1916	24.1725
									11.1887	315.81	11.2014	24.1725
									11.1948	311.682	11.2098	23.2773
									11.2085	313.746	11.2221	24.1725
									11.2154	313.746	11.231	25.0678
									11.2261	313.746	11.2396	23.2773
									11.24	317.874	11.251	24.1725
									11.2443	311.682	11.2605	24.1725
									11.258	315.81	11.2733	25.9631
									11.2692	319.939	11.2789	21.4868
									11.2744	313.746	11.2929	25.9631
									11.2892	317.874	11.2995	22.382
									11.2963	317.874	11.311	24.1725
									11.3075	315.81	11.322	25.0678
									11.316	317.874	11.3303	23.2773
									11.3269	315.81	11.3421	25.0678
									11.3376	319.939	11.3498	23.2773
									11.3468	317.874	11.3616	25.0678
									11.357	317.874	11.3718	25.9631
									11.3663	317.874	11.3809	22.382
									11.3783	322.003	11.3927	26.8584
									11.3845	317.874	11.4002	22.382
									11.3984	322.003	11.4115	25.0678
									11.4069	322.003	11.4211	25.0678
									11.4147	319.939	11.4314	23.2773
									11.4296	324.067	11.4414	26.8584
									11.4365	322.003	11.4486	22.382
									11.4478	322.003	11.4635	25.9631
									11.4571	324.067	11.4683	25.0678
									11.4664	322.003	11.4828	24.1725
									11.4775	326.131	11.4904	25.9631
									11.4863	322.003	11.5001	24.1725
									11.4975	326.131	11.5133	25.0678
									11.5069	324.067	11.5205	25.0678
									11.5171	324.067	11.5333	25.0678
									11.5271	326.131	11.5389	23.2773
									11.5374	324.067	11.5534	27.7537
									11.547	328.195	11.5591	23.2773
									11.5572	326.131	11.5714	25.9631
									11.5663	324.067	11.5805	25.0678
									11.5763	328.195	11.5923	24.1725
									11.5877	326.131	11.6008	26.8584
									11.5968	328.195	11.611	22.382
									11.6073	328.195	11.6223	26.8584
									11.6173	326.131	11.6294	24.1725
									11.627	328.195	11.6432	25.0678
									11.6374	330.259	11.6485	25.9631
									11.6463	326.131	11.6636	25.0678
									11.6578	332.323	11.6689	25.0678
									11.666	326.131	11.6827	26.8584
									11.6769	330.259	11.6893	24.1725
									11.6861	332.323	11.7015	25.9631
									11.6965	326.131	11.7116	26.8584
									11.7091	336.452	11.7203	23.2773
									11.7144	326.131	11.7318	27.7537
									11.7287	332.323	11.74	23.2773
									11.7367	334.387	11.752	26.8584
									11.7475	330.259	11.7611	25.9631
									11.757	332.323	11.7722	25.0678
									11.7675	334.387	11.7815	26.8584
									11.7773	330.259	11.7905	24.1725
									11.7866	334.387	11.8027	26.8584
									11.7972	332.323	11.8084	25.0678
									11.8066	332.323	11.8234	25.0678
									11.8159	334.387	11.8305	26.8584
									11.8284	336.452	11.8423	25.0678
									11.835	332.323	11.8488	25.9631
									11.8472	336.452	11.8613	25.0678
									11.8581	336.452	11.873	27.7537
									11.8658	334.387	11.8783	23.2773
									11.8783	336.452	11.8929	28.649
									11.8867	336.452	11.9009	25.0678
									11.8963	336.452	11.9116	26.8584
									11.9079	338.516	11.9208	25.9631
									11.9163	336.452	11.9312	25.0678
									11.9277	340.58	11.9416	27.7537
									11.9363	336.452	11.9505	25.9631
									11.9487	340.58	11.9625	26.8584
									11.956	338.516	11.9691	25.9631
									11.9676	338.516	11.9836	25.9631
									11.9771	342.644	11.9899	26.8584
									11.987	338.516	12.0003	25.0678
									11.9965	340.58	12.012	26.8584
									12.0067	338.516	12.0197	25.9631
									12.0173	342.644	12.0321	27.7537
									12.0256	340.58	12.0392	25.0678
									12.0379	340.58	12.054	28.649
									12.0458	342.644	12.0595	25.0678
									12.0576	342.644	12.072	25.9631
									12.067	342.644	12.0802	27.7537
									12.0762	342.644	12.089	25.9631
									12.0885	342.644	12.1045	27.7537
									12.095	342.644	12.1082	27.7537
									12.1084	344.708	12.1237	24.1725
									12.118	346.772	12.135	31.3348
									12.125	340.58	12.1383	23.2773
									12.1384	346.772	12.1531	25.9631
									12.1462	342.644	12.1596	28.649
									12.1575	346.772	12.1719	25.0678
									12.1666	344.708	12.1808	28.649
									12.1771	344.708	12.1909	26.8584
									12.1876	348.836	12.2008	25.9631
									12.1956	344.708	12.2114	28.649
									12.2085	348.836	12.2206	25.9631
									12.2163	348.836	12.2304	26.8584
									12.2274	346.772	12.2407	27.7537
									12.2361	348.836	12.2497	26.8584
									12.2466	346.772	12.2617	27.7537
									12.257	350.901	12.2691	27.7537
									12.2659	346.772	12.282	26.8584
									12.2784	350.901	12.2921	28.649
									12.2857	348.836	12.2991	25.9631
									12.2984	348.836	12.3128	27.7537
									12.3071	352.964	12.3203	27.7537
									12.3174	348.836	12.3318	26.8584
									12.3271	350.901	12.3412	27.7537
									12.3356	350.901	12.3501	26.8584
									12.3482	350.901	12.363	28.649
									12.3561	352.964	12.369	26.8584
									12.3673	350.901	12.3836	27.7537
									12.3772	350.901	12.3905	28.649
									12.3867	355.029	12.4018	25.9631
									12.3977	350.901	12.4105	29.5442
									12.4067	355.029	12.4195	25.9631
									12.4171	352.964	12.432	29.5442
									12.4275	352.964	12.4404	26.8584
									12.4357	355.029	12.4527	28.649
									12.4483	352.964	12.4601	25.9631
									12.456	355.029	12.473	29.5442
									12.4678	357.093	12.48	26.8584
									12.4761	355.029	12.4921	28.649
									12.4865	355.029	12.5004	27.7537
									12.4975	359.157	12.512	27.7537
									12.5058	352.964	12.5213	29.5442
									12.5177	359.157	12.5304	26.8584
									12.5261	355.029	12.5409	28.649
									12.538	359.157	12.5506	26.8584
									12.5464	357.093	12.5628	29.5442
									12.5576	357.093	12.5696	26.8584
									12.5676	359.157	12.5817	28.649
									12.576	357.093	12.5913	28.649
									12.5886	359.157	12.5995	27.7537
									12.596	359.157	12.6124	28.649
									12.6076	359.157	12.6208	27.7537
									12.6167	361.221	12.6297	28.649
									12.6268	359.157	12.6417	28.649
									12.6374	361.221	12.6518	28.649
									12.6453	357.093	12.6615	29.5442
									12.66	363.285	12.671	26.8584
									12.6654	361.221	12.681	29.5442
									12.6764	357.093	12.6904	28.649
									12.6897	367.413	12.7021	28.649
									12.6942	359.157	12.7104	29.5442
									12.7085	361.221	12.7224	27.7537
									12.7169	365.349	12.7298	27.7537
									12.7257	359.157	12.7423	30.4395
									12.7387	365.349	12.7513	26.8584
									12.7456	361.221	12.7612	29.5442
									12.7581	363.285	12.7715	28.649
									12.7667	363.285	12.7801	27.7537
									12.7773	363.285	12.7907	30.4395
									12.7867	365.349	12.8012	27.7537
									12.7962	361.221	12.8116	29.5442
									12.8076	365.349	12.8207	28.649
									12.8156	361.221	12.8319	26.8584
									12.8271	363.285	12.8411	31.3348
									12.838	367.413	12.8509	27.7537
									12.8457	361.221	12.8607	28.649
									12.8583	365.349	12.8716	30.4395
									12.8652	363.285	12.8806	27.7537
									12.8768	363.285	12.8905	29.5442
									12.8881	365.349	12.9001	29.5442
									12.8945	363.285	12.9106	26.8584
									12.9083	361.221	12.9235	34.0207
									12.9203	367.413	12.928	24.1725
									12.9244	357.093	12.944	32.2301
									12.9398	359.157	12.9488	28.649
									12.947	355.029	12.964	29.5442
									12.9556	342.644	12.9695	30.4395
									12.9695	340.58	12.9824	28.649
									12.9745	309.618	12.9913	29.5442
											13.0004	29.5442
											13.0114	28.649
											13.0211	29.5442
											13.0305	30.4395
											13.0409	28.649
											13.0501	30.4395
											13.0613	29.5442
											13.0717	30.4395
											13.0803	29.5442
											13.0908	28.649
											13.102	31.3348
											13.1102	29.5442
											13.1221	30.4395
											13.1312	29.5442
											13.1406	29.5442
											13.1506	29.5442
											13.1623	31.3348
											13.1714	29.5442
											13.1813	30.4395
											13.1917	30.4395
											13.2015	30.4395
											13.2098	29.5442
											13.2223	31.3348
											13.2304	30.4395
											13.2403	30.4395
											13.2504	29.5442
											13.2612	30.4395
											13.2727	32.2301
											13.2795	27.7537
											13.2916	32.2301
											13.3006	29.5442
											13.3103	30.4395
											13.3225	32.2301
											13.33	29.5442
											13.3421	31.3348
											13.35	30.4395
											13.3611	30.4395
											13.3724	33.1254
											13.3791	27.7537
											13.3938	33.1254
											13.3997	29.5442
											13.412	31.3348
											13.4207	31.3348
											13.4314	29.5442
											13.4416	33.1254
											13.4492	29.5442
											13.4632	32.2301
											13.4684	30.4395
											13.4824	31.3348
											13.4906	32.2301
											13.5001	30.4395
											13.513	32.2301
											13.5197	30.4395
											13.5345	32.2301
											13.5389	29.5442
											13.553	33.1254
											13.5592	30.4395
											13.5709	32.2301
											13.5816	32.2301
											13.5901	29.5442
											13.6028	34.0207
											13.6089	27.7537
											13.6245	34.9159
											13.6287	30.4395
											13.6432	31.3348
											13.6493	33.1254
											13.6627	30.4395
											13.6697	33.1254
											13.6815	31.3348
											13.6902	31.3348
											13.7005	32.2301
											13.712	32.2301
											13.7211	32.2301
											13.7304	32.2301
											13.7418	30.4395
											13.7507	33.1254
											13.7618	31.3348
											13.7721	32.2301
											13.7812	32.2301
											13.7914	32.2301
											13.8013	32.2301
											13.8101	32.2301
											13.8221	31.3348
											13.8315	34.0207
											13.8406	29.5442
											13.851	34.9159
											13.8591	30.4395
											13.8739	34.9159
											13.8791	31.3348
											13.8904	32.2301
											13.9041	34.0207
											13.9099	32.2301
											13.9225	32.2301
											13.9301	32.2301
											13.9418	32.2301
											13.9511	33.1254
											13.9615	31.3348
											13.9705	34.0207
											13.9822	31.3348
											13.9907	34.0207
											13.999	30.4395
											14.0133	34.9159
											14.0185	31.3348
											14.0328	34.0207
											14.0388	32.2301
											14.0539	34.0207
											14.0594	33.1254
											14.0715	31.3348
											14.081	34.9159
											14.088	32.2301
											14.1054	34.0207
											14.1092	34.9159
											14.1227	29.5442
											14.1337	36.7065
											14.1395	31.3348
											14.1525	33.1254
											14.1603	34.0207
											14.1719	34.0207
											14.1803	32.2301
											14.1916	34.9159
											14.1999	31.3348
											14.2126	35.8112
											14.2199	32.2301
											14.2309	33.1254
											14.2403	34.0207
											14.2507	34.0207
											14.2607	33.1254
											14.268	34.0207
											14.2834	34.0207
											14.2907	34.9159
											14.3005	32.2301
											14.3123	34.0207
											14.3198	34.0207
											14.3326	34.0207
											14.3402	34.0207
											14.3504	33.1254
											14.3635	35.8112
											14.3689	33.1254
											14.3842	34.9159
											14.3896	34.0207
											14.4025	33.1254
											14.4099	35.8112
											14.42	32.2301
											14.4326	37.6018
											14.4398	32.2301
											14.4534	36.7065
											14.4593	32.2301
											14.4734	35.8112
											14.4799	34.0207
											14.4915	34.0207
											14.5004	34.9159
											14.5113	34.9159
											14.5223	35.8112
											14.53	32.2301
											14.5414	36.7065
											14.5499	33.1254
											14.5625	36.7065
											14.5698	34.0207
											14.5815	34.0207
											14.5917	36.7065
											14.5985	32.2301
											14.6136	36.7065
											14.6199	34.9159
											14.6303	34.0207
											14.641	35.8112
											14.652	34.9159
											14.6614	35.8112
											14.671	34.0207
											14.6809	34.9159
											14.6902	35.8112
											14.7018	34.9159
											14.7106	35.8112
											14.7218	34.9159
											14.7301	34.9159
											14.7418	36.7065
											14.7517	34.9159
											14.7608	34.9159
											14.7716	35.8112
											14.7799	34.0207
											14.7901	36.7065
											14.8018	34.9159
											14.8114	35.8112
											14.8211	35.8112
											14.8317	34.0207
											14.8415	37.6018
											14.8506	34.0207
											14.8613	35.8112
											14.8714	37.6018
											14.8804	34.0207
											14.8908	36.7065
											14.8997	35.8112
											14.911	34.0207
											14.9226	40.2876
											14.9279	31.3348
											14.9443	39.3924
											14.9487	34.9159
											14.9646	35.8112
											14.9691	35.8112
											14.9831	35.8112
											14.9905	35.8112
											15.0012	36.7065
											15.0106	35.8112
											15.0213	35.8112
											15.0302	36.7065
											15.041	35.8112
											15.0501	36.7065
											15.0613	35.8112
											15.0715	36.7065
											15.0805	35.8112
											15.0904	35.8112
											15.1029	38.4971
											15.1095	34.9159
											15.1229	37.6018
											15.1309	35.8112
											15.1408	36.7065
											15.151	36.7065
											15.1626	36.7065
											15.171	36.7065
											15.1814	36.7065
											15.1915	36.7065
											15.2013	37.6018
											15.2096	35.8112
											15.2222	37.6018
											15.2304	37.6018
											15.2403	35.8112
											15.2508	36.7065
											15.2611	37.6018
											15.2725	38.4971
											15.2797	35.8112
											15.2914	38.4971
											15.3013	36.7065
											15.3092	36.7065
											15.3232	38.4971
											15.3298	36.7065
											15.3421	37.6018
											15.3502	37.6018
											15.3604	36.7065
											15.3732	40.2876
											15.3787	34.0207
											15.3943	40.2876
											15.3993	35.8112
											15.4122	37.6018
											15.4209	38.4971
											15.4314	35.8112
											15.4413	40.2876
											15.4488	35.8112
											15.4628	38.4971
											15.4678	37.6018
											15.4828	37.6018
											15.4904	38.4971
											15.5004	37.6018
											15.513	38.4971
											15.5205	37.6018
											15.5334	39.3924
											15.5385	34.9159
											15.5537	41.1829
											15.5588	35.8112
											15.5709	38.4971
											15.5819	40.2876
											15.5911	35.8112
											15.6017	40.2876
											15.6105	35.8112
											15.6224	40.2876
											15.6297	38.4971
											15.6426	36.7065
											15.6493	40.2876
											15.6625	37.6018
											15.6697	38.4971
											15.6822	40.2876
											15.6892	36.7065
											15.702	39.3924
											15.7112	39.3924
											15.7208	36.7065
											15.7313	41.1829
											15.7404	35.8112
											15.7517	40.2876
											15.7607	38.4971
											15.7727	38.4971
											15.7811	39.3924
											15.7908	37.6018
											15.8018	39.3924
											15.8091	38.4971
											15.8228	38.4971
											15.8306	40.2876
											15.8421	38.4971
											15.8488	38.4971
											15.8613	39.3924
											15.8729	41.1829
											15.8783	36.7065
											15.8935	42.0782
											15.9003	37.6018
											15.9119	39.3924
											15.9208	40.2876
											15.9311	37.6018
											15.9414	41.1829
											15.9508	38.4971
											15.9623	39.3924
											15.9693	39.3924
											15.9834	38.4971
											15.9902	40.2876
											16.0002	38.4971
											16.0118	40.2876
											16.0196	39.3924
											16.0324	41.1829
											16.0394	37.6018
											16.0533	42.0782
											16.0597	38.4971
											16.0715	39.3924
											16.0801	41.1829
											16.0897	39.3924
											16.1034	40.2876
											16.1081	41.1829
											16.1233	37.6018
											16.134	44.7641
											16.1393	36.7065
											16.1526	40.2876
											16.1603	41.1829
											16.1717	39.3924
											16.1806	40.2876
											16.1913	40.2876
											16.2004	39.3924
											16.212	42.0782
											16.22	38.4971
											16.231	41.1829
											16.2399	40.2876
											16.2513	40.2876
											16.26	40.2876
											16.2693	40.2876
											16.2827	41.1829
											16.2909	41.1829
											16.3005	39.3924
											16.3123	42.0782
											16.3203	41.1829
											16.3322	40.2876
											16.3406	41.1829
											16.3505	39.3924
											16.3625	42.0782
											16.3704	41.1829
											16.3826	40.2876
											16.3908	42.9735
											16.4018	39.3924
											16.4106	42.0782
											16.4206	39.3924
											16.4309	42.0782
											16.4401	40.2876
											16.4532	43.8688
											16.4583	38.4971
											16.475	43.8688
											16.4792	40.2876
											16.4924	41.1829
											16.5005	41.1829
											16.5113	41.1829
											16.5221	42.9735
											16.53	39.3924
											16.5416	42.9735
											16.5504	40.2876
											16.5626	43.8688
											16.5697	40.2876
											16.5814	41.1829
											16.5915	42.9735
											16.5985	40.2876
											16.6133	42.9735
											16.6201	41.1829
											16.6302	41.1829
											16.6411	42.0782
											16.6518	41.1829
											16.6615	42.9735
											16.6709	41.1829
											16.6811	42.0782
											16.6903	42.0782
											16.702	42.0782
											16.7105	42.0782
											16.7219	42.0782
											16.7303	41.1829
											16.7419	42.9735
											16.7515	41.1829
											16.761	42.9735
											16.7713	42.0782
											16.7805	42.0782
											16.7899	42.9735
											16.8019	42.0782
											16.811	42.9735
											16.8216	42.9735
											16.8313	41.1829
											16.8413	44.7641
											16.8509	42.0782
											16.8606	42.0782
											16.8717	43.8688
											16.8807	41.1829
											16.8905	43.8688
											16.9004	42.9735
											16.9107	41.1829
											16.9227	46.5546
											16.9281	38.4971
											16.9443	46.5546
											16.9489	42.0782
											16.9638	42.9735
											16.9699	43.8688
											16.9823	42.0782
											16.9913	43.8688
											17.0005	42.9735
											17.0112	42.9735
											17.0214	43.8688
											17.0303	42.9735
											17.0414	43.8688
											17.0498	42.9735
											17.061	42.9735
											17.0722	43.8688
											17.0802	42.0782
											17.0911	42.9735
											17.1023	44.7641
											17.1099	42.0782
											17.1224	44.7641
											17.1308	42.9735
											17.1411	43.8688
											17.15	42.9735
											17.1627	44.7641
											17.1712	43.8688
											17.1814	42.9735
											17.1919	43.8688
											17.2013	43.8688
											17.2099	43.8688
											17.2219	43.8688
											17.2307	44.7641
											17.2398	42.9735
											17.2507	43.8688
											17.261	44.7641
											17.2725	44.7641
											17.2796	42.0782
											17.2922	45.6593
											17.3003	43.8688
											17.3105	43.8688
											17.3221	45.6593
											17.33	43.8688
											17.3419	44.7641
											17.3496	43.8688
											17.3615	43.8688
											17.3719	45.6593
											17.3797	42.0782
											17.3936	46.5546
											17.4	42.9735
											17.4119	44.7641
											17.4208	44.7641
											17.4317	43.8688
											17.4409	45.6593
											17.4495	43.8688
											17.462	45.6593
											17.4691	44.7641
											17.4817	43.8688
											17.4909	45.6593
											17.4998	43.8688
											17.5129	44.7641
											17.5207	45.6593
											17.533	43.8688
											17.5396	44.7641
											17.5524	45.6593
											17.5595	44.7641
											17.5693	44.7641
											17.5837	47.4499
											17.5899	42.9735
											17.6023	47.4499
											17.61	42.9735
											17.6226	46.5546
											17.6298	45.6593
											17.6421	43.8688
											17.6501	47.4499
											17.6618	43.8688
											17.6703	45.6593
											17.6818	46.5546
											17.6898	43.8688
											17.7015	46.5546
											17.7109	45.6593
											17.7215	44.7641
											17.7309	47.4499
											17.7409	43.8688
											17.7515	47.4499
											17.7606	44.7641
											17.773	46.5546
											17.7806	45.6593
											17.7913	45.6593
											17.8017	45.6593
											17.81	45.6593
											17.8225	45.6593
											17.831	46.5546
											17.8411	44.7641
											17.8489	46.5546
											17.8611	45.6593
											17.8728	48.3452
											17.8781	42.9735
											17.8931	48.3452
											17.901	44.7641
											17.9117	46.5546
											17.9209	46.5546
											17.9313	44.7641
											17.9414	47.4499
											17.9506	45.6593
											17.9619	46.5546
											17.9697	46.5546
											17.9828	45.6593
											17.9898	47.4499
											17.9981	45.6593
											18.0144	47.4499
											18.0178	47.4499
											18.0339	46.5546
											18.0393	46.5546
											18.0529	47.4499
											18.06	45.6593
											18.0712	46.5546
											18.081	49.2405
											18.0878	43.8688
											18.1045	49.2405
											18.1083	47.4499
											18.1231	43.8688
											18.1333	51.031
											18.1395	43.8688
											18.1534	48.3452
											18.1603	47.4499
											18.1722	46.5546
											18.18	47.4499
											18.192	48.3452
											18.1999	45.6593
											18.2124	49.2405
											18.2202	45.6593
											18.2303	46.5546
											18.2408	48.3452
											18.25	46.5546
											18.2612	48.3452
											18.2686	47.4499
											18.2825	47.4499
											18.2918	49.2405
											18.2994	45.6593
											18.313	49.2405
											18.3188	47.4499
											18.3328	47.4499
											18.34	47.4499
											18.3504	47.4499
											18.3628	48.3452
											18.3695	48.3452
											18.3829	47.4499
											18.3906	49.2405
											18.4018	46.5546
											18.4108	49.2405
											18.4205	47.4499
											18.4305	49.2405
											18.4387	46.5546
											18.4552	51.031
											18.459	45.6593
											18.473	49.2405
											18.481	48.3452
											18.4907	47.4499
											18.5017	50.1358
											18.5108	46.5546
											18.5226	50.1358
											18.5298	45.6593
											18.5413	50.1358
											18.5501	47.4499
											18.5624	50.1358
											18.5698	48.3452
											18.5812	47.4499
											18.5921	51.031
											18.5982	46.5546
											18.6141	50.1358
											18.6195	48.3452
											18.631	48.3452
											18.6407	49.2405
											18.6526	49.2405
											18.6609	50.1358
											18.6713	47.4499
											18.6804	50.1358
											18.6905	48.3452
											18.7022	50.1358
											18.7099	48.3452
											18.7225	49.2405
											18.7294	49.2405
											18.7424	50.1358
											18.7512	48.3452
											18.7614	50.1358
											18.7711	49.2405
											18.7805	49.2405
											18.7901	50.1358
											18.8025	49.2405
											18.8104	50.1358
											18.822	49.2405
											18.8307	48.3452
											18.8414	51.031
											18.8509	49.2405
											18.8609	49.2405
											18.8716	51.031
											18.8799	47.4499
											18.8911	51.031
											18.8995	49.2405
											18.9104	48.3452
											18.9229	53.7169
											18.9279	45.6593
											18.9444	53.7169
											18.9489	48.3452
											18.9637	50.1358
											18.9698	51.031
											18.9822	49.2405
											18.9914	51.031
											19.0003	49.2405
											19.0113	50.1358
											19.0208	51.031
											19.0303	50.1358
											19.0412	50.1358
											19.0498	50.1358
											19.0615	50.1358
											19.0713	51.031
											19.0809	49.2405
											19.091	50.1358
											19.1018	51.031
											19.1106	49.2405
											19.1216	51.9263
											19.1316	49.2405
											19.1407	51.031
											19.1506	50.1358
											19.1628	51.031
											19.1706	51.031
											19.1819	50.1358
											19.1908	50.1358
											19.202	51.9263
											19.2094	49.2405
											19.2221	51.9263
											19.2306	51.031
											19.2397	50.1358
											19.251	51.9263
											19.2607	51.031
											19.2727	52.8216
											19.2795	49.2405
											19.2921	52.8216
											19.3006	51.031
											19.3102	50.1358
											19.3222	52.8216
											19.3301	51.031
											19.342	51.031
											19.3499	51.9263
											19.3611	50.1358
											19.3722	53.7169
											19.379	49.2405
											19.3939	53.7169
											19.3997	50.1358
											19.4119	51.031
											19.421	51.9263
											19.4314	51.031
											19.4414	52.8216
											19.4485	50.1358
											19.4632	52.8216
											19.4677	51.031
											19.483	51.9263
											19.4905	52.8216
											19.5001	51.031
											19.5134	52.8216
											19.5193	51.031
											19.5344	52.8216
											19.5387	50.1358
											19.5532	53.7169
											19.559	51.031
											19.5694	51.031
											19.584	54.6122
											19.5898	49.2405
											19.6023	53.7169
											19.6102	51.031
											19.6224	53.7169
											19.6302	52.8216
											19.6418	50.1358
											19.6501	54.6122
											19.6618	51.031
											19.6702	52.8216
											19.6818	53.7169
											19.6894	51.031
											19.7019	53.7169
											19.711	52.8216
											19.7207	51.031
											19.7315	54.6122
											19.7403	50.1358
											19.7514	54.6122
											19.7609	51.9263
											19.7727	53.7169
											19.7809	52.8216
											19.7914	51.9263
											19.8015	53.7169
											19.8095	52.8216
											19.8219	52.8216
											19.8288	53.7169
											19.8431	52.8216
											19.8504	54.6122
											19.8593	50.1358
											19.8746	55.5075
											19.8788	51.9263
											19.8911	52.8216
											19.9031	54.6122
											19.9099	52.8216
											19.9225	53.7169
											19.9298	52.8216
											19.9424	53.7169
											19.9505	53.7169
											19.9621	52.8216
											19.97	53.7169
[truncated: 700 more rows]
