# Supplementary material for: Magnetic nanostickers for active control of interface-enhanced selective bioadhesion
Source: Nat Commun. 2025 Jul 10;16:6400. doi: 10.1038/s41467-025-61719-9 (PMC12246147; doi:10.1038/s41467-025-61719-9)
Supplement: Supplementary file 7 — Source data [file 41467_2025_61719_MOESM7_ESM.zip › Source data/Figure S5/Figure S5.xlsx]

## Sheet: Sheet1
Record	Type	Sample Name		T	ZP	Mob	Cond
				°C	mV	µmcm/Vs	mS/cm
1	Zeta	Fe3O4		25	-20.6	-1.611	0.0314
2	Zeta	Fe3O4@chitosan		25	19.6	1.535	0.0675
	Fe3O4											Fe3O4@chitosan
