# Supplementary material for: Magnetic nanostickers for active control of interface-enhanced selective bioadhesion
Source: Nat Commun. 2025 Jul 10;16:6400. doi: 10.1038/s41467-025-61719-9 (PMC12246147; doi:10.1038/s41467-025-61719-9)
Supplement: Supplementary file 7 — Source data [file 41467_2025_61719_MOESM7_ESM.zip › Source data/Figure S6/Figure S6.xlsx]

## Sheet: Sheet1
									Fe3O4	Fe3O4@chitosan				Chitosan
							Wavenumber (cm-1)		Transmittance (arb. units)	Transmittance (arb. units)		Wavenumber (cm-1)		Transmittance (arb. units)
								4000	0.99337	0.93315			398.825	0.33559
								3999	0.99226	0.93221			400.689	-0.01406
								3998	0.99117	0.9313			402.553	-0.05891
								3997	0.9901	0.9304			404.416	-0.04152
								3996	0.98906	0.92952			406.28	0.02229
								3995	0.98804	0.92866			408.144	-0.05342
								3994	0.98704	0.92782			410.007	0
								3993	0.98607	0.927			411.871	0.03933
								3992	0.98512	0.9262			413.735	0.0159
								3991	0.98419	0.92542			415.598	0.02705
								3990	0.98329	0.92466			417.462	0.04234
								3989	0.98241	0.92392			419.325	-0.01598
								3988	0.98155	0.9232			421.189	-0.01446
								3987	0.98071	0.92249			423.053	0.01153
								3986	0.9799	0.92181			424.916	0.02108
								3985	0.97911	0.92114			426.78	0.01313
								3984	0.97835	0.9205			428.644	0.02447
								3983	0.9776	0.91987			430.507	0.01023
								3982	0.97741	0.91967			432.371	0.00498
								3981	0.97733	0.91956			434.235	0.03387
								3980	0.97696	0.9193			436.099	0.0108
								3979	0.9764	0.91887			437.962	0.02123
								3978	0.97576	0.91832			439.826	0.02881
								3977	0.97483	0.9176			441.69	0.01671
								3976	0.97349	0.91654			443.553	0.02236
								3975	0.97181	0.9151			445.417	0.03054
								3974	0.96999	0.9136			447.281	0.01842
								3973	0.9685	0.91231			449.144	0.02513
								3972	0.96747	0.91143			451.008	0.03184
								3971	0.96709	0.91113			452.872	0.03627
								3970	0.96755	0.91146			454.735	0.02261
								3969	0.96863	0.91228			456.599	0.03535
								3968	0.96967	0.91307			458.463	0.00828
								3967	0.96993	0.91327			460.326	0.02676
								3966	0.96914	0.91263			462.19	0.02808
								3965	0.96766	0.91144			464.054	0.02634
								3964	0.9659	0.91012			465.917	0.02199
								3963	0.96386	0.90847			467.781	0.02263
								3962	0.96094	0.90613			469.645	0.02166
								3961	0.9568	0.90271			471.508	0.03104
								3960	0.95168	0.89844			473.372	0.02426
								3959	0.94612	0.89381			475.236	0.02772
								3958	0.94039	0.88903			477.099	0.02208
								3957	0.93407	0.88373			478.963	0.0262
								3956	0.9271	0.87784			480.827	0.02205
								3955	0.92033	0.87201			482.69	0.02516
								3954	0.91477	0.86719			484.554	0.02007
								3953	0.91091	0.8638			486.418	0.02858
								3952	0.90842	0.86166			488.281	0.02077
								3951	0.90685	0.86029			490.145	0.02521
								3950	0.90577	0.85926			492.009	0.0188
								3949	0.90446	0.85808			493.872	0.02305
								3948	0.90262	0.85648			495.736	0.02013
								3947	0.90052	0.85468			497.6	0.02072
								3946	0.89853	0.853			499.463	0.01939
								3945	0.89701	0.85166			501.327	0.02152
								3944	0.89565	0.85041			503.191	0.01524
								3943	0.89409	0.84899			505.054	0.02463
								3942	0.89253	0.84754			506.918	0.01336
								3941	0.89135	0.84648			508.782	0.01775
								3940	0.8905	0.84582			510.645	0.01194
								3939	0.88965	0.84518			512.509	0.01266
								3938	0.88861	0.84447			514.373	0.01624
								3937	0.88755	0.8437			516.236	0.01691
								3936	0.88569	0.84221			518.1	0.01186
								3935	0.88184	0.83912			519.964	0.01447
								3934	0.87598	0.83435			521.827	0.01233
								3933	0.86925	0.82893			523.691	0.01609
								3932	0.86277	0.82365			525.555	0.01354
								3931	0.85668	0.81868			527.418	0.01831
								3930	0.85098	0.81389			529.282	0.01282
								3929	0.84593	0.80951			531.146	0.01714
								3928	0.84228	0.8064			533.009	0.0145
								3927	0.84126	0.80545			534.873	0.01673
								3926	0.84368	0.8074			536.737	0.0124
								3925	0.8495	0.81224			538.6	0.012
								3924	0.85769	0.81901			540.464	0.01195
								3923	0.86662	0.82641			542.328	0.01375
								3922	0.87539	0.83366			544.191	0.01011
								3921	0.88359	0.84049			546.055	0.00547
								3920	0.89056	0.84638			547.919	0.00194
								3919	0.89442	0.84965			549.782	0.000867717
								3918	0.89341	0.84876			551.646	-0.00434
								3917	0.88798	0.84405			553.51	-0.000611842
								3916	0.88055	0.83758			555.373	-0.01017
								3915	0.87296	0.83097			557.237	-0.00989
								3914	0.86585	0.82471			559.101	-0.00899
								3913	0.85932	0.81892			560.964	-0.00499
								3912	0.85345	0.81379			562.828	0.00271
								3911	0.84774	0.80884			564.692	0.00582
								3910	0.84028	0.80253			566.555	0.00984
								3909	0.83068	0.7946			568.419	0.01339
								3908	0.82167	0.7873			570.283	0.01516
								3907	0.81533	0.78228			572.146	0.0156
								3906	0.80944	0.77761			574.01	0.01466
								3905	0.80115	0.77093			575.874	0.01693
								3904	0.79078	0.76254			577.737	0.01369
								3903	0.78097	0.75453			579.601	0.01758
								3902	0.77411	0.74893			581.465	0.01582
								3901	0.77034	0.74587			583.328	0.01668
								3900	0.76734	0.74339			585.192	0.01837
								3899	0.76325	0.73989			587.056	0.02154
								3898	0.75827	0.73567			588.919	0.02208
								3897	0.7553	0.73318			590.783	0.02496
								3896	0.75704	0.73471			592.647	0.02218
								3895	0.76269	0.73956			594.51	0.02553
								3894	0.76996	0.74585			596.374	0.02442
								3893	0.77862	0.75319			598.238	0.0285
								3892	0.7896	0.76246			600.101	0.02411
								3891	0.80291	0.77378			601.965	0.02643
								3890	0.81562	0.78462			603.829	0.02463
								3889	0.82269	0.79081			605.692	0.02567
								3888	0.82159	0.79018			607.556	0.02622
								3887	0.81532	0.78514			609.42	0.02627
								3886	0.80864	0.77963			611.283	0.02726
								3885	0.80131	0.77338			613.147	0.02848
								3884	0.79082	0.76434			615.011	0.0275
								3883	0.77854	0.75384			616.874	0.02867
								3882	0.76763	0.74444			618.738	0.02896
								3881	0.75802	0.73623			620.602	0.029
								3880	0.74819	0.72803			622.465	0.02728
								3879	0.73793	0.71963			624.329	0.02905
								3878	0.72802	0.7117			626.193	0.02588
								3877	0.71922	0.70477			628.056	0.02717
								3876	0.71223	0.69945			629.92	0.02636
								3875	0.70916	0.69755			631.784	0.02678
								3874	0.71112	0.69994			633.648	0.02493
								3873	0.71477	0.70379			635.511	0.02383
								3872	0.71383	0.70375			637.375	0.02226
								3871	0.70567	0.6974			639.239	0.02308
								3870	0.6975	0.69063			641.102	0.02349
								3869	0.69699	0.68976			642.966	0.02316
								3868	0.6979	0.68975			644.83	0.02293
								3867	0.69117	0.68341			646.693	0.02587
								3866	0.67722	0.67133			648.557	0.02494
								3865	0.66287	0.65928			650.42	0.02935
								3864	0.65365	0.65189			652.284	0.02943
								3863	0.65121	0.65029			654.148	0.02926
								3862	0.65358	0.65277			656.011	0.03238
								3861	0.65849	0.65723			657.875	0.03454
								3860	0.66653	0.66422			659.739	0.03745
								3859	0.67876	0.67464			661.602	0.0396
								3858	0.69282	0.68668			663.466	0.04163
								3857	0.70383	0.69618			665.33	0.03919
								3856	0.70756	0.69958			667.193	0.04728
								3855	0.70442	0.69722			669.057	0.03524
								3854	0.69946	0.69321			670.921	0.04486
								3853	0.69633	0.69055			672.784	0.04228
								3852	0.6927	0.68743			674.648	0.04193
								3851	0.6835	0.6797			676.512	0.04262
								3850	0.66893	0.6676			678.375	0.04204
								3849	0.65488	0.65612			680.239	0.04271
								3848	0.64531	0.64845			682.103	0.04068
								3847	0.63947	0.6441			683.966	0.04151
								3846	0.63581	0.64169			685.83	0.04106
								3845	0.6344	0.64121			687.694	0.04096
								3844	0.63707	0.64412			689.558	0.04072
								3843	0.64533	0.6518			691.421	0.04066
								3842	0.65788	0.66312			693.285	0.04078
								3841	0.67077	0.67472			695.149	0.04113
								3840	0.67983	0.68291			697.012	0.03908
								3839	0.68258	0.68538			698.876	0.03897
								3838	0.68088	0.68362			700.74	0.03779
								3837	0.68071	0.68273			702.603	0.03754
								3836	0.68427	0.68488			704.467	0.03777
								3835	0.68403	0.68408			706.331	0.03736
								3834	0.67262	0.67433			708.194	0.03771
								3833	0.65763	0.66214			710.058	0.03875
								3832	0.65058	0.65677			711.922	0.03903
								3831	0.65175	0.65833			713.785	0.03926
								3830	0.65574	0.66213			715.649	0.04052
								3829	0.6613	0.66721			717.513	0.04112
								3828	0.67068	0.67538			719.376	0.03959
								3827	0.68375	0.68654			721.24	0.04085
								3826	0.69701	0.69786			723.104	0.04122
								3825	0.70709	0.70645			724.967	0.04176
								3824	0.71492	0.71296			726.831	0.04085
								3823	0.72381	0.72011			728.695	0.04055
								3822	0.73382	0.72816			730.558	0.03967
								3821	0.74225	0.73482			732.422	0.04158
								3820	0.74668	0.73807			734.286	0.04035
								3819	0.74656	0.73746			736.149	0.04092
								3818	0.74549	0.73621			738.013	0.03988
								3817	0.74709	0.73725			739.877	0.03988
								3816	0.74914	0.73872			741.74	0.03997
								3815	0.74881	0.7383			743.604	0.0399
								3814	0.74657	0.73636			745.468	0.03872
								3813	0.74424	0.7346			747.331	0.03987
								3812	0.74323	0.73406			749.195	0.03909
								3811	0.74379	0.7349			751.059	0.03913
								3810	0.74616	0.73725			752.922	0.03792
								3809	0.75015	0.74101			754.786	0.03872
								3808	0.75439	0.74488			756.65	0.03745
								3807	0.75762	0.74784			758.513	0.03803
								3806	0.76069	0.75048			760.377	0.03723
								3805	0.76528	0.75418			762.241	0.037
								3804	0.77213	0.75975			764.104	0.03732
								3803	0.77864	0.76509			765.968	0.03727
								3802	0.7805	0.76666			767.832	0.0366
								3801	0.77971	0.76608			769.695	0.03615
								3800	0.78243	0.76842			771.559	0.03515
								3799	0.79058	0.77535			773.423	0.03587
								3798	0.80093	0.78399			775.286	0.03544
								3797	0.80909	0.79077			777.15	0.03529
								3796	0.81618	0.79663			779.014	0.03388
								3795	0.82654	0.80523			780.877	0.035
								3794	0.8402	0.81651			782.741	0.03375
								3793	0.85384	0.82774			784.605	0.03368
								3792	0.86702	0.83844			786.468	0.03337
								3791	0.88253	0.85093			788.332	0.03347
								3790	0.90161	0.86633			790.196	0.03303
								3789	0.92062	0.88161			792.059	0.03262
								3788	0.93387	0.89211			793.923	0.03221
								3787	0.94106	0.89754			795.787	0.03197
								3786	0.94606	0.90112			797.65	0.03125
								3785	0.95071	0.90438			799.514	0.03116
								3784	0.95322	0.90595			801.378	0.03055
								3783	0.94998	0.90281			803.241	0.03109
								3782	0.93992	0.89418			805.105	0.02948
								3781	0.92796	0.88418			806.969	0.03031
								3780	0.91847	0.87646			808.832	0.02952
								3779	0.91169	0.87114			810.696	0.0282
								3778	0.90625	0.86676			812.56	0.02808
								3777	0.90095	0.86239			814.423	0.02711
								3776	0.89619	0.85843			816.287	0.02692
								3775	0.89338	0.85614			818.151	0.02732
								3774	0.89301	0.8559			820.014	0.02637
								3773	0.89408	0.85694			821.878	0.02615
								3772	0.89539	0.85825			823.742	0.02484
								3771	0.89629	0.85925			825.605	0.02535
								3770	0.89607	0.85925			827.469	0.02335
								3769	0.89214	0.85603			829.333	0.02403
								3768	0.88216	0.84763			831.196	0.02266
								3767	0.86838	0.83607			833.06	0.02195
								3766	0.85377	0.82375			834.924	0.02159
								3765	0.83612	0.809			836.787	0.02043
								3764	0.81215	0.78908			838.651	0.02025
								3763	0.78105	0.76348			840.515	0.01962
								3762	0.74668	0.73539			842.378	0.01878
								3761	0.71701	0.71119			844.242	0.01831
								3760	0.69558	0.69354			846.106	0.01733
								3759	0.67751	0.67845			847.969	0.01635
								3758	0.66001	0.66366			849.833	0.01552
								3757	0.64501	0.65106			851.697	0.01538
								3756	0.63354	0.64156			853.56	0.01366
								3755	0.62434	0.63401			855.424	0.01356
								3754	0.61564	0.62693			857.288	0.01217
								3753	0.60635	0.61928			859.151	0.01098
								3752	0.59516	0.60993			861.015	0.00955
								3751	0.58066	0.5978			862.879	0.00924
								3750	0.56329	0.58315			864.742	0.00769
								3749	0.54679	0.56905			866.606	0.00622
								3748	0.5344	0.55828			868.47	0.00509
								3747	0.52556	0.55043			870.333	0.00356
								3746	0.51832	0.54399			872.197	0.0024
								3745	0.51363	0.5397			874.061	0
								3744	0.51377	0.53941			875.924	-0.00123
								3743	0.51886	0.54332			877.788	-0.00172
								3742	0.52752	0.55023			879.652	-0.00354
								3741	0.53842	0.55906			881.515	-0.00548
								3740	0.55088	0.56905			883.379	-0.00743
								3739	0.56399	0.57948			885.243	-0.00861
								3738	0.57708	0.58969			887.106	-0.01134
								3737	0.58912	0.59877			888.97	-0.01183
								3736	0.59873	0.60567			890.834	-0.01378
								3735	0.60549	0.61016			892.697	-0.01487
								3734	0.61249	0.61501			894.561	-0.0161
								3733	0.62384	0.62379			896.425	-0.01712
								3732	0.63812	0.63523			898.288	-0.01779
								3731	0.65046	0.6453			900.152	-0.01676
								3730	0.66003	0.65293			902.016	-0.01703
								3729	0.66921	0.65995			903.88	-0.01461
								3728	0.68231	0.66988			905.743	-0.01309
								3727	0.70141	0.6845			907.607	-0.01079
								3726	0.71989	0.69867			909.471	-0.0089
								3725	0.73095	0.70723			911.334	-0.0079
								3724	0.7386	0.71364			913.198	-0.0093
								3723	0.74827	0.72226			915.062	-0.00954
								3722	0.75877	0.73184			916.925	-0.01084
								3721	0.76614	0.73877			918.789	-0.01187
								3720	0.76843	0.74131			920.653	-0.01324
								3719	0.76665	0.74022			922.516	-0.01471
								3718	0.76349	0.73785			924.38	-0.01641
								3717	0.76047	0.73546			926.244	-0.01607
								3716	0.75764	0.73314			928.107	-0.01886
								3715	0.756	0.73183			929.971	-0.01895
								3714	0.75702	0.73287			931.835	-0.02024
								3713	0.76119	0.73669			933.698	-0.02255
								3712	0.76867	0.74338			935.562	-0.02552
								3711	0.78	0.7532			937.426	-0.02838
								3710	0.79494	0.7658			939.289	-0.03078
								3709	0.81104	0.77911			941.153	-0.03295
								3708	0.82388	0.78943			943.016	-0.03432
								3707	0.82986	0.7939			944.88	-0.0347
								3706	0.8307	0.79391			946.744	-0.03599
								3705	0.83062	0.79316			948.607	-0.03599
								3704	0.83023	0.79211			950.471	-0.03764
								3703	0.82718	0.78893			952.335	-0.03728
								3702	0.82173	0.7839			954.198	-0.0388
								3701	0.8172	0.77982			956.062	-0.04053
								3700	0.81591	0.77856			957.926	-0.0431
								3699	0.8173	0.7796			959.789	-0.04528
								3698	0.82003	0.7816			961.653	-0.04772
								3697	0.82342	0.78404			963.517	-0.04921
								3696	0.82639	0.78599			965.38	-0.05157
								3695	0.82622	0.78544			967.244	-0.05378
								3694	0.82067	0.78065			969.108	-0.05637
								3693	0.80942	0.77136			970.972	-0.05838
								3692	0.7969	0.76122			972.835	-0.06193
								3691	0.78688	0.75324			974.699	-0.0643
								3690	0.77579	0.74444			976.563	-0.06874
								3689	0.76045	0.73198			978.426	-0.07231
								3688	0.74125	0.71619			980.29	-0.07588
								3687	0.72017	0.69865			982.154	-0.07952
								3686	0.70046	0.68218			984.017	-0.08457
								3685	0.68332	0.6678			985.881	-0.08831
								3684	0.66685	0.65392			987.745	-0.09341
								3683	0.65019	0.64			989.608	-0.09849
								3682	0.6352	0.62753			991.472	-0.10455
								3681	0.62483	0.61893			993.336	-0.10972
								3680	0.62099	0.61574			995.199	-0.11487
								3679	0.62351	0.61775			997.063	-0.11856
								3678	0.63093	0.62376			998.927	-0.12236
								3677	0.64166	0.63227			1000.79	-0.12427
								3676	0.65298	0.64114			1002.65	-0.12725
								3675	0.66135	0.64739			1004.52	-0.12991
								3674	0.66502	0.64962			1006.38	-0.13278
								3673	0.66757	0.65094			1008.25	-0.13625
								3672	0.67523	0.65636			1010.11	-0.14108
								3671	0.68831	0.66636			1011.97	-0.14423
								3670	0.70307	0.67779			1013.84	-0.14695
								3669	0.71944	0.69064			1015.7	-0.14778
								3668	0.73949	0.70648			1017.56	-0.14742
								3667	0.76024	0.72268			1019.43	-0.14471
								3666	0.77706	0.7355			1021.29	-0.14235
								3665	0.79031	0.74527			1023.15	-0.13793
								3664	0.8004	0.75242			1025.02	-0.13345
								3663	0.80491	0.75503			1026.88	-0.12932
								3662	0.80088	0.75055			1028.74	-0.12621
								3661	0.78722	0.73814			1030.61	-0.12419
								3660	0.76678	0.72008			1032.47	-0.12326
								3659	0.7454	0.70128			1034.34	-0.12152
								3658	0.7273	0.68529			1036.2	-0.12001
								3657	0.70871	0.66895			1038.06	-0.1167
								3656	0.68473	0.64826			1039.93	-0.11348
								3655	0.65926	0.62637			1041.79	-0.11128
								3654	0.63705	0.60725			1043.65	-0.11188
								3653	0.61914	0.59174			1045.52	-0.11383
								3652	0.60511	0.57958			1047.38	-0.11877
								3651	0.59379	0.5697			1049.25	-0.1239
								3650	0.58525	0.56221			1051.11	-0.13001
								3649	0.58124	0.55866			1052.97	-0.13569
								3648	0.58125	0.55839			1054.84	-0.1423
								3647	0.58179	0.55846			1056.7	-0.14789
								3646	0.58133	0.55754			1058.56	-0.15387
								3645	0.58381	0.55869			1060.43	-0.15795
								3644	0.59006	0.56282			1062.29	-0.16012
								3643	0.5958	0.56625			1064.15	-0.16086
								3642	0.59978	0.5682			1066.02	-0.15951
								3641	0.60541	0.57152			1067.88	-0.1563
								3640	0.61613	0.57908			1069.75	-0.15235
								3639	0.63247	0.5913			1071.61	-0.14605
								3638	0.65097	0.60525			1073.47	-0.14079
								3637	0.66687	0.61703			1075.34	-0.13412
								3636	0.67909	0.62553			1077.2	-0.1283
								3635	0.68792	0.63102			1079.06	-0.12241
								3634	0.69013	0.63085			1080.93	-0.11951
								3633	0.68214	0.62221			1082.79	-0.11711
								3632	0.66656	0.60756			1084.65	-0.11627
								3631	0.64846	0.59109			1086.52	-0.1161
								3630	0.62787	0.57287			1088.38	-0.11529
								3629	0.60428	0.55236			1090.25	-0.11247
								3628	0.57936	0.53091			1092.11	-0.10931
								3627	0.55516	0.51015			1093.97	-0.10331
								3626	0.53314	0.49115			1095.84	-0.09605
								3625	0.51409	0.47471			1097.7	-0.08632
								3624	0.49847	0.46119			1099.57	-0.07599
								3623	0.48621	0.45057			1101.43	-0.06411
								3622	0.47709	0.44263			1103.29	-0.05303
								3621	0.4712	0.43744			1105.16	-0.042
								3620	0.4683	0.43472			1107.02	-0.03378
								3619	0.46787	0.43398			1108.88	-0.02612
								3618	0.46952	0.435			1110.75	-0.02026
								3617	0.47277	0.43733			1112.61	-0.01581
								3616	0.47561	0.43931			1114.47	-0.01285
								3615	0.47559	0.43892			1116.34	-0.00968
								3614	0.47199	0.43539			1118.2	-0.00843
								3613	0.46573	0.4296			1120.07	-0.00743
								3612	0.46013	0.42429			1121.93	-0.00647
								3611	0.45808	0.42185			1123.79	-0.00641
								3610	0.45711	0.42048			1125.66	-0.00619
								3609	0.45579	0.41887			1127.52	-0.00581
								3608	0.4575	0.41995			1129.38	-0.00697
								3607	0.46361	0.42467			1131.25	-0.00661
								3606	0.47096	0.43024			1133.11	-0.00717
								3605	0.47543	0.43331			1134.97	-0.00817
								3604	0.47624	0.43321			1136.84	-0.00902
								3603	0.47525	0.4315			1138.7	-0.01145
								3602	0.47322	0.42881			1140.57	-0.015
								3601	0.46913	0.42437			1142.43	-0.01858
								3600	0.46169	0.41709			1144.29	-0.02358
								3599	0.45131	0.40746			1146.16	-0.02737
								3598	0.43986	0.39706			1148.02	-0.03046
								3597	0.42894	0.38724			1149.88	-0.03044
								3596	0.41914	0.37837			1151.75	-0.0283
								3595	0.41012	0.37011			1153.61	-0.02354
								3594	0.40129	0.36198			1155.47	-0.01867
								3593	0.39311	0.35439			1157.34	-0.0126
								3592	0.3868	0.34842			1159.2	-0.00659
								3591	0.38343	0.34509			1161.07	-0.00118
								3590	0.38351	0.34471			1162.93	0.00317
								3589	0.38673	0.34706			1164.79	0.00733
								3588	0.39291	0.35192			1166.66	0.00986
								3587	0.40195	0.35907			1168.52	0.0121
								3586	0.41235	0.36731			1170.38	0.01439
								3585	0.42119	0.37419			1172.25	0.01552
								3584	0.42634	0.37809			1174.11	0.01636
								3583	0.42809	0.37925			1175.97	0.01748
								3582	0.42667	0.37786			1177.84	0.01798
								3581	0.42134	0.37322			1179.7	0.0191
								3580	0.41212	0.36538			1181.57	0.01917
								3579	0.40017	0.35528			1183.43	0.0202
								3578	0.38718	0.34431			1185.29	0.02088
								3577	0.37442	0.33354			1187.16	0.02162
								3576	0.36249	0.32352			1189.02	0.02197
								3575	0.35135	0.31405			1190.88	0.0231
								3574	0.34072	0.30495			1192.75	0.02357
								3573	0.33027	0.2959			1194.61	0.02446
								3572	0.31938	0.28634			1196.47	0.0249
								3571	0.3079	0.2763			1198.34	0.02515
								3570	0.29707	0.26669			1200.2	0.02469
								3569	0.28739	0.25803			1202.07	0.02494
								3568	0.27817	0.24975			1203.93	0.02412
								3567	0.26994	0.24227			1205.79	0.02359
								3566	0.26373	0.23651			1207.66	0.0235
								3565	0.25971	0.23261			1209.52	0.0232
								3564	0.25706	0.22986			1211.38	0.02278
								3563	0.2548	0.2275			1213.25	0.02344
								3562	0.25256	0.22526			1215.11	0.02307
								3561	0.25046	0.22311			1216.98	0.0238
								3560	0.24869	0.22124			1218.84	0.02354
								3559	0.24776	0.22004			1220.7	0.02379
								3558	0.24844	0.22016			1222.57	0.02339
								3557	0.25136	0.22219			1224.43	0.02359
								3556	0.2567	0.22621			1226.29	0.02313
								3555	0.26358	0.2315			1228.16	0.02309
								3554	0.27044	0.23672			1230.02	0.02261
								3553	0.2756	0.24047			1231.88	0.02176
								3552	0.27768	0.24168			1233.75	0.02081
								3551	0.27635	0.23999			1235.61	0.02056
								3550	0.27293	0.23655			1237.48	0.01917
								3549	0.26913	0.23279			1239.34	0.01894
								3548	0.265	0.2287			1241.2	0.01752
								3547	0.26009	0.22393			1243.07	0.0163
								3546	0.25503	0.21912			1244.93	0.0165
								3545	0.25073	0.21499			1246.8	0.01604
								3544	0.24731	0.2117			1248.66	0.01566
								3543	0.24446	0.20902			1250.52	0.01566
								3542	0.24182	0.20656			1252.38	0.01516
								3541	0.2391	0.204			1254.25	0.0155
								3540	0.23603	0.20121			1256.11	0.01613
								3539	0.23271	0.1982			1257.98	0.01657
								3538	0.22886	0.19476			1259.84	0.01706
								3537	0.2244	0.19081			1261.7	0.01774
								3536	0.21971	0.18663			1263.57	0.0182
								3535	0.21521	0.18276			1265.43	0.01893
								3534	0.21112	0.17922			1267.3	0.01902
								3533	0.2071	0.17571			1269.16	0.01914
								3532	0.20272	0.17197			1271.02	0.01878
								3531	0.19809	0.16795			1272.89	0.01921
								3530	0.19301	0.1636			1274.75	0.01825
								3529	0.18749	0.15884			1276.61	0.01807
								3528	0.18169	0.15382			1278.48	0.01724
								3527	0.17584	0.14862			1280.34	0.01654
								3526	0.17035	0.14372			1282.2	0.01542
								3525	0.16587	0.13969			1284.07	0.01416
								3524	0.16285	0.13692			1285.93	0.01253
								3523	0.16124	0.13527			1287.8	0.01135
								3522	0.16036	0.13419			1289.66	0.00925
								3521	0.1594	0.13306			1291.52	0.0076
								3520	0.15786	0.13152			1293.39	0.00546
								3519	0.15595	0.12975			1295.25	0.00387
								3518	0.15414	0.12799			1297.11	0.00155
								3517	0.15255	0.12637			1298.98	0.000372436
								3516	0.15123	0.12495			1300.84	-0.000644357
								3515	0.15003	0.12358			1302.7	-0.00027405
								3514	0.14848	0.12194			1304.57	-0.000366171
								3513	0.14611	0.11969			1306.43	0.000140526
								3512	0.14281	0.1167			1308.3	0.000398384
								3511	0.13862	0.11305			1310.16	0.000918182
								3510	0.13355	0.1088			1312.02	0.00114
								3509	0.12777	0.10393			1313.89	0.000977427
								3508	0.1215	0.0986			1315.75	0.000622936
								3507	0.11516	0.09319			1317.61	0.000773063
								3506	0.1091	0.08805			1319.48	0
								3505	0.10371	0.08338			1321.34	0.00048976
								3504	0.09899	0.0793			1323.2	0.000265003
								3503	0.09517	0.07587			1325.07	0.000510446
								3502	0.09234	0.07331			1326.93	0.00141
								3501	0.09045	0.07159			1328.8	0.00191
								3500	0.08942	0.07051			1330.66	0.00317
								3499	0.08881	0.0698			1332.52	0.00432
								3498	0.08842	0.06931			1334.39	0.00421
								3497	0.0881	0.06885			1336.25	0.00435
								3496	0.08753	0.06824			1338.11	0.00325
								3495	0.08655	0.06724			1339.98	0.00412
								3494	0.08521	0.06596			1341.84	0.00404
								3493	0.08375	0.06464			1343.7	0.00591
								3492	0.08262	0.06358			1345.57	0.00399
								3491	0.0818	0.06283			1347.43	0.0046
								3490	0.08099	0.06208			1349.3	0.00345
								3489	0.07979	0.06096			1351.16	0.00284
								3488	0.07775	0.05926			1353.02	0.00159
								3487	0.07494	0.05698			1354.89	0.00107
								3486	0.07155	0.05426			1356.75	-0.00127
								3485	0.06809	0.05146			1358.62	-0.00153
								3484	0.06486	0.0488			1360.48	-0.00474
								3483	0.06198	0.04636			1362.34	-0.00662
								3482	0.05949	0.04419			1364.21	-0.00805
								3481	0.05728	0.04217			1366.07	-0.00712
								3480	0.05505	0.04019			1367.93	-0.00991
								3479	0.05286	0.03827			1369.8	-0.01076
								3478	0.05082	0.03654			1371.66	-0.01281
								3477	0.0489	0.03498			1373.52	-0.01467
								3476	0.04721	0.03361			1375.39	-0.01622
								3475	0.04575	0.03235			1377.25	-0.015
								3474	0.04436	0.0312			1379.12	-0.01437
								3473	0.04305	0.03011			1380.98	-0.01512
								3472	0.04179	0.02912			1382.84	-0.01167
								3471	0.04072	0.02828			1384.71	-0.01348
								3470	0.03995	0.02771			1386.57	-0.01002
								3469	0.03959	0.02744			1388.43	-0.01074
								3468	0.03951	0.02747			1390.3	-0.00419
								3467	0.03955	0.02758			1392.16	-0.00476
								3466	0.03932	0.02749			1394.02	-0.00418
								3465	0.0385	0.02695			1395.89	-0.00374
								3464	0.03704	0.02594			1397.75	-0.00341
								3463	0.03518	0.02461			1399.62	-0.00158
								3462	0.03293	0.02297			1401.48	-0.00298
								3461	0.03027	0.02094			1403.34	-0.000254922
								3460	0.02721	0.01862			1405.21	-0.00609
								3459	0.02388	0.01611			1407.07	-0.00253
								3458	0.02061	0.01367			1408.93	-0.00561
								3457	0.01757	0.0115			1410.8	-0.00387
								3456	0.01482	0.00952			1412.66	-0.00651
								3455	0.01237	0.00783			1414.53	-0.00306
								3454	0.01022	0.00643			1416.39	-0.00771
								3453	0.0084	0.00524			1418.25	-0.00699
								3452	0.0068	0.0042			1420.12	-0.00676
								3451	0.00549	0.00333			1421.98	-0.00502
								3450	0.00438	0.00258			1423.84	-0.00222
								3449	0.00351	0.00203			1425.71	-0.00487
								3448	0.00278	0.00156			1427.57	-0.000996448
								3447	0.00208	0.00106			1429.43	-0.00415
								3446	0.00131	0.000602552			1431.3	-0.00253
								3445	0.000605493	0.000186375			1433.16	-0.000790682
								3444	0.000101776	0			1435.03	-0.00441
								3443	0	4.44823e-05			1436.89	-0.0017
								3442	0.000481877	0.000556169			1438.75	-0.00365
								3441	0.00164	0.00159			1440.62	0.00256
								3440	0.00344	0.00317			1442.48	-0.00342
								3439	0.00564	0.00509			1444.34	0.00168
								3438	0.00801	0.00715			1446.21	-0.00407
								3437	0.01047	0.0093			1448.07	-0.000398255
								3436	0.013	0.01154			1449.93	-0.0049
								3435	0.01563	0.01387			1451.8	0.000831558
								3434	0.01812	0.01613			1453.66	-0.0058
								3433	0.02029	0.01811			1455.53	-0.00565
								3432	0.02191	0.01965			1457.39	-0.01085
								3431	0.02297	0.02076			1459.25	-0.00735
								3430	0.02357	0.02156			1461.12	-0.000686903
								3429	0.02405	0.02223			1462.98	-0.00657
								3428	0.02435	0.02274			1464.84	-0.00369
								3427	0.0246	0.02322			1466.71	-0.00733
								3426	0.02497	0.02382			1468.57	0.000251256
								3425	0.02575	0.02474			1470.43	-0.01009
								3424	0.0269	0.02603			1472.3	-0.00503
								3423	0.02842	0.02761			1474.16	-0.01337
								3422	0.03027	0.02941			1476.03	-0.00441
								3421	0.03238	0.03147			1477.89	-0.00966
								3420	0.03476	0.03372			1479.75	-0.00646
								3419	0.03736	0.03619			1481.62	-0.01094
								3418	0.04022	0.0388			1483.48	-0.01044
								3417	0.04325	0.04154			1485.34	-0.01336
								3416	0.04627	0.04428			1487.21	-0.01708
								3415	0.04938	0.04702			1489.07	-0.02327
								3414	0.05246	0.04975			1490.93	-0.0208
								3413	0.05559	0.05257			1492.8	-0.02371
								3412	0.05883	0.05547			1494.66	-0.02304
								3411	0.06209	0.05836			1496.53	-0.03313
								3410	0.06529	0.06123			1498.39	-0.03238
								3409	0.06838	0.06397			1500.25	-0.03349
								3408	0.07125	0.06657			1502.12	-0.03271
								3407	0.07378	0.0689			1503.98	-0.03921
								3406	0.0759	0.07091			1505.84	-0.04668
								3405	0.07757	0.07256			1507.71	-0.05589
								3404	0.07902	0.07402			1509.57	-0.04744
								3403	0.0803	0.07545			1511.44	-0.04763
								3402	0.08163	0.07691			1513.3	-0.04842
								3401	0.08315	0.0785			1515.16	-0.05259
								3400	0.08482	0.08033			1517.03	-0.04986
								3399	0.08687	0.08242			1518.89	-0.05757
								3398	0.08918	0.08478			1520.75	-0.04917
								3397	0.09172	0.08732			1522.62	-0.0578
								3396	0.09452	0.09005			1524.48	-0.0482
								3395	0.09754	0.09302			1526.35	-0.04732
								3394	0.10078	0.09619			1528.21	-0.04591
								3393	0.10424	0.09952			1530.07	-0.03771
								3392	0.10799	0.10306			1531.94	-0.04228
								3391	0.11203	0.10685			1533.8	-0.03287
								3390	0.11636	0.11088			1535.66	-0.03608
								3389	0.12106	0.11521			1537.53	-0.02764
								3388	0.1261	0.11979			1539.39	-0.03916
								3387	0.13133	0.1246			1541.25	-0.02753
								3386	0.13674	0.12953			1543.12	-0.0274
								3385	0.14227	0.13448			1544.98	-0.01847
								3384	0.14773	0.1393			1546.85	-0.01933
								3383	0.15296	0.14395			1548.71	-0.01535
								3382	0.15788	0.14833			1550.57	-0.01475
								3381	0.16254	0.15246			1552.44	-0.01634
								3380	0.16695	0.15642			1554.3	-0.01006
								3379	0.17111	0.16017			1556.16	-0.0197
								3378	0.17491	0.16361			1558.03	-0.01722
								3377	0.17838	0.16681			1559.89	-0.02178
								3376	0.1817	0.16985			1561.76	-0.01115
								3375	0.18495	0.17281			1563.62	-0.01033
								3374	0.18824	0.17579			1565.48	-0.01087
								3373	0.19163	0.17883			1567.35	-0.01441
								3372	0.19511	0.18195			1569.21	-0.01275
								3371	0.19867	0.18519			1571.07	-0.01475
								3370	0.20239	0.18855			1572.94	-0.01125
								3369	0.20612	0.19198			1574.8	-0.0179
								3368	0.20991	0.19544			1576.66	-0.01619
								3367	0.21384	0.199			1578.53	-0.0185
								3366	0.21784	0.20271			1580.39	-0.01341
								3365	0.22202	0.20652			1582.26	-0.01981
								3364	0.22638	0.21049			1584.12	-0.01789
								3363	0.23099	0.21464			1585.98	-0.02044
								3362	0.23581	0.219			1587.85	-0.02151
								3361	0.24087	0.2236			1589.71	-0.0231
								3360	0.24625	0.2284			1591.57	-0.02463
								3359	0.25186	0.23336			1593.44	-0.02593
								3358	0.25774	0.23856			1595.3	-0.0289
								3357	0.26386	0.24398			1597.16	-0.02893
								3356	0.27025	0.24958			1599.03	-0.03162
								3355	0.27673	0.25525			1600.89	-0.03183
								3354	0.28306	0.26079			1602.76	-0.03568
								3353	0.28908	0.26607			1604.62	-0.03464
								3352	0.29464	0.27096			1606.48	-0.03867
								3351	0.2998	0.27547			1608.35	-0.03696
								3350	0.30459	0.27972			1610.21	-0.04232
								3349	0.30911	0.28378			1612.07	-0.03664
								3348	0.31347	0.28772			1613.94	-0.04376
								3347	0.31787	0.29161			1615.8	-0.04197
								3346	0.3222	0.29554			1617.66	-0.04649
								3345	0.32651	0.29951			1619.53	-0.03975
								3344	0.33081	0.30349			1621.39	-0.04355
								3343	0.3351	0.30742			1623.26	-0.04209
								3342	0.33928	0.31122			1625.12	-0.0437
								3341	0.34323	0.31489			1626.98	-0.0392
								3340	0.34711	0.31839			1628.85	-0.04147
								3339	0.35087	0.32185			1630.71	-0.03733
								3338	0.35463	0.32535			1632.57	-0.03738
								3337	0.35846	0.3289			1634.44	-0.04031
								3336	0.36241	0.33253			1636.3	-0.03645
								3335	0.3664	0.33618			1638.16	-0.03565
								3334	0.37047	0.33992			1640.03	-0.02845
								3333	0.37473	0.34377			1641.89	-0.03032
								3332	0.37909	0.34771			1643.76	-0.02759
								3331	0.38352	0.35174			1645.62	-0.03099
								3330	0.38809	0.35587			1647.48	-0.02691
								3329	0.3927	0.36008			1649.35	-0.02272
								3328	0.39734	0.36432			1651.21	-0.02517
								3327	0.40185	0.36848			1653.07	-0.02507
								3326	0.40613	0.37238			1654.94	-0.02072
								3325	0.41013	0.37605			1656.8	-0.01333
								3324	0.41393	0.3795			1658.66	-0.01154
								3323	0.41742	0.38274			1660.53	-0.01404
								3322	0.42066	0.38572			1662.39	-0.00915
								3321	0.42362	0.38842			1664.26	-0.01005
								3320	0.42625	0.39087			1666.12	-0.00511
								3319	0.42876	0.39318			1667.98	-0.00812
								3318	0.43127	0.39551			1669.85	-0.0071
								3317	0.43394	0.39795			1671.71	-0.00367
								3316	0.43681	0.40053			1673.58	-0.0043
								3315	0.43974	0.40322			1675.44	-0.000542896
								3314	0.44277	0.40599			1677.3	-0.00268
								3313	0.44589	0.40884			1679.17	0.00241
								3312	0.449	0.4117			1681.03	-0.000806991
								3311	0.45199	0.4145			1682.89	-0.00739
								3310	0.45484	0.41708			1684.76	0.00386
								3309	0.45746	0.41946			1686.62	-0.00396
								3308	0.45981	0.42162			1688.48	0.00847
								3307	0.46199	0.42362			1690.35	-0.00301
								3306	0.46412	0.42555			1692.21	0.00944
								3305	0.46619	0.42751			1694.08	-0.00737
								3304	0.46845	0.42955			1695.94	0.01241
								3303	0.47079	0.43174			1697.8	-0.01096
								3302	0.4733	0.43405			1699.67	0.00746
								3301	0.47593	0.43648			1701.53	-0.00637
								3300	0.47867	0.43899			1703.39	0.0036
								3299	0.48145	0.44154			1705.26	0.00197
								3298	0.48424	0.44409			1707.12	0.0013
								3297	0.48703	0.44669			1708.98	0.00341
								3296	0.48982	0.44929			1710.85	0.00405
								3295	0.49249	0.4518			1712.71	0.00104
								3294	0.49502	0.45418			1714.58	0.00275
								3293	0.49721	0.45633			1716.44	-0.0059
								3292	0.49917	0.45821			1718.3	0.00469
								3291	0.50078	0.45984			1720.17	-0.000862077
								3290	0.5022	0.46124			1722.03	0.0061
								3289	0.50343	0.46253			1723.89	-0.000276834
								3288	0.50455	0.46371			1725.76	0.00427
								3287	0.50566	0.46484			1727.62	-0.000180881
								3286	0.5068	0.46602			1729.48	0.00277
								3285	0.50807	0.46729			1731.35	-0.00162
								3284	0.5095	0.46867			1733.21	-0.00372
								3283	0.51098	0.47014			1735.08	0.00131
								3282	0.51257	0.47166			1736.94	-0.00189
								3281	0.51425	0.47326			1738.8	0.00415
								3280	0.51598	0.47491			1740.67	-0.00419
								3279	0.51777	0.4766			1742.53	0.0015
								3278	0.51959	0.47827			1744.39	-0.001
								3277	0.52131	0.47991			1746.26	-0.00194
								3276	0.52302	0.48149			1748.12	-0.00145
								3275	0.52468	0.4831			1749.98	-0.00494
								3274	0.52637	0.48466			1751.85	8.79355e-05
								3273	0.52809	0.48627			1753.71	-0.00135
								3272	0.52975	0.48786			1755.58	-0.000819471
								3271	0.53134	0.4894			1757.44	-0.00133
								3270	0.53295	0.49091			1759.3	-0.00262
								3269	0.5345	0.49249			1761.17	-0.000309926
								3268	0.53616	0.49407			1763.03	-0.00398
								3267	0.53794	0.4958			1764.89	0
								3266	0.53996	0.4977			1766.76	-0.00343
								3265	0.54223	0.49986			1768.62	-0.00058702
								3264	0.54472	0.50214			1770.49	-0.00782
								3263	0.54717	0.50438			1772.35	-3.29393e-05
								3262	0.54936	0.50642			1774.21	-0.00662
								3261	0.55124	0.50821			1776.08	0.0016
								3260	0.55285	0.50978			1777.94	-0.00455
								3259	0.55404	0.51103			1779.8	-0.000591749
								3258	0.55499	0.51203			1781.67	-0.0031
								3257	0.55569	0.5129			1783.53	-0.00229
								3256	0.5564	0.51372			1785.39	-0.00212
								3255	0.55717	0.51464			1787.26	-0.00229
								3254	0.55807	0.51565			1789.12	-0.00181
								3253	0.55913	0.51676			1790.99	-0.00608
								3252	0.56039	0.51803			1792.85	-0.00268
								3251	0.56174	0.5194			1794.71	-0.00416
								3250	0.5632	0.52087			1796.58	-0.000248803
								3249	0.56472	0.52237			1798.44	-0.00513
								3248	0.56637	0.52392			1800.3	-0.00251
								3247	0.56805	0.5255			1802.17	-0.00369
								3246	0.56969	0.52708			1804.03	-0.0016
								3245	0.57139	0.52865			1805.89	-0.00366
								3244	0.57309	0.53022			1807.76	-0.00168
								3243	0.57477	0.53185			1809.62	-0.00346
								3242	0.57654	0.53354			1811.49	-0.00262
								3241	0.57844	0.5353			1813.35	-0.00302
								3240	0.58035	0.53714			1815.21	-0.00166
								3239	0.58226	0.53899			1817.08	-0.00275
								3238	0.58411	0.54082			1818.94	-0.00291
								3237	0.58594	0.54259			1820.81	-0.00188
								3236	0.58779	0.54442			1822.67	-0.00355
								3235	0.58977	0.54639			1824.53	-0.00382
								3234	0.59197	0.54849			1826.4	-0.0025
								3233	0.59427	0.55071			1828.26	-0.00633
								3232	0.59656	0.55291			1830.12	-0.00106
								3231	0.59871	0.55499			1831.99	-0.00517
								3230	0.60062	0.55687			1833.85	0.000426929
								3229	0.6023	0.55855			1835.71	-0.00455
								3228	0.60379	0.56009			1837.58	-0.00199
								3227	0.60515	0.56155			1839.44	-0.00337
								3226	0.60651	0.56298			1841.31	-0.00221
								3225	0.60786	0.56443			1843.17	-0.00751
								3224	0.60931	0.56602			1845.03	-0.00235
								3223	0.61091	0.56774			1846.9	-0.00582
								3222	0.61261	0.56955			1848.76	0.00022297
								3221	0.61451	0.57151			1850.62	-0.00606
								3220	0.61657	0.57357			1852.49	0.00029093
								3219	0.61877	0.57578			1854.35	-0.00495
								3218	0.62118	0.57814			1856.21	-0.00126
								3217	0.62369	0.58056			1858.08	-0.00444
								3216	0.62623	0.58294			1859.94	-0.00278
								3215	0.62872	0.58519			1861.81	-0.0041
								3214	0.63103	0.58732			1863.67	-0.00198
								3213	0.6332	0.58935			1865.53	-0.0048
								3212	0.63531	0.59135			1867.4	-0.00326
								3211	0.6374	0.59335			1869.26	-0.00608
								3210	0.63952	0.59548			1871.12	-0.00367
								3209	0.64183	0.59775			1872.99	-0.00344
								3208	0.64436	0.6002			1874.85	-0.00212
								3207	0.64708	0.60278			1876.71	-0.0039
								3206	0.64993	0.60551			1878.58	-0.00138
								3205	0.65287	0.60822			1880.44	-0.00406
								3204	0.65576	0.6109			1882.31	-0.000977878
								3203	0.65855	0.61351			1884.17	-0.00368
								3202	0.66122	0.61604			1886.03	-0.00164
								3201	0.66385	0.61849			1887.9	-0.00474
								3200	0.66642	0.6209			1889.76	-0.00176
								3199	0.6689	0.62329			1891.62	-0.00599
								3198	0.67132	0.62565			1893.49	-0.0015
								3197	0.67375	0.628			1895.35	-0.00353
								3196	0.67607	0.63023			1897.21	-0.0028
								3195	0.6782	0.63225			1899.08	-0.00464
								3194	0.67999	0.63406			1900.94	-0.00273
								3193	0.68161	0.63574			1902.81	-0.00501
								3192	0.68322	0.63737			1904.67	-0.00138
								3191	0.6848	0.63909			1906.53	-0.00384
								3190	0.68648	0.64087			1908.4	-0.00377
								3189	0.68835	0.64275			1910.26	-0.00567
								3188	0.69035	0.64474			1912.12	-0.00174
								3187	0.69256	0.64688			1913.99	-0.00303
								3186	0.69481	0.64909			1915.85	-0.00196
								3185	0.69715	0.65136			1917.71	-0.00236
								3184	0.69949	0.6536			1919.58	-0.00404
								3183	0.70168	0.65573			1921.44	-0.00631
								3182	0.70373	0.6577			1923.31	-0.0014
								3181	0.70566	0.65958			1925.17	-0.00387
								3180	0.70744	0.66145			1927.03	0.000131474
								3179	0.7093	0.66335			1928.9	-0.00218
								3178	0.71124	0.66531			1930.76	-0.00312
								3177	0.71328	0.66738			1932.62	-0.00431
								3176	0.71544	0.66955			1934.49	-0.00191
								3175	0.71776	0.67182			1936.35	-0.00668
								3174	0.72018	0.67419			1938.22	0.00153
								3173	0.72272	0.67662			1940.08	-0.00552
								3172	0.72535	0.6791			1941.94	-0.000956155
								3171	0.72799	0.68156			1943.81	-0.0018
								3170	0.73053	0.68397			1945.67	-0.00113
								3169	0.73294	0.68626			1947.53	-0.004
								3168	0.73521	0.68844			1949.4	0.00315
								3167	0.73748	0.69054			1951.26	-0.00222
								3166	0.73971	0.69264			1953.12	-0.000320154
								3165	0.7419	0.69467			1954.99	-0.00175
								3164	0.74391	0.69658			1956.85	-0.00218
								3163	0.74585	0.69833			1958.72	-0.00216
								3162	0.74753	0.69993			1960.58	0.00382
								3161	0.74905	0.70139			1962.44	-0.00333
								3160	0.75047	0.70285			1964.31	0.00877
								3159	0.75201	0.70434			1966.17	0.00148
								3158	0.75356	0.70589			1968.03	0.000401247
								3157	0.75508	0.70745			1969.9	0.00446
								3156	0.75666	0.70903			1971.76	0.00439
								3155	0.75832	0.71064			1973.62	0.000632702
								3154	0.76003	0.71231			1975.49	0.01007
								3153	0.76175	0.71403			1977.35	0.00493
								3152	0.76346	0.71568			1979.22	0.00721
								3151	0.76514	0.7173			1981.08	0.01092
								3150	0.7666	0.71876			1982.94	0.00331
								3149	0.76788	0.72008			1984.81	-0.00181
								3148	0.76913	0.72138			1986.67	0.00437
								3147	0.7703	0.72266			1988.54	0.00376
								3146	0.77145	0.72396			1990.4	0.00349
								3145	0.77265	0.72523			1992.26	0.00146
								3144	0.77382	0.72652			1994.13	0.0055
								3143	0.77503	0.72783			1995.99	0.000768773
								3142	0.77624	0.72913			1997.85	0.00571
								3141	0.77738	0.73046			1999.72	0.00524
								3140	0.77844	0.73172			2001.58	0.00367
								3139	0.77943	0.73285			2003.44	0.00367
								3138	0.78033	0.73389			2005.31	0.00148
								3137	0.78108	0.73484			2007.17	0.000401247
								3136	0.78165	0.73564			2009.04	0.00446
								3135	0.78211	0.73627			2010.9	0.00439
								3134	0.78235	0.73676			2012.76	0.000632702
								3133	0.78247	0.73709			2014.63	0.01007
								3132	0.7824	0.73731			2016.49	0.00493
								3131	0.78227	0.73744			2018.35	0.00721
								3130	0.78214	0.73761			2020.22	0.01092
								3129	0.78206	0.73782			2022.08	0.00331
								3128	0.78205	0.7381			2023.94	-0.00181
								3127	0.7822	0.73846			2025.81	0.00437
								3126	0.78251	0.739			2027.67	0.00376
								3125	0.78294	0.73963			2029.54	0.00349
								3124	0.7835	0.74037			2031.4	0.00146
								3123	0.78432	0.74125			2033.26	0.0055
								3122	0.78545	0.74235			2035.13	0.000768773
								3121	0.78691	0.74369			2036.99	0.00571
								3120	0.78859	0.74522			2038.85	0.00524
								3119	0.79026	0.74679			2040.72	0.00367
								3118	0.79186	0.74827			2042.58	0.0048
								3117	0.79331	0.74969			2044.44	0.0031
								3116	0.79466	0.75104			2046.31	0.00919
								3115	0.79605	0.7524			2048.17	0.0033
								3114	0.79752	0.75383			2050.04	0.00794
								3113	0.79891	0.75519			2051.9	0.00243
								3112	0.80028	0.75651			2053.76	0.00261
								3111	0.8016	0.75778			2055.63	0.00526
								3110	0.80289	0.7591			2057.49	0.00915
								3109	0.8043	0.76049			2059.35	0.0071
								3108	0.80573	0.76196			2061.22	0.00763
								3107	0.80715	0.76344			2063.08	0.00632
								3106	0.80865	0.76495			2064.95	0.00769
								3105	0.81015	0.76644			2066.81	0.00684
								3104	0.81167	0.76793			2068.67	0.00753
								3103	0.81317	0.76941			2070.54	0.00148
								3102	0.81468	0.77088			2072.4	0.000401247
								3101	0.81614	0.77232			2074.26	0.00446
								3100	0.81755	0.77372			2076.13	0.00439
								3099	0.81899	0.77509			2077.99	0.000632702
								3098	0.82031	0.77637			2079.85	0.01007
								3097	0.82155	0.77759			2081.72	0.00493
								3096	0.8227	0.77871			2083.58	0.00721
								3095	0.82368	0.7797			2085.45	0.01092
								3094	0.82466	0.78062			2087.31	0.00331
								3093	0.82556	0.78149			2089.17	-0.00181
								3092	0.82649	0.78239			2091.04	0.00437
								3091	0.82747	0.78333			2092.9	0.00376
								3090	0.82867	0.78442			2094.76	0.00349
								3089	0.83008	0.78566			2096.63	0.00146
								3088	0.8317	0.78708			2098.49	0.0055
								3087	0.83344	0.78862			2100.36	0.000768773
								3086	0.83521	0.79021			2102.22	0.00571
								3085	0.83689	0.79172			2104.08	0.00524
								3084	0.83841	0.79307			2105.95	0.00367
								3083	0.83965	0.79419			2107.81	0.00536
								3082	0.84056	0.79501			2109.67	0.00253
								3081	0.84113	0.79553			2111.54	0.01031
								3080	0.84138	0.79582			2113.4	0.0048
								3079	0.84139	0.79597			2115.26	0.00148
								3078	0.84144	0.79615			2117.13	0.000401247
								3077	0.84165	0.79648			2118.99	0.00446
								3076	0.84211	0.79703			2120.86	0.00439
								3075	0.84284	0.79776			2122.72	0.000632702
								3074	0.84358	0.79856			2124.58	0.01007
								3073	0.84437	0.79932			2126.45	0.00493
								3072	0.84511	0.80012			2128.31	0.00721
								3071	0.84583	0.80092			2130.17	0.01092
								3070	0.84675	0.80181			2132.04	0.00331
								3069	0.84779	0.80284			2133.9	-0.00181
								3068	0.84892	0.80395			2135.76	0.00437
								3067	0.85006	0.80507			2137.63	0.00376
								3066	0.85111	0.80605			2139.49	0.00349
								3065	0.85191	0.80686			2141.36	0.00146
								3064	0.8525	0.80747			2143.22	0.0055
								3063	0.85291	0.80797			2145.08	0.000768773
								3062	0.85329	0.80842			2146.95	0.00571
								3061	0.85371	0.80893			2148.81	0.00524
								3060	0.85434	0.80957			2150.67	0.00367
								3059	0.85515	0.81036			2152.54	0.00919
								3058	0.85624	0.81136			2154.4	0.00591
								3057	0.85751	0.81254			2156.26	0.00679
								3056	0.85906	0.81393			2158.13	0.00464
								3055	0.86089	0.81551			2159.99	0.01741
								3054	0.86295	0.81731			2161.86	0.01105
								3053	0.86518	0.81923			2163.72	0.01231
								3052	0.86742	0.82114			2165.58	0.00802
								3051	0.86942	0.8229			2167.45	0.00408
								3050	0.87109	0.82435			2169.31	0.01098
								3049	0.87222	0.82534			2171.17	0.00562
								3048	0.87285	0.82595			2173.04	0.00296
								3047	0.87311	0.82627			2174.9	0.00831
								3046	0.87321	0.82647			2176.76	0.00321
								3045	0.87331	0.82667			2178.63	0.00755
								3044	0.87354	0.8269			2180.49	0.00938
								3043	0.87374	0.82718			2182.36	0.00416
								3042	0.87398	0.82747			2184.22	0.00416
								3041	0.87412	0.8277			2186.08	0.00248
								3040	0.87413	0.82786			2187.95	0.00632
								3039	0.87414	0.82799			2189.81	0.00661
								3038	0.87415	0.82823			2191.68	0.00335
								3037	0.8744	0.8286			2193.54	-0.000121086
								3036	0.87485	0.8291			2195.4	0.00404
								3035	0.87534	0.82969			2197.27	0.000832414
								3034	0.87588	0.83035			2199.13	0.00544
								3033	0.8765	0.83105			2200.99	0.00128
								3032	0.87715	0.83175			2202.86	0.00522
								3031	0.87788	0.83254			2204.72	0.000156225
								3030	0.8787	0.83336			2206.58	-0.00277
								3029	0.87949	0.83416			2208.45	0.00114
								3028	0.88029	0.83494			2210.31	0
								3027	0.88105	0.83569			2212.18	-0.00327
								3026	0.88187	0.83644			2214.04	-0.00033039
								3025	0.88278	0.83731			2215.9	-0.00213
								3024	0.88391	0.83829			2217.77	-0.00072607
								3023	0.88513	0.83945			2219.63	0.00208
								3022	0.88657	0.84072			2221.49	0.00285
								3021	0.88811	0.84208			2223.36	-0.00142
								3020	0.88967	0.84344			2225.22	-0.0032
								3019	0.89116	0.84476			2227.08	-0.000492704
								3018	0.89246	0.84593			2228.95	-0.00299
								3017	0.8935	0.84693			2230.81	-0.00459
								3016	0.89435	0.84769			2232.68	-0.00362
								3015	0.895	0.84832			2234.54	-0.00174
								3014	0.89559	0.84888			2236.4	-0.00299
								3013	0.89627	0.84949			2238.27	-0.0012
								3012	0.89707	0.85019			2240.13	-0.000402336
								3011	0.8979	0.85096			2241.99	0.00039345
								3010	0.8988	0.85175			2243.86	-0.00215
								3009	0.89965	0.85254			2245.72	-0.000625
								3008	0.90061	0.85339			2247.59	-0.00288
								3007	0.90155	0.85421			2249.45	-0.0034
								3006	0.90246	0.85505			2251.31	-0.000970994
								3005	0.90338	0.85589			2253.18	-0.000566728
								3004	0.90436	0.85676			2255.04	-0.00125
								3003	0.90537	0.85766			2256.9	-0.00299
								3002	0.9064	0.85857			2258.77	-0.00215
								3001	0.90743	0.85948			2260.63	-0.00171
								3000	0.90846	0.86042			2262.49	-0.00168
								2999	0.90946	0.86127			2264.36	-0.00245
								2998	0.9104	0.86205			2266.22	-0.00224
								2997	0.91117	0.86267			2268.09	-0.00313
								2996	0.91174	0.86315			2269.95	-0.00348
								2995	0.91213	0.86346			2271.81	-0.00128
								2994	0.91242	0.86369			2273.68	-0.00127
								2993	0.91267	0.86393			2275.54	-0.00175
								2992	0.91304	0.86416			2277.4	-0.002
								2991	0.91337	0.8644			2279.27	-0.00286
								2990	0.91369	0.8646			2281.13	-0.00372
								2989	0.91392	0.86475			2282.99	-0.00127
								2988	0.91415	0.86482			2284.86	-0.00293
								2987	0.9143	0.86489			2286.72	-0.00196
								2986	0.91445	0.8649			2288.59	-0.00309
								2985	0.9146	0.86498			2290.45	-0.0021
								2984	0.91476	0.86506			2292.31	-0.00347
								2983	0.91502	0.86512			2294.18	-0.000708269
								2982	0.9153	0.86521			2296.04	-0.00235
								2981	0.91556	0.86529			2297.9	-0.00245
								2980	0.91572	0.86528			2299.77	-0.00253
								2979	0.91582	0.86519			2301.63	-0.00293
								2978	0.9158	0.86497			2303.49	-0.00373
								2977	0.91571	0.86466			2305.36	-0.00216
								2976	0.91561	0.86426			2307.22	-0.00307
								2975	0.91545	0.86382			2309.09	-0.00294
								2974	0.91525	0.86336			2310.95	-0.00254
								2973	0.91502	0.86281			2312.81	-0.00172
								2972	0.91477	0.86227			2314.68	-0.0028
								2971	0.9145	0.86168			2316.54	-0.00123
								2970	0.91431	0.86109			2318.4	-0.00216
								2969	0.91408	0.86053			2320.27	-0.00204
								2968	0.91398	0.86008			2322.13	-0.0031
								2967	0.91387	0.85969			2323.99	-0.00288
								2966	0.91383	0.85938			2325.86	-0.00194
								2965	0.91392	0.85909			2327.72	-0.000826102
								2964	0.91406	0.85891			2329.59	-0.00335
								2963	0.91424	0.85878			2331.45	-0.00151
								2962	0.91448	0.85871			2333.31	-0.000902849
								2961	0.91471	0.85867			2335.18	-0.000570603
								2960	0.91499	0.85868			2337.04	-0.00124
								2959	0.91531	0.85873			2338.91	-0.0016
								2958	0.91558	0.85877			2340.77	-0.00243
								2957	0.9158	0.85886			2342.63	-0.00255
								2956	0.91607	0.85895			2344.5	-0.00166
								2955	0.91632	0.85908			2346.36	-0.00139
								2954	0.91655	0.85922			2348.22	0.000343486
								2953	0.91674	0.85938			2350.09	-0.00142
								2952	0.91688	0.85947			2351.95	-0.000733584
								2951	0.91696	0.85958			2353.81	-0.0016
								2950	0.91702	0.85958			2355.68	-0.000470142
								2949	0.91699	0.8595			2357.54	-0.00211
								2948	0.91683	0.85935			2359.41	0.000550198
								2947	0.91653	0.85911			2361.27	-0.000481146
								2946	0.91614	0.85866			2363.13	-0.000476432
								2945	0.91558	0.85802			2365	-0.000326996
								2944	0.91479	0.85718			2366.86	-0.0018
								2943	0.91385	0.85614			2368.72	-0.00191
								2942	0.91271	0.85491			2370.59	-0.0001652
								2941	0.91137	0.85348			2372.45	-0.000799884
								2940	0.90993	0.85189			2374.31	-0.00042814
								2939	0.90839	0.85012			2376.18	-0.00123
								2938	0.90672	0.8482			2378.04	-0.000848068
								2937	0.90495	0.84613			2379.91	-0.00117
								2936	0.90317	0.84395			2381.77	0.000631062
								2935	0.90129	0.84163			2383.63	-0.000690422
								2934	0.89943	0.83913			2385.5	0.000345652
								2933	0.89746	0.83641			2387.36	-5.88417e-05
								2932	0.89552	0.83348			2389.22	-0.000793096
								2931	0.89363	0.83042			2391.09	5.89582e-05
								2930	0.89179	0.82732			2392.95	0.000673554
								2929	0.89012	0.82425			2394.82	-0.000710709
								2928	0.88866	0.82138			2396.68	-0.000236886
								2927	0.88744	0.81877			2398.54	-0.0007782
								2926	0.88654	0.81651			2400.41	8.34166e-05
								2925	0.88598	0.81467			2402.27	-0.0009114
								2924	0.88576	0.81333			2404.13	0.000549127
								2923	0.88594	0.81249			2406	-0.000167177
								2922	0.88646	0.81212			2407.86	0.000243456
								2921	0.88731	0.81229			2409.72	-0.000201447
								2920	0.88847	0.81291			2411.59	0.000832119
								2919	0.88999	0.81401			2413.45	0.000541502
								2918	0.89178	0.81556			2415.32	0.000222289
								2917	0.89381	0.8175			2417.18	0.000552585
								2916	0.89612	0.81984			2419.04	-5.09145e-06
								2915	0.8986	0.82254			2420.91	-0.000705925
								2914	0.90121	0.82551			2422.77	0.000220731
								2913	0.9039	0.8287			2424.63	0.000713365
								2912	0.90662	0.83202			2426.5	0.000378431
								2911	0.90927	0.83548			2428.36	-0.000645503
								2910	0.91187	0.83901			2430.22	0.000509451
								2909	0.91451	0.84259			2432.09	-0.00106
								2908	0.91704	0.84617			2433.95	-0.00115
								2907	0.91954	0.8497			2435.82	-0.000276583
								2906	0.92198	0.85312			2437.68	-0.00245
								2905	0.92418	0.85637			2439.54	0.000950239
								2904	0.92625	0.85937			2441.41	-0.000425447
								2903	0.92813	0.86211			2443.27	-0.000529911
								2902	0.92974	0.86446			2445.13	-0.00179
								2901	0.93111	0.86642			2447	-0.00109
								2900	0.93227	0.86799			2448.86	-0.00226
								2899	0.9332	0.86922			2450.72	-0.000715019
								2898	0.93403	0.87015			2452.59	-2.9215e-05
								2897	0.93479	0.87096			2454.45	-0.00226
								2896	0.93555	0.87169			2456.32	-0.000639483
								2895	0.93627	0.87238			2458.18	-0.00147
								2894	0.93698	0.87312			2460.04	-0.00208
								2893	0.9377	0.87385			2461.91	-2.05565e-05
								2892	0.93836	0.87456			2463.77	-0.00204
								2891	0.93906	0.87528			2465.63	-0.00158
								2890	0.93971	0.87599			2467.5	-0.00079419
								2889	0.94025	0.87663			2469.36	-0.00134
								2888	0.94075	0.87718			2471.22	-0.00267
								2887	0.94114	0.87769			2473.09	-0.00113
								2886	0.94149	0.8781			2474.95	-0.00101
								2885	0.94174	0.87846			2476.82	-0.00158
								2884	0.94189	0.87872			2478.68	-0.00212
								2883	0.94199	0.87885			2480.54	-0.00216
								2882	0.94199	0.87894			2482.41	-0.00268
								2881	0.94182	0.87887			2484.27	-0.000541262
								2880	0.94144	0.87868			2486.14	-0.00193
								2879	0.941	0.87839			2488	-0.00158
								2878	0.94043	0.878			2489.86	-0.00174
								2877	0.93982	0.87753			2491.72	-0.00217
								2876	0.93918	0.87703			2493.59	-0.00195
								2875	0.93854	0.87651			2495.45	-0.00118
								2874	0.93791	0.87604			2497.32	-0.00171
								2873	0.9374	0.87561			2499.18	-0.00106
								2872	0.93687	0.87523			2501.04	-0.000814494
								2871	0.93636	0.87493			2502.91	-0.00163
								2870	0.93593	0.87461			2504.77	-0.0014
								2869	0.9355	0.87425			2506.64	-0.0012
								2868	0.93499	0.87376			2508.5	-0.00127
								2867	0.93442	0.87306			2510.36	-0.00131
								2866	0.93363	0.87203			2512.23	-0.000871692
								2865	0.93263	0.87062			2514.09	-0.00147
								2864	0.93149	0.86888			2515.95	-0.00252
								2863	0.93021	0.86698			2517.82	-0.000302436
								2862	0.92894	0.86495			2519.68	-0.00111
								2861	0.92771	0.86296			2521.54	-0.000191266
								2860	0.92669	0.86114			2523.41	-0.00060019
								2859	0.92587	0.85948			2525.27	-0.00231
								2858	0.92521	0.85805			2527.14	0.00084774
								2857	0.92478	0.8569			2529	-0.000436754
								2856	0.92457	0.85603			2530.86	-0.00187
								2855	0.9245	0.85545			2532.73	-0.000269984
								2854	0.92469	0.8551			2534.59	-0.00156
								2853	0.92501	0.85508			2536.45	-0.00232
								2852	0.92557	0.85534			2538.32	-0.000375448
								2851	0.92629	0.85586			2540.18	-0.000867281
								2850	0.92715	0.85667			2542.04	-0.00288
								2849	0.92815	0.85771			2543.91	-0.000664212
								2848	0.92925	0.85905			2545.77	-0.00125
								2847	0.93043	0.86059			2547.64	-0.000598082
								2846	0.93176	0.86235			2549.5	-0.00158
								2845	0.93329	0.86437			2551.36	-0.00145
								2844	0.93496	0.86664			2553.23	-0.00134
								2843	0.93674	0.86913			2555.09	-0.000153109
								2842	0.93862	0.87178			2556.95	-0.00205
								2841	0.94053	0.8746			2558.82	-0.000680727
								2840	0.94254	0.87753			2560.68	-0.000895223
								2839	0.94454	0.88045			2562.55	-0.00193
								2838	0.94643	0.88326			2564.41	-0.000388323
								2837	0.94822	0.88591			2566.27	0.000770693
								2836	0.94981	0.88826			2568.14	-0.000529451
								2835	0.95112	0.89023			2570	-0.00102
								2834	0.9521	0.89176			2571.86	-0.00138
								2833	0.95276	0.89282			2573.73	-0.000299145
								2832	0.95312	0.89349			2575.59	-0.00131
								2831	0.95332	0.89383			2577.45	-0.000916295
								2830	0.95344	0.89403			2579.32	-0.00201
								2829	0.9535	0.8942			2581.18	-7.85827e-05
								2828	0.95364	0.89439			2583.05	0.000388441
								2827	0.95382	0.8946			2584.91	0.000333007
								2826	0.95402	0.89485			2586.77	-0.00115
								2825	0.95413	0.89508			2588.64	0.000396497
								2824	0.95424	0.89532			2590.5	-0.000928657
								2823	0.95437	0.89553			2592.36	-9.85505e-05
								2822	0.95451	0.8957			2594.23	0.000465963
								2821	0.95461	0.89585			2596.09	-0.00106
								2820	0.95473	0.89597			2597.95	-0.000142494
								2819	0.95482	0.89611			2599.82	0.000838509
								2818	0.95494	0.89625			2601.68	-0.000952045
								2817	0.95504	0.8964			2603.55	0.000940942
								2816	0.9551	0.89655			2605.41	-9.76747e-05
								2815	0.95521	0.89667			2607.27	5.98515e-05
								2814	0.95529	0.8968			2609.14	0.000587978
								2813	0.95536	0.89689			2611	0.000123711
								2812	0.95547	0.89701			2612.86	-0.000748692
								2811	0.95557	0.89715			2614.73	0.000360914
								2810	0.95566	0.89727			2616.59	-0.000605123
								2809	0.95573	0.89737			2618.45	-6.51363e-05
								2808	0.95579	0.89745			2620.32	0.00032902
								2807	0.95584	0.89752			2622.18	-0.000285626
								2806	0.95593	0.89759			2624.05	0.00057629
								2805	0.95603	0.89765			2625.91	0.000626306
								2804	0.95606	0.8977			2627.77	-0.00073609
								2803	0.9561	0.89775			2629.64	0.000156856
								2802	0.95616	0.89782			2631.5	-0.000565158
								2801	0.95623	0.89789			2633.36	-0.000293664
								2800	0.9563	0.89796			2635.23	0.000283772
								2799	0.95638	0.89804			2637.09	-0.000346092
								2798	0.95645	0.89812			2638.95	-0.000691838
								2797	0.95653	0.89819			2640.82	-0.000704142
								2796	0.95661	0.89831			2642.68	-0.000795016
								2795	0.95668	0.89843			2644.55	-0.000529732
								2794	0.95675	0.89856			2646.41	-0.0014
								2793	0.9568	0.89868			2648.27	-0.0003519
								2792	0.95685	0.8988			2650.14	-0.000942866
								2791	0.95688	0.89891			2652	-0.00072924
								2790	0.95698	0.89902			2653.86	-0.000908254
								2789	0.95707	0.89912			2655.73	0
								2788	0.95717	0.89921			2657.59	-0.000933046
								2787	0.95727	0.89934			2659.46	-0.000648442
								2786	0.95737	0.89946			2661.32	-0.00118
								2785	0.95746	0.89958			2663.18	-0.000687254
								2784	0.95756	0.8997			2665.05	-0.00129
								2783	0.95765	0.8998			2666.91	-0.000796495
								2782	0.95773	0.89991			2668.77	-0.00129
								2781	0.95781	0.9			2670.64	-0.00146
								2780	0.95789	0.90008			2672.5	-0.00204
								2779	0.95795	0.90015			2674.36	-0.00124
								2778	0.958	0.9002			2676.23	-0.00216
								2777	0.95805	0.90024			2678.09	-0.00211
								2776	0.95808	0.90027			2679.96	-0.00287
								2775	0.9581	0.90028			2681.82	-0.0022
								2774	0.95811	0.90023			2683.68	-0.00227
								2773	0.9581	0.90017			2685.55	-0.00264
								2772	0.95808	0.90015			2687.41	-0.00274
								2771	0.95804	0.90013			2689.27	-0.00257
								2770	0.95799	0.90011			2691.14	-0.00328
								2769	0.95793	0.90009			2693	-0.00352
								2768	0.95795	0.90011			2694.86	-0.00337
								2767	0.95796	0.90014			2696.73	-0.00336
								2766	0.95792	0.90018			2698.59	-0.00406
								2765	0.9579	0.90022			2700.46	-0.00339
								2764	0.95789	0.90027			2702.32	-0.00383
								2763	0.9579	0.90032			2704.18	-0.00345
								2762	0.95791	0.90037			2706.05	-0.00376
								2761	0.95795	0.90043			2707.91	-0.00384
								2760	0.95799	0.90049			2709.78	-0.00511
								2759	0.95804	0.90056			2711.64	-0.0041
								2758	0.9581	0.90062			2713.5	-0.00505
								2757	0.95817	0.90068			2715.37	-0.0045
								2756	0.95825	0.90075			2717.23	-0.00426
								2755	0.95833	0.90081			2719.09	-0.00448
								2754	0.95842	0.90087			2720.96	-0.00491
								2753	0.95851	0.90093			2722.82	-0.0049
								2752	0.95861	0.90099			2724.68	-0.00551
								2751	0.9587	0.901			2726.55	-0.00447
								2750	0.9588	0.90102			2728.41	-0.00541
								2749	0.9589	0.90105			2730.28	-0.00534
								2748	0.95899	0.90108			2732.14	-0.00586
								2747	0.95908	0.90112			2734	-0.00547
								2746	0.95917	0.90115			2735.87	-0.00628
								2745	0.95925	0.90119			2737.73	-0.00597
								2744	0.95933	0.90122			2739.59	-0.00691
								2743	0.9594	0.90126			2741.46	-0.00622
								2742	0.95946	0.90128			2743.32	-0.00691
								2741	0.95946	0.9013			2745.18	-0.00654
								2740	0.95946	0.90132			2747.05	-0.00727
								2739	0.95947	0.90138			2748.91	-0.00704
								2738	0.95948	0.9014			2750.78	-0.0076
								2737	0.9595	0.90143			2752.64	-0.00726
								2736	0.95951	0.90148			2754.5	-0.00729
								2735	0.95952	0.90154			2756.37	-0.00764
								2734	0.9596	0.90161			2758.23	-0.009
								2733	0.95961	0.90169			2760.09	-0.00842
								2732	0.95962	0.90174			2761.96	-0.00807
								2731	0.95964	0.9018			2763.82	-0.00893
								2730	0.95968	0.90188			2765.68	-0.00865
								2729	0.95974	0.90198			2767.55	-0.00865
								2728	0.95982	0.90208			2769.41	-0.00975
								2727	0.95992	0.90219			2771.28	-0.00887
								2726	0.96004	0.90231			2773.14	-0.00997
								2725	0.96017	0.90244			2775	-0.00956
								2724	0.96032	0.90253			2776.87	-0.00985
								2723	0.96047	0.90263			2778.73	-0.00929
								2722	0.96063	0.90274			2780.59	-0.01057
								2721	0.9608	0.90286			2782.46	-0.00974
								2720	0.96091	0.90298			2784.32	-0.01075
								2719	0.96104	0.9031			2786.18	-0.01073
								2718	0.96119	0.90318			2788.05	-0.01095
								2717	0.96135	0.90327			2789.91	-0.01068
								2716	0.96152	0.90341			2791.78	-0.01118
								2715	0.96169	0.90356			2793.64	-0.01137
								2714	0.96187	0.90373			2795.5	-0.01185
								2713	0.96204	0.90386			2797.37	-0.01137
								2712	0.96222	0.90401			2799.23	-0.01177
								2711	0.96233	0.90417			2801.09	-0.0122
								2710	0.96244	0.90434			2802.96	-0.0126
								2709	0.96256	0.90452			2804.82	-0.01188
								2708	0.96268	0.9047			2806.69	-0.01325
								2707	0.96279	0.90484			2808.55	-0.01253
								2706	0.96297	0.90498			2810.41	-0.01368
								2705	0.96316	0.90513			2812.28	-0.01344
								2704	0.96335	0.90527			2814.14	-0.01364
								2703	0.96353	0.90546			2816	-0.01369
								2702	0.96372	0.90562			2817.87	-0.01452
								2701	0.96384	0.90578			2819.73	-0.01424
								2700	0.96396	0.90595			2821.59	-0.01469
								2699	0.96409	0.90612			2823.46	-0.01479
								2698	0.96422	0.90629			2825.32	-0.0153
								2697	0.96435	0.90651			2827.19	-0.01532
								2696	0.96454	0.90672			2829.05	-0.01578
								2695	0.96473	0.90694			2830.91	-0.01513
								2694	0.96493	0.90711			2832.78	-0.01651
								2693	0.96507	0.90729			2834.64	-0.01679
								2692	0.96523	0.90746			2836.5	-0.01609
								2691	0.96539	0.90763			2838.37	-0.01645
								2690	0.96556	0.90776			2840.23	-0.01722
								2689	0.96574	0.90793			2842.09	-0.01789
								2688	0.9659	0.90811			2843.96	-0.01764
								2687	0.96606	0.90829			2845.82	-0.01644
								2686	0.96621	0.90847			2847.69	-0.01819
								2685	0.96636	0.90861			2849.55	-0.01808
								2684	0.96653	0.90874			2851.41	-0.01875
								2683	0.96671	0.90893			2853.28	-0.01789
								2682	0.96691	0.90911			2855.14	-0.01824
								2681	0.9671	0.9093			2857.01	-0.01829
								2680	0.96729	0.90944			2858.87	-0.01851
								2679	0.96748	0.90959			2860.73	-0.01816
								2678	0.96761	0.90979			2862.6	-0.01905
								2677	0.96774	0.90999			2864.46	-0.01938
								2676	0.96794	0.91016			2866.32	-0.0196
								2675	0.96816	0.91033			2868.19	-0.01915
								2674	0.96839	0.91051			2870.05	-0.01947
								2673	0.96862	0.91069			2871.91	-0.02042
								2672	0.9688	0.91088			2873.78	-0.01962
								2671	0.969	0.91108			2875.64	-0.01879
								2670	0.9692	0.9113			2877.51	-0.01951
								2669	0.9694	0.91151			2879.37	-0.01913
								2668	0.96961	0.91169			2881.23	-0.01967
								2667	0.96975	0.91193			2883.1	-0.0187
								2666	0.96997	0.91217			2884.96	-0.0188
								2665	0.97021	0.91243			2886.82	-0.01843
								2664	0.97046	0.91269			2888.69	-0.01847
								2663	0.97072	0.91292			2890.55	-0.01696
								2662	0.97099	0.91314			2892.41	-0.01836
								2661	0.97125	0.91337			2894.28	-0.01661
								2660	0.97144	0.9136			2896.14	-0.0166
								2659	0.97165	0.91386			2898.01	-0.01587
								2658	0.97192	0.91408			2899.87	-0.01594
								2657	0.97221	0.9143			2901.73	-0.01349
								2656	0.9725	0.91452			2903.6	-0.01663
								2655	0.97279	0.91478			2905.46	-0.0152
								2654	0.97302	0.915			2907.32	-0.01324
								2653	0.97326	0.91523			2909.19	-0.01292
								2652	0.9735	0.91546			2911.05	-0.01368
								2651	0.97373	0.91568			2912.91	-0.01246
								2650	0.97403	0.91591			2914.78	-0.01359
								2649	0.97433	0.91614			2916.64	-0.01296
								2648	0.97462	0.91637			2918.51	-0.01326
								2647	0.97491	0.9166			2920.37	-0.01341
								2646	0.97512	0.91679			2922.23	-0.01263
								2645	0.97534	0.91702			2924.1	-0.01107
								2644	0.97554	0.91725			2925.96	-0.01376
								2643	0.9758	0.91748			2927.82	-0.01104
								2642	0.97607	0.91771			2929.69	-0.01236
								2641	0.97632	0.91793			2931.55	-0.0126
								2640	0.97651	0.91816			2933.41	-0.01174
								2639	0.9767	0.91839			2935.28	-0.01162
								2638	0.97688	0.91861			2937.14	-0.01148
								2637	0.97712	0.91883			2939.01	-0.00981
								2636	0.97736	0.91906			2940.87	-0.0105
								2635	0.9776	0.9193			2942.73	-0.00916
								2634	0.97778	0.91953			2944.6	-0.00911
								2633	0.97795	0.91976			2946.46	-0.00872
								2632	0.97819	0.92			2948.32	-0.00944
								2631	0.97845	0.92025			2950.19	-0.00734
								2630	0.97871	0.9205			2952.05	-0.00862
								2629	0.97896	0.92074			2953.91	-0.0066
								2628	0.97916	0.92098			2955.78	-0.00654
								2627	0.97935	0.92122			2957.64	-0.00693
								2626	0.97955	0.92147			2959.51	-0.00673
								2625	0.97982	0.92171			2961.37	-0.00474
								2624	0.98009	0.92194			2963.23	-0.0067
								2623	0.98036	0.92216			2965.1	-0.00574
								2622	0.98063	0.92239			2966.96	-0.00472
								2621	0.98083	0.92262			2968.82	-0.00361
								2620	0.98103	0.92284			2970.69	-0.00525
								2619	0.9813	0.92309			2972.55	-0.00325
								2618	0.98158	0.92334			2974.42	-0.00556
								2617	0.98187	0.92354			2976.28	-0.0028
								2616	0.98215	0.92373			2978.14	-0.0027
								2615	0.98243	0.92396			2980.01	-0.00327
								2614	0.98264	0.92419			2981.87	-0.00347
								2613	0.98285	0.92437			2983.73	-0.00199
								2612	0.98305	0.92455			2985.6	-0.00324
								2611	0.98332	0.92478			2987.46	-0.00218
								2610	0.98358	0.925			2989.32	-0.00297
								2609	0.98384	0.92522			2991.19	-0.00294
								2608	0.98403	0.9254			2993.05	-0.00148
								2607	0.98423	0.92557			2994.92	-0.001
								2606	0.98442	0.92578			2996.78	-0.00217
								2605	0.98468	0.92599			2998.64	0.000177156
								2604	0.98494	0.9262			3000.51	-0.00193
								2603	0.98519	0.92635			3002.37	-0.00178
								2602	0.98538	0.92655			3004.23	-0.00197
								2601	0.98558	0.92676			3006.1	0.000224684
								2600	0.98577	0.92696			3007.96	-0.00167
								2599	0.98603	0.92716			3009.82	-0.000611437
								2598	0.9863	0.92739			3011.69	-0.000419083
								2597	0.98656	0.92759			3013.55	-0.00108
								2596	0.98682	0.92778			3015.42	-0.00119
								2595	0.98707	0.92798			3017.28	2.62697e-05
								2594	0.98724	0.92817			3019.14	-0.0014
								2593	0.98749	0.9284			3021.01	-0.000274143
								2592	0.98774	0.92863			3022.87	-0.00152
								2591	0.988	0.92885			3024.74	0.000223976
								2590	0.98826	0.92906			3026.6	-0.00153
								2589	0.98851	0.92921			3028.46	-0.000455375
								2588	0.98874	0.92941			3030.33	-0.00145
								2587	0.98896	0.9296			3032.19	0.000547894
								2586	0.98924	0.9298			3034.05	-0.00147
								2585	0.9895	0.92998			3035.92	-0.000427118
								2584	0.98975	0.93015			3037.78	-0.000772035
								2583	0.98998	0.93031			3039.64	0.00036596
								2582	0.99014	0.93049			3041.51	-0.000615486
								2581	0.99028	0.93062			3043.37	0.000738738
								2580	0.99042	0.93075			3045.24	-0.00118
								2579	0.99061	0.93087			3047.1	-0.000487483
								2578	0.99079	0.93103			3048.96	-0.002
								2577	0.99097	0.93119			3050.83	-0.000138724
								2576	0.99114	0.93133			3052.69	-0.00098163
								2575	0.99128	0.93147			3054.55	0.000943275
								2574	0.99141	0.93159			3056.42	-0.00148
								2573	0.99158	0.9317			3058.28	4.95323e-05
								2572	0.99175	0.93182			3060.14	-0.000388634
								2571	0.9919	0.93194			3062.01	-0.000839249
								2570	0.99198	0.93206			3063.87	-3.85951e-05
								2569	0.99206	0.93216			3065.74	-0.000103011
								2568	0.99212	0.93231			3067.6	-0.00124
								2567	0.99226	0.93245			3069.46	0.00107
								2566	0.9924	0.93259			3071.33	-0.00123
								2565	0.99254	0.93272			3073.19	0.000291257
								2564	0.99268	0.93285			3075.05	-8.80397e-05
								2563	0.99281	0.93296			3076.92	0.000898725
								2562	0.99294	0.9331			3078.78	-0.000666851
								2561	0.99306	0.9332			3080.64	-0.000202207
								2560	0.99316	0.93331			3082.51	-0.000796603
								2559	0.99331	0.93342			3084.37	0.000153832
								2558	0.99347	0.93352			3086.24	-0.000303084
								2557	0.99363	0.93363			3088.1	0.000635079
								2556	0.99378	0.93372			3089.96	-0.00115
								2555	0.99392	0.93381			3091.83	0.0014
								2554	0.99405	0.93393			3093.69	-0.000417958
								2553	0.99417	0.93405			3095.55	0.000781997
								2552	0.99427	0.93416			3097.42	2.84411e-05
								2551	0.99436	0.93427			3099.28	0.00172
								2550	0.99438	0.93437			3101.14	0
								2549	0.99439	0.93446			3103.01	0.000110506
								2548	0.9944	0.93453			3104.87	-0.000278357
								2547	0.99447	0.93459			3106.74	0.000163358
								2546	0.99455	0.93465			3108.6	-0.00124
								2545	0.99463	0.93471			3110.46	-0.00124
								2544	0.99472	0.93477			3112.33	-0.00107
								2543	0.99481	0.93484			3114.19	-0.000656438
								2542	0.9949	0.9349			3116.05	-0.0013
								2541	0.99499	0.93496			3117.92	2.37629e-05
								2540	0.99507	0.93502			3119.78	-0.00251
								2539	0.99514	0.93507			3121.65	-0.00234
								2538	0.9952	0.93515			3123.51	-0.00314
								2537	0.99525	0.93524			3125.37	-0.00226
								2536	0.99529	0.93533			3127.24	-0.00406
								2535	0.99539	0.93542			3129.1	-0.00252
								2534	0.99549	0.93551			3130.96	-0.00309
								2533	0.99558	0.93559			3132.83	-0.00463
								2532	0.99568	0.93566			3134.69	-0.00462
								2531	0.99578	0.93573			3136.55	-0.00389
								2530	0.99587	0.93579			3138.42	-0.0063
								2529	0.99596	0.93584			3140.28	-0.0042
								2528	0.99605	0.93588			3142.15	-0.00676
								2527	0.99613	0.9359			3144.01	-0.00577
								2526	0.9962	0.93596			3145.87	-0.00724
								2525	0.99626	0.93602			3147.74	-0.00689
								2524	0.99632	0.93608			3149.6	-0.00726
								2523	0.99636	0.93613			3151.46	-0.0051
								2522	0.9964	0.93618			3153.33	-0.00793
								2521	0.99642	0.93622			3155.19	-0.00836
								2520	0.99643	0.93626			3157.05	-0.00853
								2519	0.99642	0.93629			3158.92	-0.0074
								2518	0.9964	0.93631			3160.78	-0.00899
								2517	0.99636	0.93632			3162.65	-0.00813
								2516	0.9963	0.93633			3164.51	-0.01041
								2515	0.9963	0.93632			3166.37	-0.01056
								2514	0.9963	0.93631			3168.24	-0.01205
								2513	0.9963	0.93628			3170.1	-0.00989
								2512	0.9963	0.93625			3171.97	-0.01215
								2511	0.9963	0.93625			3173.83	-0.01063
								2510	0.9963	0.93625			3175.69	-0.01308
								2509	0.9963	0.93625			3177.56	-0.01174
								2508	0.9963	0.93625			3179.42	-0.01381
								2507	0.9963	0.93625			3181.28	-0.01127
								2506	0.9963	0.93625			3183.15	-0.01394
								2505	0.9963	0.93625			3185.01	-0.01132
								2504	0.9963	0.93625			3186.87	-0.01447
								2503	0.9963	0.93625			3188.74	-0.01325
								2502	0.9963	0.93625			3190.6	-0.01531
								2501	0.9963	0.93625			3192.47	-0.01493
								2500	0.9963	0.93625			3194.33	-0.01559
								2499	0.9963	0.93625			3196.19	-0.01298
								2498	0.9963	0.93625			3198.06	-0.01528
								2497	0.9963	0.93625			3199.92	-0.01483
								2496	0.9963	0.93625			3201.78	-0.01785
								2495	0.9963	0.93625			3203.65	-0.01642
								2494	0.9963	0.93625			3205.51	-0.01743
								2493	0.9963	0.93625			3207.37	-0.01477
								2492	0.9963	0.93625			3209.24	-0.01743
								2491	0.9963	0.93625			3211.1	-0.01594
								2490	0.9963	0.93625			3212.97	-0.01788
								2489	0.9963	0.93625			3214.83	-0.01746
								2488	0.9963	0.93625			3216.69	-0.01895
								2487	0.9963	0.93625			3218.56	-0.01845
								2486	0.9963	0.93625			3220.42	-0.02007
								2485	0.99636	0.93625			3222.28	-0.01854
								2484	0.9964	0.93625			3224.15	-0.01899
								2483	0.99642	0.93625			3226.01	-0.0192
								2482	0.99643	0.93625			3227.88	-0.02006
								2481	0.99642	0.93625			3229.74	-0.01855
								2480	0.9964	0.93625			3231.6	-0.01995
								2479	0.99636	0.93625			3233.47	-0.01846
								2478	0.99632	0.93625			3235.33	-0.02038
								2477	0.99626	0.93625			3237.19	-0.01939
								2476	0.9962	0.93625			3239.06	-0.02027
								2475	0.99613	0.93625			3240.92	-0.01928
								2474	0.99605	0.93625			3242.78	-0.02107
								2473	0.99602	0.93625			3244.65	-0.01861
								2472	0.99597	0.93625			3246.51	-0.01993
								2471	0.9959	0.93625			3248.38	-0.01907
								2470	0.99581	0.93625			3250.24	-0.01995
								2469	0.9957	0.93625			3252.1	-0.01993
								2468	0.99558	0.93625			3253.97	-0.02128
								2467	0.99545	0.93625			3255.83	-0.0202
								2466	0.99531	0.93625			3257.69	-0.02086
								2465	0.99516	0.93625			3259.56	-0.01907
								2464	0.99506	0.93628			3261.42	-0.02143
								2463	0.99494	0.93631			3263.28	-0.02046
								2462	0.99481	0.93632			3265.15	-0.0205
								2461	0.99466	0.93633			3267.01	-0.02105
								2460	0.99449	0.93632			3268.88	-0.01961
								2459	0.99432	0.93631			3270.74	-0.0194
								2458	0.99415	0.93629			3272.6	-0.0212
								2457	0.99397	0.93626			3274.47	-0.01864
								2456	0.9938	0.93622			3276.33	-0.0201
								2455	0.99368	0.93618			3278.19	-0.01901
								2454	0.99356	0.93613			3280.06	-0.02147
								2453	0.99343	0.93608			3281.92	-0.01982
								2452	0.9933	0.93602			3283.78	-0.02067
								2451	0.99318	0.93596			3285.65	-0.01873
								2450	0.99298	0.9359			3287.51	-0.02157
								2449	0.99278	0.93584			3289.38	-0.02179
								2448	0.99257	0.93581			3291.24	-0.02025
								2447	0.99242	0.93577			3293.1	-0.01845
								2446	0.99225	0.93572			3294.97	-0.02069
								2445	0.99207	0.93567			3296.83	-0.01975
								2444	0.99189	0.9356			3298.69	-0.02235
								2443	0.9917	0.93553			3300.56	-0.02192
								2442	0.99151	0.93545			3302.42	-0.0206
								2441	0.99132	0.93537			3304.28	-0.02199
								2440	0.99115	0.93528			3306.15	-0.02248
								2439	0.99104	0.9352			3308.01	-0.02012
								2438	0.99086	0.93512			3309.88	-0.02138
								2437	0.99067	0.93504			3311.74	-0.02034
								2436	0.99047	0.93496			3313.6	-0.0214
								2435	0.99026	0.93489			3315.47	-0.0201
								2434	0.99005	0.93482			3317.33	-0.02151
								2433	0.98985	0.9348			3319.2	-0.02001
								2432	0.9897	0.93477			3321.06	-0.02168
								2431	0.98956	0.93475			3322.92	-0.02018
								2430	0.98941	0.93473			3324.79	-0.02317
								2429	0.98919	0.93466			3326.65	-0.02102
								2428	0.98896	0.93458			3328.51	-0.02156
								2427	0.98873	0.9345			3330.38	-0.01935
								2426	0.98849	0.93442			3332.24	-0.02134
								2425	0.98832	0.93433			3334.1	-0.02037
								2424	0.98813	0.93424			3335.97	-0.02004
								2423	0.98794	0.93419			3337.83	-0.01925
								2422	0.98775	0.93413			3339.7	-0.01948
								2421	0.98757	0.93406			3341.56	-0.02109
								2420	0.98732	0.93398			3343.42	-0.02023
								2419	0.98707	0.9339			3345.29	-0.01967
								2418	0.98688	0.93382			3347.15	-0.02071
								2417	0.98667	0.93373			3349.01	-0.01899
								2416	0.98646	0.93366			3350.88	-0.02105
								2415	0.98625	0.93358			3352.74	-0.01974
								2414	0.98604	0.93351			3354.6	-0.02163
								2413	0.98584	0.9334			3356.47	-0.0181
								2412	0.98557	0.93329			3358.33	-0.02099
								2411	0.98537	0.93322			3360.2	-0.02021
								2410	0.98515	0.93313			3362.06	-0.02057
								2409	0.98492	0.93308			3363.92	-0.01653
								2408	0.98475	0.93304			3365.79	-0.02101
								2407	0.98462	0.93301			3367.65	-0.01819
								2406	0.98457	0.93306			3369.51	-0.01965
								2405	0.98465	0.93315			3371.38	-0.01731
								2404	0.98477	0.93334			3373.24	-0.01931
								2403	0.98501	0.93364			3375.1	-0.01669
								2402	0.98533	0.93403			3376.97	-0.01955
								2401	0.98578	0.93453			3378.83	-0.01607
								2400	0.98635	0.93509			3380.7	-0.01884
								2399	0.98701	0.93566			3382.56	-0.01459
								2398	0.9876	0.93604			3384.42	-0.01576
								2397	0.98794	0.93646			3386.29	-0.0167
								2396	0.98794	0.93643			3388.15	-0.017
								2395	0.98739	0.93576			3390.01	-0.01507
								2394	0.98612	0.93439			3391.88	-0.01759
								2393	0.98394	0.93225			3393.74	-0.01592
								2392	0.9807	0.92927			3395.61	-0.01775
								2391	0.97618	0.9256			3397.47	-0.01454
								2390	0.97023	0.92097			3399.33	-0.01509
								2389	0.96286	0.916			3401.2	-0.01425
								2388	0.95424	0.90509			3403.06	-0.01508
								2387	0.94456	0.89354			3404.92	-0.01167
								2386	0.9342	0.88287			3406.79	-0.01245
								2385	0.92332	0.87312			3408.65	-0.01316
								2384	0.91224	0.86482			3410.51	-0.01296
								2383	0.90108	0.85802			3412.38	-0.01228
								2382	0.88997	0.85275			3414.24	-0.01386
								2381	0.87879	0.84872			3416.11	-0.01133
								2380	0.86774	0.84576			3417.97	-0.01069
								2379	0.8569	0.84385			3419.83	-0.01175
								2378	0.84628	0.84261			3421.7	-0.0113
								2377	0.83574	0.84163			3423.56	-0.01155
								2376	0.82527	0.84074			3425.42	-0.01347
								2375	0.81509	0.83995			3427.29	-0.00992
								2374	0.80544	0.83927			3429.15	-0.01114
								2373	0.79635	0.8386			3431.01	-0.00924
								2372	0.788	0.83797			3432.88	-0.00863
								2371	0.78064	0.83775			3434.74	-0.00864
								2370	0.77468	0.83838			3436.61	-0.0093
								2369	0.7709	0.84084			3438.47	-0.00574
								2368	0.77049	0.84637			3440.33	-0.00773
								2367	0.77411	0.85568			3442.2	-0.00654
								2366	0.78072	0.86728			3444.06	-0.00752
								2365	0.78834	0.87849			3445.92	-0.00662
								2364	0.79564	0.8879			3447.79	-0.00637
								2363	0.8025	0.89611			3449.65	-0.00546
								2362	0.80978	0.90448			3451.51	-0.00683
								2361	0.81805	0.91415			3453.38	-0.00405
								2360	0.82656	0.92382			3455.24	-0.00359
								2359	0.83364	0.93089			3457.11	-0.00298
								2358	0.83814	0.93354			3458.97	-0.0053
								2357	0.84059	0.9325			3460.83	-0.0013
								2356	0.84189	0.92872			3462.7	-0.00535
								2355	0.84259	0.92305			3464.56	-0.00139
								2354	0.8431	0.91501			3466.42	-0.00364
								2353	0.84371	0.91178			3468.29	-0.0022
								2352	0.84478	0.91052			3470.15	-0.00171
								2351	0.84608	0.9101			3472.01	-0.00099132
								2350	0.84742	0.91037			3473.88	-0.00335
								2349	0.84827	0.9105			3475.74	0.000827883
								2348	0.84854	0.91034			3477.61	0.000718488
								2347	0.84828	0.90978			3479.47	0.00206
								2346	0.84785	0.90912			3481.33	0.00048644
								2345	0.84704	0.90794			3483.2	0.00202
								2344	0.84566	0.90603			3485.06	0.00298
								2343	0.84344	0.90303			3486.93	0.00415
								2342	0.84073	0.89938			3488.79	0.00155
								2341	0.83769	0.89536			3490.65	0.00303
								2340	0.83493	0.89171			3492.52	0.00244
								2339	0.83283	0.88911			3494.38	0.00268
								2338	0.83195	0.88826			3496.24	0.00314
								2337	0.83278	0.88987			3498.11	0.00657
								2336	0.83561	0.89416			3499.97	0.00303
								2335	0.84081	0.90146			3501.83	0.00439
								2334	0.84799	0.91125			3503.7	0.00495
								2333	0.85578	0.92174			3505.56	0.00492
								2332	0.86242	0.93099			3507.43	0.00502
								2331	0.86753	0.93876			3509.29	0.00721
								2330	0.87236	0.9471			3511.15	0.00566
								2329	0.87795	0.95739			3513.02	0.01019
								2328	0.8846	0.96949			3514.88	0.00703
								2327	0.89087	0.9808			3516.74	0.01088
								2326	0.89534	0.9889			3518.61	0.0064
								2325	0.89749	0.99313			3520.47	0.00981
								2324	0.89844	0.99517			3522.33	0.00774
								2323	0.89959	0.99713			3524.2	0.01164
								2322	0.90106	0.99837			3526.06	0.00866
								2321	0.90256	0.99938			3527.93	0.00908
								2320	0.90401	1			3529.79	0.00829
								2319	0.90538	0.99999			3531.65	0.01143
								2318	0.90657	0.99935			3533.52	0.01035
								2317	0.90734	0.99764			3535.38	0.01267
								2316	0.90772	0.99482			3537.24	0.01253
								2315	0.90774	0.99117			3539.11	0.01401
								2314	0.90777	0.98709			3540.97	0.0121
								2313	0.90785	0.98268			3542.84	0.01331
								2312	0.90788	0.97781			3544.7	0.01159
								2311	0.90762	0.97303			3546.56	0.01363
								2310	0.90703	0.96752			3548.43	0.01103
								2309	0.90613	0.96106			3550.29	0.01399
								2308	0.90528	0.95446			3552.15	0.01346
								2307	0.90462	0.94792			3554.02	0.01456
								2306	0.90446	0.94186			3555.88	0.01386
								2305	0.90473	0.93628			3557.74	0.01632
								2304	0.90527	0.93105			3559.61	0.01142
								2303	0.90611	0.92623			3561.47	0.01634
								2302	0.90725	0.92197			3563.34	0.01574
								2301	0.90892	0.91845			3565.2	0.01548
								2300	0.91097	0.91581			3567.06	0.01255
								2299	0.91336	0.91391			3568.93	0.01959
								2298	0.91608	0.91287			3570.79	0.01636
								2297	0.91916	0.9127			3572.65	0.01932
								2296	0.92269	0.91341			3574.52	0.01614
								2295	0.92642	0.91454			3576.38	0.01771
								2294	0.93013	0.91577			3578.24	0.01649
								2293	0.93349	0.91665			3580.11	0.01866
								2292	0.93657	0.91723			3581.97	0.01688
								2291	0.93929	0.91733			3583.84	0.02064
								2290	0.94176	0.91712			3585.7	0.01686
								2289	0.94396	0.91655			3587.56	0.01573
								2288	0.94591	0.91565			3589.43	0.01896
								2287	0.94759	0.91554			3591.29	0.01989
								2286	0.94907	0.91551			3593.15	0.01894
								2285	0.95033	0.9154			3595.02	0.02096
								2284	0.95134	0.91538			3596.88	0.01859
								2283	0.95223	0.91535			3598.74	0.0214
								2282	0.95297	0.91543			3600.61	0.01984
								2281	0.95349	0.91562			3602.47	0.02232
								2280	0.95385	0.91594			3604.34	0.02041
								2279	0.95402	0.91637			3606.2	0.02258
								2278	0.95407	0.91693			3608.06	0.01811
								2277	0.95403	0.9177			3609.93	0.01967
								2276	0.95392	0.9175			3611.79	0.02165
								2275	0.95375	0.91716			3613.65	0.01921
								2274	0.95349	0.91682			3615.52	0.022
								2273	0.95325	0.91641			3617.38	0.02082
								2272	0.95304	0.91601			3619.24	0.01812
								2271	0.9529	0.91573			3621.11	0.02149
								2270	0.95272	0.9155			3622.97	0.0231
								2269	0.95266	0.9154			3624.84	0.0228
								2268	0.95268	0.91541			3626.7	0.02216
								2267	0.95281	0.91554			3628.56	0.01704
								2266	0.95296	0.91577			3630.43	0.02071
								2265	0.9531	0.91611			3632.29	0.02317
								2264	0.95335	0.9166			3634.16	0.02222
								2263	0.95367	0.91722			3636.02	0.02742
								2262	0.95405	0.91791			3637.88	0.02395
								2261	0.95448	0.91859			3639.75	0.02739
								2260	0.9549	0.91926			3641.61	0.02114
								2259	0.95527	0.91995			3643.47	0.02631
								2258	0.95558	0.92059			3645.34	0.02321
								2257	0.95592	0.92122			3647.2	0.02068
								2256	0.95626	0.92186			3649.06	0.01795
								2255	0.95662	0.9225			3650.93	0.0196
								2254	0.95697	0.9231			3652.79	0.02449
								2253	0.95731	0.92368			3654.66	0.02591
								2252	0.95764	0.92424			3656.52	0.02045
								2251	0.95795	0.92478			3658.38	0.02871
								2250	0.95823	0.92531			3660.25	0.02461
								2249	0.95855	0.92581			3662.11	0.0293
								2248	0.95886	0.92631			3663.97	0.0231
								2247	0.95914	0.92671			3665.84	0.02723
								2246	0.95939	0.92713			3667.7	0.02264
								2245	0.9596	0.92749			3669.56	0.02179
								2244	0.95985	0.92785			3671.43	0.01766
								2243	0.96007	0.92821			3673.29	0.02835
								2242	0.96025	0.92852			3675.16	0.01315
								2241	0.96041	0.92882			3677.02	0.02706
								2240	0.96052	0.92907			3678.88	0.02019
								2239	0.96067	0.92931			3680.75	0.02489
								2238	0.96078	0.92955			3682.61	0.02483
								2237	0.96087	0.92979			3684.47	0.02227
								2236	0.96092	0.92999			3686.34	0.02508
								2235	0.961	0.93015			3688.2	0.0169
								2234	0.96107	0.93028			3690.07	0.02153
								2233	0.96111	0.93043			3691.93	0.01976
								2232	0.96113	0.93055			3693.79	0.02488
								2231	0.96111	0.93069			3695.66	0.02358
								2230	0.96115	0.93081			3697.52	0.02416
								2229	0.96117	0.9309			3699.38	0.02438
								2228	0.96118	0.93101			3701.25	0.02116
								2227	0.96117	0.93109			3703.11	0.02081
								2226	0.96115	0.93117			3704.97	0.02125
								2225	0.96111	0.93123			3706.84	0.02158
								2224	0.96105	0.93133			3708.7	0.02031
								2223	0.96105	0.93141			3710.57	0.01883
								2222	0.96105	0.93149			3712.43	0.01694
								2221	0.96105	0.93156			3714.29	0.0215
								2220	0.96105	0.93163			3716.16	0.02206
								2219	0.96105	0.93174			3718.02	0.02029
								2218	0.96105	0.93185			3719.88	0.02136
								2217	0.96105	0.93191			3721.75	0.01983
								2216	0.96105	0.93202			3723.61	0.01902
								2215	0.96105	0.93209			3725.47	0.01924
								2214	0.96105	0.93216			3727.34	0.01695
								2213	0.96105	0.93223			3729.2	0.01991
								2212	0.96105	0.93234			3731.07	0.01657
								2211	0.96105	0.93246			3732.93	0.01562
								2210	0.96105	0.93258			3734.79	0.01599
								2209	0.96105	0.93271			3736.66	0.01048
								2208	0.96105	0.93284			3738.52	0.0226
								2207	0.96105	0.93297			3740.38	0.01607
								2206	0.96105	0.93309			3742.25	0.02322
								2205	0.96105	0.9332			3744.11	0.00641
								2204	0.96105	0.93331			3745.97	0.01903
								2203	0.96105	0.93341			3747.84	0.01627
								2202	0.96105	0.93346			3749.7	0.01283
								2201	0.96105	0.9335			3751.57	0.01469
								2200	0.96105	0.93359			3753.43	0.01085
								2199	0.96105	0.93369			3755.29	0.02318
								2198	0.96105	0.93378			3757.16	0.01399
								2197	0.96105	0.93388			3759.02	0.02118
								2196	0.96111	0.93398			3760.88	0.01158
								2195	0.96115	0.93407			3762.75	0.02287
								2194	0.96117	0.93415			3764.61	0.01472
								2193	0.96118	0.93423			3766.47	0.01913
								2192	0.96117	0.9343			3768.34	0.01449
								2191	0.96115	0.9344			3770.2	0.01604
								2190	0.96111	0.9345			3772.07	0.01649
								2189	0.96107	0.93455			3773.93	0.01821
								2188	0.96101	0.93464			3775.79	0.0163
								2187	0.96095	0.93471			3777.66	0.01754
								2186	0.96088	0.93474			3779.52	0.01407
								2185	0.9608	0.93478			3781.39	0.01781
								2184	0.96071	0.93485			3783.25	0.01391
								2183	0.96062	0.93491			3785.11	0.01717
								2182	0.96053	0.935			3786.97	0.01457
								2181	0.96043	0.93504			3788.84	0.01597
								2180	0.96033	0.93511			3790.7	0.01631
								2179	0.96024	0.93518			3792.57	0.01427
								2178	0.96014	0.9352			3794.43	0.01581
								2177	0.96004	0.93523			3796.29	0.01339
								2176	0.95995	0.93527			3798.16	0.01136
								2175	0.95986	0.9353			3800.02	0.01549
								2174	0.95977	0.93534			3801.89	0.00874
								2173	0.95969	0.93537			3803.75	0.01773
								2172	0.95968	0.9354			3805.61	0.01175
								2171	0.95965	0.93543			3807.48	0.0148
								2170	0.95962	0.93546			3809.34	0.01439
								2169	0.95958	0.93548			3811.2	0.01451
								2168	0.95954	0.93549			3813.07	0.01468
								2167	0.9595	0.93554			3814.93	0.01358
								2166	0.95946	0.93559			3816.79	0.00605
								2165	0.95942	0.93564			3818.66	0.01868
								2164	0.95939	0.9357			3820.52	0.00503
								2163	0.95936	0.93576			3822.39	0.01282
								2162	0.95935	0.93581			3824.25	0.01175
								2161	0.95927	0.93587			3826.11	0.01385
								2160	0.95918	0.93592			3827.98	0.01169
								2159	0.95915	0.93601			3829.84	0.01393
								2158	0.95909	0.93608			3831.7	0.00877
								2157	0.95902	0.93614			3833.57	0.0152
								2156	0.95893	0.93618			3835.43	0.00712
								2155	0.95888	0.93625			3837.29	0.01051
								2154	0.95874	0.93625			3839.16	0.00639
								2153	0.95859	0.9362			3841.02	0.01358
								2152	0.95844	0.93615			3842.89	0.0087
								2151	0.95828	0.93614			3844.75	0.01467
								2150	0.95812	0.93615			3846.61	0.00967
								2149	0.95795	0.93611			3848.48	0.01378
								2148	0.95779	0.93607			3850.34	0.00866
								2147	0.95763	0.93602			3852.2	0.01079
								2146	0.95748	0.93597			3854.07	-0.00149
								2145	0.95733	0.93592			3855.93	0.01525
								2144	0.95725	0.93586			3857.8	0.00642
								2143	0.95716	0.93583			3859.66	0.01593
								2142	0.95707	0.93582			3861.52	0.00511
								2141	0.95699	0.93581			3863.39	0.01267
								2140	0.9569	0.9358			3865.25	0.002
								2139	0.95682	0.9358			3867.11	0.01392
								2138	0.95676	0.9358			3868.98	0.00513
								2137	0.95663	0.93581			3870.84	0.00832
								2136	0.95649	0.93586			3872.7	0.00863
								2135	0.95642	0.93591			3874.57	0.00723
								2134	0.95638	0.93598			3876.43	0.01074
								2133	0.95631	0.93604			3878.3	0.00773
								2132	0.95616	0.93605			3880.16	0.00752
								2131	0.956	0.93601			3882.02	0.00542
								2130	0.95579	0.93599			3883.89	0.00932
								2129	0.95559	0.93598			3885.75	0.00614
								2128	0.95548	0.93597			3887.61	0.00949
								2127	0.95536	0.93598			3889.48	0.00992
								2126	0.95526	0.93603			3891.34	0.0068
								2125	0.95517	0.93608			3893.2	0.00938
								2124	0.95508	0.93608			3895.07	0.00514
								2123	0.95491	0.93607			3896.93	0.00957
								2122	0.9548	0.93604			3898.8	0.00455
								2121	0.95468	0.936			3900.66	0.00607
								2120	0.95447	0.9359			3902.52	0.00497
								2119	0.95431	0.93582			3904.39	0.00635
								2118	0.95414	0.93578			3906.25	0.00681
								2117	0.95398	0.93573			3908.11	0.0088
								2116	0.95381	0.93569			3909.98	0.00646
								2115	0.95365	0.93564			3911.84	0.00723
								2114	0.9535	0.9356			3913.7	0.00762
								2113	0.95341	0.93559			3915.57	0.00727
								2112	0.95333	0.93558			3917.43	0.0042
								2111	0.9533	0.93559			3919.3	0.00823
								2110	0.95331	0.93563			3921.16	0.00463
								2109	0.95328	0.93567			3923.02	0.00934
								2108	0.9532	0.93571			3924.89	0.00343
								2107	0.95301	0.93564			3926.75	0.00774
								2106	0.95273	0.93551			3928.61	0.00443
								2105	0.95246	0.93535			3930.48	0.00758
								2104	0.95218	0.93519			3932.34	0.00419
								2103	0.95192	0.93505			3934.2	0.00756
								2102	0.95166	0.93492			3936.07	0.00712
								2101	0.95142	0.93479			3937.93	0.00579
								2100	0.95118	0.93466			3939.8	0.00585
								2099	0.95085	0.93447			3941.66	0.00601
								2098	0.95049	0.93426			3943.52	0.00353
								2097	0.95018	0.93412			3945.39	0.00662
								2096	0.94993	0.93402			3947.25	0.00394
								2095	0.94973	0.93391			3949.11	0.00452
								2094	0.94954	0.93381			3950.98	0.00421
								2093	0.94929	0.93372			3952.84	0.00581
								2092	0.9491	0.93367			3954.71	0.00279
								2091	0.9489	0.93357			3956.57	0.00578
								2090	0.94863	0.93342			3958.43	0.00359
								2089	0.94831	0.93328			3960.3	0.00469
								2088	0.94813	0.93318			3962.16	0.00244
								2087	0.94789	0.93311			3964.02	0.00468
								2086	0.94776	0.93311			3965.89	0.00317
								2085	0.94776	0.93319			3967.75	0.00457
								2084	0.9478	0.93328			3969.61	0.00355
								2083	0.94769	0.9333			3971.48	0.0047
								2082	0.94738	0.93313			3973.34	0.00427
								2081	0.94694	0.93283			3975.21	0.00447
								2080	0.94647	0.9325			3977.07	0.00164
								2079	0.94604	0.93221			3978.93	0.00423
								2078	0.94559	0.9319			3980.8	0.00311
								2077	0.94523	0.93162			3982.66	0.00377
								2076	0.94483	0.93132			3984.52	0.00333
								2075	0.94436	0.93098			3986.39	0.00392
								2074	0.94381	0.9306			3988.25	0.00245
								2073	0.94325	0.93021			3990.11	0.00369
								2072	0.94276	0.92988			3991.98	0.000411188
								2071	0.9424	0.92961			3993.84	0.00391
								2070	0.94206	0.92939			3995.71	0.00126
								2069	0.94174	0.92921			3997.57	0.00289
								2068	0.94145	0.92909			3999.43	0.00147
								2067	0.94126	0.929			4001.3	0
								2066	0.94108	0.92889
								2065	0.94087	0.92884
								2064	0.94073	0.92883
								2063	0.94065	0.92887
								2062	0.94069	0.92893
								2061	0.94068	0.92903
								2060	0.94073	0.92916
								2059	0.94063	0.92918
								2058	0.94038	0.92905
								2057	0.93988	0.92876
								2056	0.93941	0.92845
								2055	0.93907	0.92824
								2054	0.9388	0.92812
								2053	0.93859	0.92801
								2052	0.93842	0.92788
								2051	0.93821	0.92773
								2050	0.93778	0.92742
								2049	0.93714	0.92697
								2048	0.93649	0.9265
								2047	0.93598	0.92609
								2046	0.93557	0.9258
								2045	0.93523	0.92555
								2044	0.93492	0.92532
								2043	0.93469	0.92514
								2042	0.93441	0.92498
								2041	0.93413	0.92484
								2040	0.93393	0.92475
								2039	0.93385	0.92476
								2038	0.93393	0.92486
								2037	0.9341	0.9251
								2036	0.93427	0.92531
								2035	0.93417	0.92536
								2034	0.93374	0.92511
								2033	0.93301	0.92462
								2032	0.93218	0.92406
								2031	0.93145	0.92356
								2030	0.9309	0.92315
								2029	0.93043	0.92281
								2028	0.93001	0.92255
								2027	0.92953	0.92225
								2026	0.92895	0.92181
								2025	0.92814	0.92125
								2024	0.92736	0.92065
								2023	0.92669	0.92017
								2022	0.92626	0.91986
								2021	0.9259	0.9196
								2020	0.92569	0.91947
								2019	0.92559	0.91943
								2018	0.92548	0.91943
								2017	0.92547	0.91951
								2016	0.92537	0.91953
								2015	0.92531	0.9196
								2014	0.92541	0.91978
								2013	0.92576	0.92012
								2012	0.92627	0.92067
								2011	0.92688	0.9213
								2010	0.92724	0.92172
								2009	0.92716	0.92183
								2008	0.92679	0.92163
								2007	0.92631	0.92136
								2006	0.92583	0.92104
								2005	0.92524	0.92061
								2004	0.92448	0.92006
								2003	0.9236	0.9194
[truncated: 1,603 more rows]
