# Supplementary material for: Magnetic nanostickers for active control of interface-enhanced selective bioadhesion
Source: Nat Commun. 2025 Jul 10;16:6400. doi: 10.1038/s41467-025-61719-9 (PMC12246147; doi:10.1038/s41467-025-61719-9)
Supplement: Supplementary file 7 — Source data [file 41467_2025_61719_MOESM7_ESM.zip › Source data/Figure S7/Figure S7.xlsx]

## Sheet: Sheet1
									Fe3O4				Fe3O4@chitosan
							Magnetic field strength (A m-1)		Moment (A m2 Kg-1)		Magnetic field strength (A m-1)		Moment (A m2 Kg-1)
								1989500	72.09			1989490	57.9315
								1989110	72.0943			1989420	57.9318
								1980620	72.0856			--	0
								1972670	72.0797			1935510	57.7942
								1965190	72.0662			1932900	57.7872
								--	--			1925010	57.7758
								1914110	71.9953			1917110	57.7716
								1909780	71.9878			1909180	57.7647
								1900490	71.979			1901250	57.7543
								1893570	71.9644			1893280	57.746
								1885250	71.9623			1885380	57.7418
								1877830	71.9477			1875790	57.7306
								1868690	71.9317			1868680	57.7259
								1861940	71.9285			1861220	57.7142
								1853790	71.9203			1853540	57.7102
								1844890	71.9056			1845550	57.6999
								1836740	71.8921			1837420	57.69
								1830230	71.8908			1829790	57.6798
								1821030	71.878			1821820	57.6693
								1812960	71.8625			1813680	57.6631
								1805100	71.8606			1805700	57.6551
								1797310	71.8551			1797800	57.6463
								1789320	71.8391			1790120	57.638
								1781350	71.8243			1782190	57.6302
								1773490	71.8185			1773790	57.6235
								1765070	71.8068			1766250	57.6087
								1758380	71.7957			1758210	57.6012
								1750530	71.7838			1750180	57.5945
								1742420	71.7719			1742470	57.5852
								1733930	71.7599			1734490	57.5727
								1725680	71.747			1726600	57.5667
								1717450	71.7358			1718730	57.5578
								1709610	71.7279			1710790	57.5482
								1701640	71.7178			1702560	57.5401
								1693910	71.7051			1694110	57.5287
								1686070	71.6894			1686630	57.5198
								1678110	71.6756			1679040	57.5124
								1670030	71.6698			1670980	57.5001
								1662090	71.6527			1663120	57.4931
								1654460	71.6449			1655020	57.4801
								1646530	71.6302			1645770	57.4716
								1638080	71.6152			1637830	57.463
								1630260	71.6083			1631220	57.4523
								1622740	71.5929			1621980	57.4397
								1614820	71.5818			1613780	57.4278
								1606850	71.5673			1607180	57.4221
								1598950	71.5603			1599230	57.4126
								1590930	71.5434			1590120	57.4015
								1583010	71.533			1583500	57.39
								1575010	71.5228			1574360	57.3764
								1566970	71.5031			1566230	57.3673
								1559160	71.4915			1558200	57.3553
								1551280	71.4776			1551710	57.3481
								1543270	71.4637			1542520	57.3347
								1535460	71.4448			1534390	57.3237
								1527540	71.4321			1526720	57.3127
								1519550	71.4168			1518790	57.3036
								1511640	71.4043			1510550	57.2903
								1503350	71.3905			1502690	57.2781
								1495370	71.3805			1494890	57.2672
								1487870	71.3644			1487010	57.256
								1479980	71.35			1478990	57.2449
								1471910	71.3229			1470980	57.233
								1464080	71.3198			1463170	57.2218
								1456100	71.3032			1455290	57.2088
								1448050	71.2793			1446970	57.196
								1440210	71.27			1439270	57.1874
								1432330	71.2586			1431490	57.1744
								1424400	71.2417			1423530	57.159
								1416450	71.2252			1415650	57.1457
								1408400	71.2078			1407680	57.1319
								1398990	71.1819			1399710	57.1231
								1392510	71.1694			1391870	57.1106
								1383120	71.154			1383870	57.0958
								1375190	71.1317			1375980	57.0831
								1367270	71.1251			1367980	57.0719
								1359230	71.1052			1360100	57.0545
								1351340	71.0905			1352150	57.0457
								1343430	71.0728			1344170	57.0298
								1335510	71.0497			1336290	57.0153
								1327610	71.0285			1328320	57.0022
								1319650	71.0157			1320440	56.9916
								1311700	70.9976			1312360	56.9756
								1303710	70.9708			1304490	56.9614
								1295800	70.9553			1296670	56.9451
								1287920	70.937			1288660	56.9322
								1279920	70.9182			1280790	56.9175
								1272010	70.8997			1272770	56.9044
								1264020	70.8756			1264810	56.8894
								1256180	70.8613			1256950	56.8732
								1248290	70.837			1249010	56.8612
								1240290	70.8169			1241080	56.8425
								1232310	70.7973			1233130	56.8273
								1224360	70.7752			1225240	56.8143
								1216450	70.7546			1217280	56.7964
								1208570	70.7339			1209310	56.783
								1200530	70.7078			1201340	56.7664
								1192720	70.6884			1193480	56.7476
								1184570	70.6697			1185480	56.7313
								1176710	70.6428			1177580	56.7171
								1168830	70.628			1169650	56.699
								1160680	70.6023			1161730	56.6794
								1152980	70.5783			1153580	56.6659
								1145110	70.5487			1145500	56.6478
								1137100	70.5289			1137860	56.6312
								1129060	70.4953			1129980	56.6142
								1120860	70.4785			1121900	56.5948
								1113040	70.4462			1114050	56.5786
								1105300	70.4238			1104490	56.5558
								1097270	70.4028			1098090	56.5404
								1089450	70.3776			1090060	56.5221
								1081270	70.3483			1080770	56.4985
								1073560	70.3269			1072800	56.4791
								1065670	70.2973			1066330	56.4629
								1057760	70.2731			1056950	56.4386
								1049880	70.2425			1048900	56.4216
								1041830	70.2136			1041090	56.4005
								1033860	70.1853			1033060	56.3805
								1026060	70.1587			1025260	56.3606
								1017850	70.1221			1017240	56.3357
								1009690	70.0949			1009290	56.316
								1002180	70.0643			--	0
								994205	70.0326			955439	56.1672
								986373	69.9994			954584	56.1615
								--	--			946734	56.1373
								935064	69.7981			938920	56.1171
								930434	69.7731			929880	56.0864
								922691	69.7428			921582	56.0578
								914750	69.7078			913984	56.0363
								906625	69.6701			906106	56.0094
								898970	69.6308			898089	55.9819
								890984	69.5934			889978	55.9582
								883023	69.558			882093	55.9282
								875198	69.5169			874083	55.9017
								866990	69.4779			866335	55.8753
								859301	69.4428			858412	55.8461
								851194	69.4014			850470	55.8195
								843255	69.3576			842325	55.7914
								835318	69.3161			834423	55.7625
								827329	69.2765			826507	55.7337
								819401	69.2341			818634	55.7039
								811286	69.1869			810675	55.6727
								803496	69.148			802455	55.6423
								795675	69.1011			794881	55.6092
								787282	69.0505			786834	55.5776
								779764	69.0039			778708	55.546
								771826	68.9515			770888	55.516
								763771	68.9077			763029	55.4813
								755593	68.8592			755080	55.4442
								747702	68.8086			747131	55.4124
								739873	68.754			739006	55.3758
								731983	68.7074			731137	55.3413
								724125	68.6466			724086	55.309
								716184	68.6046			715858	55.2716
								708201	68.5401			707876	55.2377
								700214	68.4826			699440	55.1906
								690651	68.4103			691108	55.151
								682806	68.3468			683247	55.108
								674821	68.29			675559	55.0725
								666884	68.2238			667717	55.0267
								658919	68.162			659731	54.9862
								652450	68.1161			651685	54.9428
								643016	68.0397			643618	54.8994
								635114	67.968			635725	54.8556
								627076	67.9085			627371	54.8077
								620529	67.8447			619847	54.7609
								611224	67.7592			612003	54.7176
								604784	67.6984			603797	54.6636
								595353	67.6137			595922	54.6162
								588530	67.5521			587920	54.5658
								579440	67.4621			580042	54.5152
								571505	67.377			572213	54.4624
								563451	67.2939			564257	54.408
								555596	67.2118			556354	54.3541
								547644	67.1247			548320	54.2953
								539668	67.0392			540349	54.2375
								531735	66.9487			532502	54.1782
								525031	66.8727			524593	54.1178
								515837	66.7568			516466	54.0572
								507901	66.6583			508097	53.9917
								499775	66.5559			500591	53.9277
								491889	66.4543			492541	53.8607
								483985	66.3496			484630	53.791
								476036	66.2431			476928	53.7216
								468145	66.1305			468944	53.6467
								460170	66.0142			460717	53.5761
								452231	65.8949			452830	53.4973
								444296	65.7787			445066	53.4195
								436300	65.6532			437143	53.3429
								428336	65.5228			429007	53.2531
								420268	65.3915			421204	53.1691
								412332	65.2558			412913	53.0768
								405742	65.1491			405312	52.9876
								396384	64.9645			396783	52.8931
								388547	64.818			388500	52.7991
								380733	64.6636			380553	52.6967
								372747	64.4989			372871	52.5907
								364728	64.3349			364912	52.4841
								356840	64.1606			357628	52.3385
								348809	63.9872			349399	52.2605
								340941	63.8007			341528	52.1395
								332781	63.606			333699	52.0166
								325050	63.4191			325581	51.887
								317133	63.2021			317868	51.7539
								308985	62.9887			309976	51.6127
								301032	62.7706			301806	51.4761
								293232	62.5331			293955	51.3192
								285257	62.2897			285922	51.1633
								277416	62.0361			278099	50.9972
								269480	61.7759			270030	50.825
								261424	61.496			262171	50.6455
								253393	61.2008			254326	50.4579
								245594	60.9			246354	50.2599
								237529	60.5746			238207	50.0499
								229587	60.2395			230412	49.831
								221668	59.8865			221968	49.5998
								213793	59.5119			213818	49.354
								205791	59.1201			206120	49.096
								197753	58.6977			198513	48.8175
								189548	58.2476			190575	48.5228
								182003	57.7706			182747	48.2087
								173942	57.2793			174616	47.8729
								165889	56.729			166674	47.5115
								158074	56.1463			158912	47.1232
								150185	55.5172			150798	46.7022
								142284	54.8359			142906	46.2443
								134096	54.1338			134751	45.7889
								125828	53.3034			127025	45.2012
								118172	52.4196			118710	44.6007
								110342	51.4371			110830	43.93
								102456	50.334			102810	43.1806
								94444	49.1002			95266.2	42.3302
								86612.1	47.6946			87328.9	41.5948
								78475.6	46.0743			79427.5	40.2559
								70638.9	44.1871			71350.9	38.9509
								62629.1	41.9585			63441.7	37.4119
								54543	39.2643			55288.8	35.546
								46863	35.9496			47617.6	33.234
								38791.3	31.764			39596.1	30.2847
								26490.3	23.7531			31631.8	26.3574
								23794.2	20.7919			23620.1	20.7928
								14515.2	9.32226			--	0
								3614.85	-8.31869			-29620.1	-33.2222
								--	--			-32038.5	-34.2076
								-50469.8	-43.237			-39939	-36.3189
								-55744.9	-44.8724			-47918.8	-38.041
								-64944.6	-46.3338			-57598.4	-39.4053
								-72719.3	-48.4098			-63832.1	-40.6718
								-80439	-49.7252			-71853.5	-41.7254
								-88800.9	-50.8742			-79608	-42.6392
								-96394.8	-51.9076			-87565.6	-43.4483
								-104389	-52.8376			-95695.4	-44.1663
								-112264	-53.6814			-103625	-44.8097
								-120266	-54.4516			-111453	-45.3901
								-128394	-55.1589			-119526	-45.9169
								-136116	-55.809			-127620	-46.3987
								-144011	-56.4125			-135313	-46.8404
								-152131	-56.9695			-143332	-47.2463
								-160293	-57.4926			-151403	-47.6245
								-167834	-57.9813			-159362	-47.9754
								-175846	-58.4385			-167335	-48.3009
								-183799	-58.8674			-175197	-48.6066
								-191828	-59.2752			-183201	-48.8928
								-199921	-59.6579			-191219	-49.1621
								-207572	-59.9309			-199369	-49.415
								-215607	-60.3629			-209843	-49.7018
								-223858	-60.6901			-215349	-49.881
								-231708	-60.9992			-223787	-50.0971
								-239442	-61.2981			-231440	-50.3016
								-247432	-61.5772			-239304	-50.4962
								-255610	-61.8423			-246892	-50.3951
								-263340	-62.1058			-254687	-50.8513
								-271253	-62.3535			-262721	-51.0236
								-279292	-62.5908			-270623	-51.1833
								-287188	-62.8217			-280144	-51.3686
								-295353	-63.0408			-286932	-51.4878
								-303145	-63.2513			-296080	-51.5816
								-311128	-63.454			-302527	-51.7615
								-319122	-63.6524			-310365	-51.8952
								-328733	-63.8397			-318633	-52.0213
								-334263	-63.9873			-326772	-52.1272
								-343402	-64.1981			-337385	-52.28
								-351185	-64.3683			-343704	-52.3927
								-359378	-64.4921			-350159	-52.4817
								-367225	-64.6859			-358263	-52.5882
								-375187	-64.8387			-366540	-52.689
								-382916	-64.9857			-374204	-52.7883
								-390710	-65.132			-383536	-52.9013
								-399031	-65.2714			-390201	-52.9799
								-406712	-65.4058			-399377	-53.0902
								-414507	-65.5377			-405901	-53.1554
								-422685	-65.6655			-414084	-53.245
								-430467	-65.7878			-421822	-53.3265
								-438360	-65.9108			-429757	-53.4068
								-446352	-66.0264			-437874	-53.4834
								-454286	-66.1397			-445686	-53.5597
								-462279	-66.252			-453642	-53.6347
								-470214	-66.3572			-463113	-53.7182
								-478156	-66.4629			-470977	-53.7893
								-486100	-66.564			-479146	-53.8567
								-494106	-66.6631			-485735	-53.9114
								-502043	-66.7588			-493560	-53.9754
								-509973	-66.8547			-502891	-54.0535
								-518258	-66.9469			-509305	-54.1039
								-526206	-67.0359			-517624	-54.1599
								-533953	-67.1238			-526927	-54.2369
								-541848	-67.2103			-534706	-54.2882
								-549909	-67.2972			-542674	-54.3467
								-557854	-67.4547			-550633	-54.4025
								-565981	-67.4543			-557540	-54.4451
								-573971	-67.5312			-565371	-54.5017
								-581754	-67.5938			-572977	-54.5506
								-589840	-67.6844			-581625	-54.5992
								-597683	-67.7582			-589691	-54.6486
								-605588	-67.8281			-597075	-54.6972
								-613745	-67.9			-604835	-54.7481
								-621565	-67.9694			-613253	-54.7925
								-629470	-68.0391			-621494	-54.8414
								-637478	-68.1054			-629183	-54.8857
								-645407	-68.1694			-636924	-54.924
								-653422	-68.2309			-644805	-54.9707
								-661250	-68.2929			-652826	-55.0117
								-669390	-68.3564			-661027	-55.0508
								-677310	-68.4128			-669023	-55.0977
								-685541	-68.473			-676644	-55.1328
								-693619	-68.5287			-684595	-55.1703
								-701073	-68.5872			-693940	-55.2158
								-709226	-68.6401			-700346	-55.2481
								-716989	-68.6942			-708441	-55.2798
								-725039	-68.7469			-716248	-55.3225
								-732988	-68.7998			-724311	-55.3549
								-741142	-68.851			-732246	-55.3927
								-748921	-68.9004			-740155	-55.4275
								-756887	-68.9489			-748108	-55.4592
								-764852	-69			-756050	-55.4954
								-772889	-69.046			-764033	-55.5252
								-780760	-69.0918			-771963	-55.56
								-788858	-69.1402			-779983	-55.5915
								-796691	-69.1837			-787998	-55.6234
								-804698	-69.2266			-795828	-55.6534
								-812683	-69.2706			-803836	-55.6836
								-820555	-69.3146			-811799	-55.7138
								-828499	-69.3595			-819748	-55.7435
								-836601	-69.3981			-827858	-55.7712
								-844479	-69.4413			-835650	-55.8011
								-857161	-69.4876			-843745	-55.8312
								-859675	-69.5075			-851877	-55.8595
								-868441	-69.5568			-859549	-55.8841
								-876429	-69.595			-867591	-55.9109
								-884329	-69.6303			-875620	-55.9382
								-892254	-69.6688			-883530	-55.9659
								-900200	-69.7034			-891443	-55.9943
								-908198	-69.7394			-899428	-56.0179
								-916108	-69.7725			-907369	-56.0441
								-924018	-69.8079			-915626	-56.0668
								-932091	-69.8433			-923321	-56.0914
								-940035	-69.8796			-931360	-56.1165
								-947954	-69.9147			-939604	-56.1413
								-956326	-69.9431			-947252	-56.1613
								-963958	-69.9727			-955229	-56.1849
								-971790	-70.0103			-963115	-56.211
								-979836	-70.0374			--	0
								--	--			-1011690	-56.3444
								-1033820	-70.2349			-1018970	-56.3635
								-1034700	-70.2454			-1026840	-56.3872
								-1042570	-70.2725			-1034740	-56.4071
								-1050960	-70.3022			-1042810	-56.4262
								-1058740	-70.3268			-1050750	-56.4433
								-1066460	-70.3567			-1058720	-56.4626
								-1075750	-70.3865			-1066690	-56.484
								-1083660	-70.4157			-1074790	-56.5013
								-1091330	-70.4387			-1082650	-56.5226
								-1099270	-70.465			-1090600	-56.5402
								-1107210	-70.4891			-1098770	-56.5578
								-1115230	-70.5178			-1106410	-56.5766
								-1123170	-70.5415			-1114590	-56.5922
								-1131480	-70.5604			-1122450	-56.6129
								-1139060	-70.5864			-1130590	-56.6293
								-1147110	-70.6115			-1138510	-56.6486
								-1155370	-70.6336			-1146500	-56.6644
								-1162980	-70.6637			-1154360	-56.6802
								-1171110	-70.6805			-1162350	-56.6988
								-1179330	-70.7014			-1170230	-56.7156
								-1186950	-70.7307			-1178190	-56.735
								-1194960	-70.7465			-1186050	-56.7478
								-1202780	-70.7702			-1194100	-56.7617
								-1210890	-70.7941			-1202090	-56.7788
								-1218670	-70.8138			-1210060	-56.7959
								-1226750	-70.8351			-1218100	-56.8118
								-1234770	-70.8581			-1226000	-56.8254
								-1242790	-70.8789			-1234100	-56.8432
								-1250700	-70.8968			-1242210	-56.8571
								-1258610	-70.9158			-1249810	-56.8697
								-1266450	-70.9403			-1257770	-56.8851
								-1274470	-70.9583			-1265700	-56.8995
								-1282460	-70.974			-1273690	-56.9163
								-1290440	-70.9994			-1281600	-56.931
								-1298590	-71.0161			-1289800	-56.9442
								-1306440	-71.0312			-1297840	-56.9558
								-1314340	-71.0542			-1306000	-56.9701
								-1322480	-71.0754			-1313830	-56.9851
								-1330450	-71.0904			-1321660	-56.9971
								-1338240	-71.1093			-1329450	-57.0115
								-1346330	-71.1264			-1337580	-57.0263
								-1353360	-71.1411			-1346050	-57.0411
								-1360870	-71.1585			-1353360	-57.0552
								-1370420	-71.1805			-1361250	-57.065
								-1376880	-71.194			-1369810	-57.0795
								-1385970	-71.2155			-1377190	-57.0926
								-1394010	-71.231			-1385250	-57.1076
								-1402180	-71.2496			-1393750	-57.1213
								-1410050	-71.2668			-1401330	-57.1336
								-1417800	-71.283			-1409330	-57.1466
								-1425820	-71.3003			-1417150	-57.1541
								-1433770	-71.3163			-1424950	-57.1675
								-1442050	-71.3294			-1433220	-57.1814
								-1448850	-71.3447			-1441510	-57.192
								-1456270	-71.3572			-1449150	-57.2058
								-1465670	-71.3743			-1457300	-57.2187
								-1473710	-71.3896			-1464930	-57.2324
								-1481690	-71.4064			-1472770	-57.24
								-1489670	-71.4187			-1480990	-57.2533
								-1496150	-71.4325			-1488690	-57.263
								-1505330	-71.4485			-1496660	-57.2751
								-1513430	-71.4661			-1505250	-57.2874
								-1521320	-71.4795			-1513380	-57.2991
								-1529350	-71.4951			-1520990	-57.3111
								-1537330	-71.5067			-1528990	-57.3188
								-1544020	-71.5193			-1536870	-57.3341
								-1552190	-71.5381			-1544450	-57.3422
								-1561180	-71.55			-1552400	-57.3525
								-1569170	-71.5654			-1560510	-57.3637
								-1577380	-71.5798			-1568270	-57.3736
								-1585000	-71.5905			-1576290	-57.3829
								-1592990	-71.6046			-1584280	-57.3984
								-1599590	-71.6141			-1592370	-57.4038
								-1608880	-71.6295			-1600710	-57.4164
								-1616850	-71.642			-1608330	-57.4257
								-1624770	-71.6548			-1616640	-57.4364
								-1632780	-71.6668			-1624260	-57.4462
								-1641060	-71.6791			-1632110	-57.4546
								-1648690	-71.6925			-1640060	-57.4638
								-1656630	-71.7082			-1648010	-57.4763
								-1664710	-71.7185			-1656050	-57.4855
								-1671390	-71.7267			-1663870	-57.4943
								-1679400	-71.739			-1671850	-57.5029
								-1688600	-71.7576			-1679800	-57.5142
								-1695080	-71.767			-1687950	-57.5246
								-1704240	-71.7726			-1695710	-57.5299
								-1712480	-71.7907			-1704260	-57.5427
								-1719500	-71.8014			-1712220	-57.5492
								-1726840	-71.8109			-1719730	-57.5599
								-1736390	-71.8232			-1727740	-57.5682
								-1743130	-71.8324			-1735560	-57.5775
								-1750960	-71.8466			-1743510	-57.5864
								-1758960	-71.8608			-1751460	-57.5944
								-1766830	-71.8653			-1759500	-57.6064
								-1774840	-71.8792			-1767360	-57.6107
								-1782550	-71.8876			-1775410	-57.6227
								-1790540	-71.8998			-1783300	-57.6322
								-1798480	-71.9119			-1791260	-57.639
								-1806790	-71.9211			-1799310	-57.6494
								-1814400	-71.9337			-1807230	-57.6552
								-1823910	-71.9425			-1815470	-57.6651
								-1830300	-71.953			-1823190	-57.6715
								-1838350	-71.9623			-1831240	-57.6812
								-1846320	-71.9716			-1839140	-57.6887
								-1854270	-71.9849			-1847390	-57.6981
								-1862130	-71.9944			-1855800	-57.7048
								-1870170	-72.0043			-1863040	-57.7131
								-1878130	-72.0155			-1871030	-57.7211
								-1886190	-72.0259			-1879110	-57.732
								-1895660	-72.0391			-1886940	-57.7402
								-1902150	-72.0458			-1895040	-57.746
								-1910420	-72.054			-1902830	-57.7528
								-1918040	-72.0672			-1911100	-57.7625
								-1925910	-72.0727			-1918790	-57.7718
								-1934090	-72.0818			-1926750	-57.7791
								-1942150	-72.0932			-1934680	-57.7878
								-1949880	-72.1022			-1942970	-57.7946
								-1957960	-72.1047			--	0
								-1966260	-72.1193			-1989450	-57.9119
								--	--			-1948220	-57.8737
								-1989400	-72.1592			-1940570	-57.8659
								-1972630	-72.1418			-1932710	-57.8573
								-1965370	-72.132			-1924710	-57.8544
								-1957480	-72.1213			-1916830	-57.8437
								-1949480	-72.1129			-1908880	-57.835
								-1941590	-72.1044			-1900810	-57.8248
								-1933490	-72.0962			-1892610	-57.8238
								-1925160	-72.0895			-1884680	-57.8107
								-1917120	-72.0772			-1877070	-57.8081
								-1909090	-72.0641			-1868920	-57.7936
								-1901000	-72.059			-1860990	-57.7869
								-1893120	-72.0509			-1853360	-57.7798
								-1884900	-72.039			-1845280	-57.7704
								-1877260	-72.0282			-1837050	-57.7656
								-1869380	-72.0179			-1829490	-57.7504
								-1861260	-72.0109			-1821170	-57.7461
								-1853340	-72			-1813610	-57.7356
								-1845500	-71.9926			-1805560	-57.7286
								-1837330	-71.9797			-1797740	-57.7202
								-1828790	-71.9646			-1789580	-57.7112
								-1820870	-71.9555			-1781570	-57.7032
								-1812980	-71.9461			-1773920	-57.6961
								-1806200	-71.9364			-1765960	-57.6839
								-1798260	-71.9259			-1758100	-57.6762
								-1789100	-71.9124			-1749920	-57.6678
								-1782450	-71.9034			-1742050	-57.6578
								-1774540	-71.8949			-1733980	-57.6461
								-1765350	-71.8805			-1726320	-57.6348
								-1757210	-71.8681			-1717810	-57.6329
								-1749440	-71.8618			-1710450	-57.623
								-1742680	-71.8533			-1702550	-57.6148
								-1732910	-71.8344			-1694540	-57.6033
								-1725650	-71.8252			-1686240	-57.5926
								-1717640	-71.8156			-1678740	-57.583
								-1709810	-71.8069			-1670750	-57.5753
								-1701700	-71.7926			-1662840	-57.5635
								-1693720	-71.7835			-1654820	-57.5501
								-1685380	-71.7687			-1646900	-57.5443
								-1677920	-71.7576			-1638520	-57.5371
								-1670010	-71.7447			-1630930	-57.5267
								-1662110	-71.73			-1623000	-57.5151
								-1653950	-71.72			-1614700	-57.5065
								-1646320	-71.7113			-1606850	-57.4919
								-1638320	-71.6959			-1598810	-57.4879
								-1630560	-71.6845			-1590860	-57.4729
								-1622550	-71.6721			-1583310	-57.4663
								-1614040	-71.6584			-1575380	-57.4546
								-1604790	-71.6433			-1567600	-57.4431
								-1599380	-71.6355			-1559580	-57.4355
								-1590010	-71.6226			-1551590	-57.422
								-1582700	-71.6082			-1542280	-57.4108
								-1574990	-71.591			-1534360	-57.3976
								-1566850	-71.5814			-1527790	-57.3896
								-1559110	-71.5643			-1519210	-57.3798
								-1551120	-71.5519			-1511370	-57.3693
								-1541140	-71.5356			-1503970	-57.3546
								-1535130	-71.5276			-1494600	-57.3426
								-1527390	-71.5073			-1486600	-57.3299
								-1519420	-71.4986			-1478700	-57.3181
								-1511020	-71.4819			-1470780	-57.3098
								-1503580	-71.4681			-1462910	-57.2971
								-1495580	-71.4526			-1454860	-57.2858
								-1487670	-71.4413			-1446980	-57.276
								-1479630	-71.4229			-1439050	-57.2563
								-1471740	-71.4084			-1431150	-57.2471
								-1463840	-71.3947			-1422890	-57.2322
								-1455890	-71.3774			-1415090	-57.2201
								-1447550	-71.3638			-1407280	-57.2099
								-1439220	-71.3465			-1399150	-57.1974
								-1431190	-71.3349			-1390170	-57.1835
								-1423220	-71.3162			-1384620	-57.174
								-1415470	-71.3035			-1376460	-57.1633
								-1407560	-71.2853			-1367500	-57.1478
								-1399960	-71.2692			-1359700	-57.1305
								-1392230	-71.251			-1351810	-57.1238
								-1384410	-71.2356			-1343770	-57.1086
								-1376080	-71.2184			-1335890	-57.0956
								-1368380	-71.2001			-1327920	-57.082
								-1360690	-71.1847			-1320020	-57.0622
								-1352600	-71.1657			-1312100	-57.0521
								-1344420	-71.1497			-1304130	-57.0398
								-1336780	-71.133			-1296290	-57.0204
								-1328850	-71.1142			-1288090	-57.0061
								-1320890	-71.0933			-1280270	-56.9953
								-1311540	-71.0715			-1272240	-56.9787
								-1303420	-71.0549			-1264460	-56.9661
								-1295620	-71.0349			-1256390	-56.95
								-1287720	-71.0144			-1248500	-56.935
								-1279740	-70.995			-1240730	-56.9207
								-1271770	-70.9746			-1232510	-56.9064
								-1263830	-70.9581			-1224220	-56.8853
								-1255920	-70.9396			-1216720	-56.8734
								-1248010	-70.9191			-1208800	-56.8578
								-1240050	-70.897			-1200920	-56.8391
								-1232040	-70.8775			-1193040	-56.8264
								-1224270	-70.858			-1185110	-56.8133
								-1216230	-70.8345			-1177030	-56.7903
								-1208240	-70.8125			-1169320	-56.7775
								-1200390	-70.7917			-1161260	-56.7603
								-1192480	-70.7734			-1153340	-56.7422
								-1184520	-70.7489			-1145520	-56.7249
								-1176600	-70.7254			-1137550	-56.7066
								-1168680	-70.7037			-1129360	-56.6938
								-1160700	-70.6787			-1121730	-56.67
								-1152820	-70.6568			-1113660	-56.6533
								-1144850	-70.6379			-1105700	-56.6331
								-1136950	-70.6107			-1097900	-56.6167
								-1129050	-70.5856			-1089830	-56.5989
								-1121090	-70.5624			-1081970	-56.5778
								-1113180	-70.5349			--	0
								-1105180	-70.51			-1032000	-56.4497
								-1097040	-70.4827			-1026540	-56.4391
								-1089160	-70.46			-1018400	-56.417
								--	--			-1010590	-56.3955
								-1036490	-70.2782			-1002650	-56.3714
								-1033830	-70.2663			-994683	-56.3524
								-1025580	-70.2438			-985197	-56.3246
								-1017920	-70.2095			-977263	-56.2986
								-1009960	-70.1801			-969349	-56.2814
								-1001670	-70.1518			-961278	-56.2562
								-994106	-70.1197			-954720	-56.2371
								-986078	-70.0865			-945432	-56.2099
								-977735	-70.0601			-937383	-56.1857
								-970118	-70.0246			-930741	-56.1621
								-962398	-69.9924			-922896	-56.141
								-954050	-69.9622			-913642	-56.1097
								-946472	-69.9284			-905760	-56.086
								-938577	-69.8933			-897769	-56.0646
								-930598	-69.862			-889874	-56.0325
								-922585	-69.8255			-881942	-56.0081
								-914464	-69.7885			-873962	-55.9816
								-906543	-69.755			-867259	-55.9588
								-898727	-69.7175			-858029	-55.9343
								-890778	-69.6841			-850067	-55.902
								-882913	-69.6413			-842997	-55.8745
								-874980	-69.6094			-834229	-55.8475
								-867036	-69.5683			-826192	-55.8124
								-858953	-69.5272			-818230	-55.7809
								-851135	-69.4895			-810144	-55.754
								-842807	-69.4458			-803444	-55.7272
								-835100	-69.4071			-795763	-55.6958
								-827100	-69.3659			-786395	-55.6603
								-818999	-69.3227			-778371	-55.6295
								-811424	-69.2729			-771802	-55.6023
								-803190	-69.2336			-763825	-55.5729
								-795476	-69.1923			-754795	-55.5258
								-787476	-69.1406			-746810	-55.495
								-779550	-69.097			-738789	-55.4601
								-771544	-69.0483			-730927	-55.4228
								-763636	-69.001			-722996	-55.3922
								-755737	-68.9492			-714898	-55.3522
								-747715	-68.8997			-707026	-55.3157
								-739662	-68.8536			-698645	-55.2776
								-731706	-68.7987			-691838	-55.2456
								-723879	-68.747			-684020	-55.2066
								-715941	-68.6931			-676407	-55.1666
								-707966	-68.6398			-667661	-55.1167
								-700081	-68.5798			-659335	-55.0725
								-692054	-68.5268			-651299	-55.0309
								-684185	-68.4652			-643490	-54.989
								-676037	-68.4034			-635405	-54.942
								-668010	-68.3452			-627022	-54.9031
								-659893	-68.282			-620406	-54.8567
								-652392	-68.218			-612676	-54.8161
								-644352	-68.1535			-603269	-54.7612
								-636471	-68.086			-596509	-54.7249
								-628503	-68.0213			-588376	-54.6681
								-620530	-67.9544			-580546	-54.6172
								-612641	-67.8834			-572629	-54.5671
								-604528	-67.8108			-563445	-54.503
								-596540	-67.7392			-557038	-54.4566
								-588808	-67.6651			-547969	-54.3872
								-580777	-67.5853			-540123	-54.3274
								-572688	-67.5062			-532024	-54.2718
								-564664	-67.4281			-523947	-54.2151
								-556861	-67.343			-516292	-54.1475
								-549038	-67.2553			-508147	-54.084
								-541067	-67.1662			-500355	-54.0185
								-533093	-67.0804			-492449	-53.95
								-525186	-66.9881			-484473	-53.8819
								-515640	-66.8772			-476440	-53.8138
								-509290	-66.7997			-468405	-53.7439
								-501268	-66.7038			-460384	-53.6685
								-493357	-66.604			-452384	-53.5965
								-483875	-66.4744			-444795	-53.5168
								-477457	-66.3928			-436683	-53.4322
								-469437	-66.283			-428536	-53.3555
								-461504	-66.1695			-420915	-53.2765
								-452081	-66.0385			-412911	-53.1842
								-445300	-65.9386			-404912	-53.1025
								-435980	-65.7908			-396935	-53.0008
								-429604	-65.6891			-389064	-52.9001
								-421643	-65.5652			-380709	-52.8034
								-412193	-65.3983			-373758	-52.7156
								-404305	-65.2608			-365265	-52.5926
								-397845	-65.148			-357242	-52.4763
								-388383	-64.9688			-349299	-52.3697
								-380492	-64.8164			-341320	-52.2464
								-372422	-64.6558			-333430	-52.124
								-364730	-64.4975			-325522	-52.0008
								-358001	-64.3629			-317565	-51.8672
								-348749	-64.1525			-309529	-51.7283
								-341912	-64.0061			-301418	-51.5854
								-332594	-63.7836			-293572	-51.4403
								-324788	-63.585			-285748	-51.282
								-316964	-63.3827			-277428	-51.1192
								-308963	-63.1707			-269870	-50.9488
								-300910	-62.9899			-261818	-50.7771
								-294266	-62.7719			-253990	-50.5888
								-285174	-62.4852			-245972	-50.3905
								-277142	-62.2363			-237967	-50.1876
								-269044	-61.9768			-229761	-49.968
								-261092	-61.7029			-222208	-49.7394
								-254501	-61.4798			-214134	-49.4971
								-245193	-61.1232			-206165	-49.2491
								-237369	-60.8072			-198259	-48.9717
								-229494	-60.4772			-190365	-48.6858
								-221189	-60.1304			-182257	-48.3798
								-213489	-59.7679			-174362	-48.0494
								-205341	-59.3797			-166423	-47.6953
								-198881	-59.0549			-158090	-47.3124
								-189797	-58.5356			-150665	-46.8881
								-181607	-58.0703			-142593	-46.4546
								-173678	-57.5776			-134541	-45.9714
								-165941	-57.2226			-126506	-45.4403
								-157810	-56.482			-118343	-44.8532
								-149958	-55.8711			-110399	-44.2035
								-142087	-55.2099			-102715	-43.4746
								-134096	-54.4903			--	0
								-126141	-53.7073			-50105.6	-34.9214
								-118200	-52.8485			-47225.8	-33.999
								-110292	-51.8932			-39264.3	-31.2592
								--	--			-31334.8	-27.6562
								-53541.7	-40.3718			-23279.6	-22.6547
								-46668.6	-37.2628			-13847.7	-15.0565
								-38551.4	-33.3714			-6728.83	-1.70355
								-30715.7	-28.3663			5335.25	17.0767
								-22253.2	-21.7579			9224.06	21.5859
								-14789.9	-12.729			17150.7	26.9011
								-6700.76	-0.62908			24446.6	30.6872
								5372.97	16.4361			32415.8	33.5481
								9161.18	21.6458			40306.6	35.7963
								16958.1	28.3239			48313.5	37.6174
								25092.8	33.3259			56128.9	39.1263
								32903.3	37.2039			64027.5	40.4012
								40834.8	40.2974			72058.6	41.4929
								48790.4	42.8219			79997.8	42.4417
								56700.6	44.93			87988.3	43.2729
								64739.5	46.7127			95834.7	44.0111
								72649.7	48.25			103794	44.6721
								80596.6	49.5925			111863	45.2652
								88593.9	50.7764			119738	45.8059
								96473.1	51.8386			127828	46.2961
								104461	52.7849			135731	46.6684
								112422	53.6429			143553	47.1553
								120647	54.4258			151631	47.5374
								128373	55.0327			159607	47.8932
								136712	55.7932			167455	48.2253
								144408	56.4004			175682	48.5381
								152222	56.9667			184040	48.8287
								160101	57.4997			191433	49.1024
								168204	57.9943			199240	49.3597
								176046	58.4535			207562	49.6042
								183975	58.8919			215457	49.8337
								192168	59.2997			223112	50.0517
								199905	59.6929			231037	50.2582
								207816	59.9611			239041	50.4539
								215813	60.399			247103	50.6425
								223712	60.7218			254912	50.8207
								231687	61.0386			262908	50.9894
								239676	61.335			271008	51.1203
								247591	61.6229			278790	51.3076
								255859	61.8948			286749	51.4567
								263545	62.1585			294738	51.5994
								271556	62.4066			302605	51.7382
								279573	62.4963			310588	51.871
								287440	62.8607			318562	52.0013
								295424	63.0848			326539	52.1226
								303340	63.2969			339472	52.2876
								311181	63.5011			343450	52.3497
								319359	63.7023			350803	52.4627
								327111	63.8889			358384	52.5699
								335168	64.0716			366360	52.6724
								343045	64.2443			374276	52.7749
								351059	64.4184			382217	52.8668
								359136	64.583			390184	52.9656
								366929	64.742			398158	53.0526
								374976	64.9005			406122	53.1412
								383081	65.0424			414018	53.2293
								390836	65.1905			422221	53.3134
								398768	65.3277			429959	53.3939
								406841	65.4622			437937	53.4716
								414683	65.5964			445927	53.5492
								422633	65.7229			453873	53.6242
								430593	65.8468			461822	53.6942
								438562	65.9675			469748	53.7421
								446502	66.0844			477820	53.8348
								454513	66.1993			485663	53.9044
								462379	66.3088			493788	53.9466
								470413	66.4163			501607	54.0272
								478332	66.5247			509696	54.0893
								486253	66.6235			517540	54.1473
								494283	66.7166			525539	54.2072
								502288	66.8149			533544	54.2663
								510178	66.9107			541542	54.3198
								518205	67.004			549363	54.3792
								526095	67.0947			557443	54.4358
								534230	67.1822			565254	54.4858
								542031	67.2728			573239	54.538
								550216	67.354			581206	54.5922
								558114	67.4395			589178	54.6374
								566054	67.5149			597097	54.6862
								574120	67.5992			605065	54.7358
								581858	67.6721			613133	54.7826
								589814	67.7494			621306	54.8294
								598294	67.8244			629065	54.8757
								605770	67.898			637119	54.9124
								614070	67.9639			644979	54.9552
								621847	68.0316			653149	55.0027
								629657	68.0945			661008	55.0427
								637757	68.1618			668806	55.0836
								645625	68.2292			676894	55.1227
								653627	68.2881			684659	55.2507
								661626	68.3536			692991	55.2003
								669520	68.4121			700781	55.242
								677598	68.4727			708679	55.2785
								685436	68.5328			716582	55.3146
								693364	68.5857			724538	55.3508
								701724	68.6489			732748	55.3892
								709369	68.6969			740565	55.4219
								717313	68.7536			748745	55.4498
								725202	68.8072			756422	55.4854
								733154	68.8607			764312	55.5203
								741214	68.9073			772717	55.5494
								749445	68.9625			780263	55.5858
								756998	69.0095			788502	55.6141
								765072	69.0584			796378	55.6482
								773027	69.1022			804597	55.6803
								781094	69.149			812268	55.7083
								788968	69.2002			820089	55.737
								796869	69.2422			828042	55.7688
								804791	69.2847			836015	55.7919
								813068	69.3165			843954	55.8201
								820756	69.372			851986	55.8497
								828811	69.4145			860203	55.8774
								836601	69.4572			868543	55.9056
								844764	69.4944			876593	55.9296
								852919	69.5365			--	0
								860758	69.5739			931766	56.1113
								868668	69.6103			939954	56.1351
								875380	69.6481			947542	56.1609
								--	--			955705	56.1853
								930295	69.8858			963805	56.2026
								936094	69.9095			971820	56.2263
								940316	69.9264			979735	56.2529
								948181	69.9575			987513	56.2709
								956161	69.9938			995400	56.2917
								964175	70.0265			1004040	56.3204
								972006	70.057			1011740	56.3404
								979972	70.0879			1019370	56.3555
								987996	70.1183			1027370	56.3834
								994837	70.144			1035150	56.3987
								1003900	70.1782			1043200	56.4158
								1012050	70.2068			1051010	56.4407
								1019930	70.2388			1059200	56.4586
								1027770	70.2669			1067020	56.4844
								1035740	70.296			1075170	56.4981
								1042480	70.3196			1083110	56.5211
								1051610	70.349			1090840	56.5384
								1058530	70.3717			1098920	56.5554
								1066640	70.4034			1107060	56.569
								1075630	70.4331			1114700	56.5941
								1083550	70.4612			1122660	56.6099
								1091480	70.4842			1130750	56.6252
								1099400	70.5114			1139030	56.6402
								1107590	70.541			1146790	56.6593
								1115420	70.5623			1154910	56.674
								1123390	70.5869			1162980	56.6913
								1131370	70.6121			1170600	56.7112
								1137990	70.6321			1178760	56.726
								1145940	70.6535			1186770	56.7437
								1155150	70.6848			1194780	56.7574
								1163260	70.7067			1202490	56.774
								1169800	70.7267			1210600	56.7965
								1179140	70.7505			1218350	56.8038
								1187000	70.7743			1226370	56.8214
								1195270	70.7981			1234290	56.8329
								1203080	70.8167			1242280	56.8528
								1211040	70.8407			1250560	56.8684
								1218940	70.8614			1258310	56.8798
								1226860	70.8838			1266110	56.8965
								1233630	70.897			1274220	56.9147
								1241840	70.9206			1282070	56.9221
								1249400	70.9414			1290070	56.9405
								1259080	70.9619			1297870	56.9532
								1265830	70.9813			1305870	56.9689
								1273330	70.9989			1313800	56.985
								1282700	71.0229			1321890	56.9927
								1289620	71.0422			1329880	57.0104
								1297300	71.0609			1337670	57.0217
								1306510	71.0798			1345850	57.0381
								1314480	71.1016			1353710	57.0454
								1322380	71.1196			1361660	57.0608
								1330340	71.1391			1369590	57.0763
								1338380	71.1574			1377500	57.0918
								1346470	71.1742			1385600	57.1005
								1354230	71.1903			1393640	57.1137
								1361950	71.2031			1401530	57.1266
								1369260	71.2201			1409450	57.1355
								1377380	71.2397			1417300	57.1566
								1384940	71.2569			1425380	57.1677
								1394140	71.2771			1433260	57.1762
								1400720	71.2904			1441480	57.1895
								1408880	71.3053			1449320	57.2015
								1418090	71.325			1457130	57.2137
								1425970	71.3424			1465130	57.2258
								1433940	71.3581			1473090	57.2373
								1442010	71.3737			1481040	57.2465
								1449860	71.3892			1489020	57.2558
								1457800	71.4041			1497100	57.2729
								1464410	71.4133			1504970	57.277
								1473680	71.4331			1512840	57.2962
								1481650	71.4493			1520860	57.2991
								1489830	71.4625			1528850	57.3112
								1497610	71.4803			1536960	57.3251
								1504100	71.4913			1544940	57.3344
								1513610	71.5097			1552760	57.3481
								1519930	71.5176			1560750	57.3583
								1527950	71.5342			1568990	57.3709
								1535890	71.5446			1576620	57.3784
								1545420	71.5667			1584850	57.392
								1551790	71.572			1592560	57.3993
								1559850	71.5906			1600700	57.4119
								1567810	71.6054			1608430	57.4223
								1577290	71.6228			1616490	57.4333
								1583660	71.6306			1624470	57.444
								1591700	71.6413			1632410	57.4505
								1600100	71.6592			1640350	57.4635
								1608080	71.6677			1648340	57.4782
								1615790	71.6816			1656440	57.4826
								1623470	71.6966			1664160	57.4937
								1632360	71.7049			1672270	57.5021
								1639840	71.7205			1680230	57.5093
								1647610	71.7333			1688380	57.5241
								1655950	71.7447			1696050	57.5333
								1663380	71.7582			1704040	57.5397
								1671240	71.7667			1712160	57.5524
								1679220	71.7813			1720420	57.5532
								1687420	71.7922			1727930	57.5677
								1695200	71.8059			1735900	57.5714
								1703010	71.8185			1743880	57.588
								1711030	71.8301			1751880	57.5935
								1719390	71.8414			1759990	57.6035
								1727120	71.8531			1768050	57.6134
								1734860	71.8606			1776010	57.6198
								1743340	71.8745			1783910	57.6283
								1752520	71.8849			1791740	57.6399
								1758790	71.8976			1799610	57.6462
								1766770	71.9077			1807600	57.6553
								1774900	71.9182			1815870	57.663
								1782650	71.9294			1823910	57.6729
								1790670	71.9415			1831430	57.681
								1799420	71.9545			1838350	57.6864
								1806900	71.9624			1846400	57.6971
								1814590	71.9716			1854280	57.7056
								1822930	71.9819			1862720	57.7167
								1830640	71.9924			--	0
								1838730	72.0073			1915620	57.7713
								1846570	72.0182			1918160	57.7732
								1854470	72.0249			1925980	57.7763
								1862370	72.0319			1933830	57.784
								--	--			1943110	57.794
								1915110	72.0883			1949690	57.8003
								1918090	72.09			1959230	57.8071
								1926460	72.0947			1967010	57.8149
								1934470	72.112			1975010	57.8247
								1942110	72.1185			1981510	57.8288
								1950110	72.1298			1989450	57.8441
								1958190	72.1379
								1966630	72.1479
								1974540	72.1546
								1982040	72.1633
								1989460	72.1717
