# Supplementary material for: Magnetic nanostickers for active control of interface-enhanced selective bioadhesion
Source: Nat Commun. 2025 Jul 10;16:6400. doi: 10.1038/s41467-025-61719-9 (PMC12246147; doi:10.1038/s41467-025-61719-9)
Supplement: Supplementary file 7 — Source data [file 41467_2025_61719_MOESM7_ESM.zip › Source data/Figure S8/Figure S8B.csv]

		Spectra from Area #1-Spectrum	Spectra from Area #1-Background	Spectra from Area #1-Modeled	Spectra from Area #1-Residual
Data entry	Energy	Intensity	Intensity	Intensity	Intensity
Units	eV	Counts	Counts	Counts	Counts
	-9.98E+02	0.00E+00	0.00E+00	0.00E+00	0.00E+00
	-9.93E+02	0.00E+00	0.00E+00	0.00E+00	0.00E+00
	-9.88E+02	0.00E+00	0.00E+00	0.00E+00	0.00E+00
	-9.83E+02	0.00E+00	0.00E+00	0.00E+00	0.00E+00
	-9.78E+02	0.00E+00	0.00E+00	0.00E+00	0.00E+00
	-9.73E+02	0.00E+00	0.00E+00	0.00E+00	0.00E+00
	-9.68E+02	0.00E+00	0.00E+00	0.00E+00	0.00E+00
	-9.63E+02	0.00E+00	0.00E+00	0.00E+00	0.00E+00
	-9.58E+02	0.00E+00	0.00E+00	0.00E+00	0.00E+00
	-9.53E+02	0.00E+00	0.00E+00	0.00E+00	0.00E+00
	-9.48E+02	0.00E+00	0.00E+00	0.00E+00	0.00E+00
	-9.43E+02	0.00E+00	0.00E+00	0.00E+00	0.00E+00
	-9.38E+02	0.00E+00	0.00E+00	0.00E+00	0.00E+00
	-9.33E+02	0.00E+00	0.00E+00	0.00E+00	0.00E+00
	-9.28E+02	0.00E+00	0.00E+00	0.00E+00	0.00E+00
	-9.23E+02	0.00E+00	0.00E+00	0.00E+00	0.00E+00
	-9.18E+02	0.00E+00	0.00E+00	0.00E+00	0.00E+00
	-9.13E+02	0.00E+00	0.00E+00	0.00E+00	0.00E+00
	-9.08E+02	0.00E+00	0.00E+00	0.00E+00	0.00E+00
	-9.03E+02	0.00E+00	0.00E+00	0.00E+00	0.00E+00
	-8.98E+02	0.00E+00	0.00E+00	0.00E+00	0.00E+00
	-8.93E+02	0.00E+00	0.00E+00	0.00E+00	0.00E+00
	-8.88E+02	0.00E+00	0.00E+00	0.00E+00	0.00E+00
	-8.83E+02	0.00E+00	0.00E+00	0.00E+00	0.00E+00
	-8.78E+02	0.00E+00	0.00E+00	0.00E+00	0.00E+00
	-8.73E+02	0.00E+00	0.00E+00	0.00E+00	0.00E+00
	-8.68E+02	0.00E+00	0.00E+00	0.00E+00	0.00E+00
	-8.63E+02	0.00E+00	0.00E+00	0.00E+00	0.00E+00
	-8.58E+02	0.00E+00	0.00E+00	0.00E+00	0.00E+00
	-8.53E+02	0.00E+00	0.00E+00	0.00E+00	0.00E+00
	-8.48E+02	0.00E+00	0.00E+00	0.00E+00	0.00E+00
	-8.43E+02	0.00E+00	0.00E+00	0.00E+00	0.00E+00
	-8.38E+02	0.00E+00	0.00E+00	0.00E+00	0.00E+00
	-8.33E+02	0.00E+00	0.00E+00	0.00E+00	0.00E+00
	-8.28E+02	0.00E+00	0.00E+00	0.00E+00	0.00E+00
	-8.23E+02	0.00E+00	0.00E+00	0.00E+00	0.00E+00
	-8.18E+02	0.00E+00	0.00E+00	0.00E+00	0.00E+00
	-8.13E+02	0.00E+00	0.00E+00	0.00E+00	0.00E+00
	-8.08E+02	0.00E+00	0.00E+00	0.00E+00	0.00E+00
	-8.03E+02	0.00E+00	0.00E+00	0.00E+00	0.00E+00
	-7.98E+02	0.00E+00	0.00E+00	0.00E+00	0.00E+00
	-7.93E+02	0.00E+00	0.00E+00	0.00E+00	0.00E+00
	-7.88E+02	0.00E+00	0.00E+00	0.00E+00	0.00E+00
	-7.83E+02	0.00E+00	0.00E+00	0.00E+00	0.00E+00
	-7.78E+02	0.00E+00	0.00E+00	0.00E+00	0.00E+00
	-7.73E+02	0.00E+00	0.00E+00	0.00E+00	0.00E+00
	-7.68E+02	0.00E+00	0.00E+00	0.00E+00	0.00E+00
	-7.63E+02	0.00E+00	0.00E+00	0.00E+00	0.00E+00
	-7.58E+02	0.00E+00	0.00E+00	0.00E+00	0.00E+00
	-7.53E+02	0.00E+00	0.00E+00	0.00E+00	0.00E+00
	-7.48E+02	0.00E+00	0.00E+00	0.00E+00	0.00E+00
	-7.43E+02	0.00E+00	0.00E+00	0.00E+00	0.00E+00
	-7.38E+02	0.00E+00	0.00E+00	0.00E+00	0.00E+00
	-7.33E+02	0.00E+00	0.00E+00	0.00E+00	0.00E+00
	-7.28E+02	0.00E+00	0.00E+00	0.00E+00	0.00E+00
	-7.23E+02	0.00E+00	0.00E+00	0.00E+00	0.00E+00
	-7.18E+02	0.00E+00	0.00E+00	0.00E+00	0.00E+00
	-7.13E+02	0.00E+00	0.00E+00	0.00E+00	0.00E+00
	-7.08E+02	0.00E+00	0.00E+00	0.00E+00	0.00E+00
	-7.03E+02	0.00E+00	0.00E+00	0.00E+00	0.00E+00
	-6.98E+02	0.00E+00	0.00E+00	0.00E+00	0.00E+00
	-6.93E+02	0.00E+00	0.00E+00	0.00E+00	0.00E+00
	-6.88E+02	0.00E+00	0.00E+00	0.00E+00	0.00E+00
	-6.83E+02	0.00E+00	0.00E+00	0.00E+00	0.00E+00
	-6.78E+02	0.00E+00	0.00E+00	0.00E+00	0.00E+00
	-6.73E+02	0.00E+00	0.00E+00	0.00E+00	0.00E+00
	-6.68E+02	0.00E+00	0.00E+00	0.00E+00	0.00E+00
	-6.63E+02	0.00E+00	0.00E+00	0.00E+00	0.00E+00
	-6.58E+02	0.00E+00	0.00E+00	0.00E+00	0.00E+00
	-6.53E+02	0.00E+00	0.00E+00	0.00E+00	0.00E+00
	-6.48E+02	0.00E+00	0.00E+00	0.00E+00	0.00E+00
	-6.43E+02	0.00E+00	0.00E+00	0.00E+00	0.00E+00
	-6.38E+02	0.00E+00	0.00E+00	0.00E+00	0.00E+00
	-6.33E+02	0.00E+00	0.00E+00	0.00E+00	0.00E+00
	-6.28E+02	0.00E+00	0.00E+00	0.00E+00	0.00E+00
	-6.23E+02	0.00E+00	0.00E+00	0.00E+00	0.00E+00
	-6.18E+02	0.00E+00	0.00E+00	0.00E+00	0.00E+00
	-6.13E+02	0.00E+00	0.00E+00	0.00E+00	0.00E+00
	-6.08E+02	0.00E+00	0.00E+00	0.00E+00	0.00E+00
	-6.03E+02	0.00E+00	0.00E+00	0.00E+00	0.00E+00
	-5.98E+02	0.00E+00	0.00E+00	0.00E+00	0.00E+00
	-5.93E+02	0.00E+00	0.00E+00	0.00E+00	0.00E+00
	-5.88E+02	0.00E+00	0.00E+00	0.00E+00	0.00E+00
	-5.83E+02	0.00E+00	0.00E+00	0.00E+00	0.00E+00
	-5.78E+02	0.00E+00	0.00E+00	0.00E+00	0.00E+00
	-5.73E+02	0.00E+00	0.00E+00	0.00E+00	0.00E+00
	-5.68E+02	0.00E+00	0.00E+00	0.00E+00	0.00E+00
	-5.63E+02	0.00E+00	0.00E+00	0.00E+00	0.00E+00
	-5.58E+02	0.00E+00	0.00E+00	0.00E+00	0.00E+00
	-5.53E+02	0.00E+00	0.00E+00	0.00E+00	0.00E+00
	-5.48E+02	0.00E+00	0.00E+00	0.00E+00	0.00E+00
	-5.43E+02	0.00E+00	0.00E+00	0.00E+00	0.00E+00
	-5.38E+02	0.00E+00	0.00E+00	0.00E+00	0.00E+00
	-5.33E+02	0.00E+00	0.00E+00	0.00E+00	0.00E+00
	-5.28E+02	0.00E+00	0.00E+00	0.00E+00	0.00E+00
	-5.23E+02	0.00E+00	0.00E+00	0.00E+00	0.00E+00
	-5.18E+02	0.00E+00	0.00E+00	0.00E+00	0.00E+00
	-5.13E+02	0.00E+00	0.00E+00	0.00E+00	0.00E+00
	-5.08E+02	0.00E+00	0.00E+00	0.00E+00	0.00E+00
	-5.03E+02	0.00E+00	0.00E+00	0.00E+00	0.00E+00
	-4.98E+02	0.00E+00	0.00E+00	0.00E+00	0.00E+00
	-4.93E+02	0.00E+00	0.00E+00	0.00E+00	0.00E+00
	-4.88E+02	0.00E+00	0.00E+00	0.00E+00	0.00E+00
	-4.83E+02	0.00E+00	0.00E+00	0.00E+00	0.00E+00
	-4.78E+02	0.00E+00	0.00E+00	0.00E+00	0.00E+00
	-4.73E+02	0.00E+00	0.00E+00	0.00E+00	0.00E+00
	-4.68E+02	0.00E+00	0.00E+00	0.00E+00	0.00E+00
	-4.63E+02	0.00E+00	0.00E+00	0.00E+00	0.00E+00
	-4.58E+02	0.00E+00	0.00E+00	0.00E+00	0.00E+00
	-4.53E+02	0.00E+00	0.00E+00	0.00E+00	0.00E+00
	-4.48E+02	0.00E+00	0.00E+00	0.00E+00	0.00E+00
	-4.43E+02	0.00E+00	0.00E+00	0.00E+00	0.00E+00
	-4.38E+02	0.00E+00	0.00E+00	0.00E+00	0.00E+00
	-4.33E+02	0.00E+00	0.00E+00	0.00E+00	0.00E+00
	-4.28E+02	0.00E+00	0.00E+00	0.00E+00	0.00E+00
	-4.23E+02	0.00E+00	0.00E+00	0.00E+00	0.00E+00
	-4.18E+02	0.00E+00	0.00E+00	0.00E+00	0.00E+00
	-4.13E+02	0.00E+00	0.00E+00	0.00E+00	0.00E+00
	-4.08E+02	0.00E+00	0.00E+00	0.00E+00	0.00E+00
	-4.03E+02	0.00E+00	0.00E+00	0.00E+00	0.00E+00
	-3.98E+02	0.00E+00	0.00E+00	0.00E+00	0.00E+00
	-3.93E+02	0.00E+00	0.00E+00	0.00E+00	0.00E+00
	-3.88E+02	0.00E+00	0.00E+00	0.00E+00	0.00E+00
	-3.83E+02	0.00E+00	0.00E+00	0.00E+00	0.00E+00
	-3.78E+02	0.00E+00	0.00E+00	0.00E+00	0.00E+00
	-3.73E+02	0.00E+00	0.00E+00	0.00E+00	0.00E+00
	-3.68E+02	0.00E+00	0.00E+00	0.00E+00	0.00E+00
	-3.63E+02	0.00E+00	0.00E+00	0.00E+00	0.00E+00
	-3.58E+02	0.00E+00	0.00E+00	0.00E+00	0.00E+00
	-3.53E+02	0.00E+00	0.00E+00	0.00E+00	0.00E+00
	-3.48E+02	0.00E+00	0.00E+00	0.00E+00	0.00E+00
	-3.43E+02	0.00E+00	0.00E+00	0.00E+00	0.00E+00
	-3.38E+02	0.00E+00	0.00E+00	0.00E+00	0.00E+00
	-3.33E+02	0.00E+00	0.00E+00	0.00E+00	0.00E+00
	-3.28E+02	0.00E+00	0.00E+00	0.00E+00	0.00E+00
	-3.23E+02	0.00E+00	0.00E+00	0.00E+00	0.00E+00
	-3.18E+02	0.00E+00	0.00E+00	0.00E+00	0.00E+00
	-3.13E+02	0.00E+00	0.00E+00	0.00E+00	0.00E+00
	-3.08E+02	0.00E+00	0.00E+00	0.00E+00	0.00E+00
	-3.03E+02	0.00E+00	0.00E+00	0.00E+00	0.00E+00
	-2.98E+02	0.00E+00	0.00E+00	0.00E+00	0.00E+00
	-2.93E+02	0.00E+00	0.00E+00	0.00E+00	0.00E+00
	-2.88E+02	0.00E+00	0.00E+00	0.00E+00	0.00E+00
	-2.83E+02	0.00E+00	0.00E+00	0.00E+00	0.00E+00
	-2.78E+02	0.00E+00	0.00E+00	0.00E+00	0.00E+00
	-2.73E+02	0.00E+00	0.00E+00	0.00E+00	0.00E+00
	-2.68E+02	0.00E+00	0.00E+00	0.00E+00	0.00E+00
	-2.63E+02	0.00E+00	0.00E+00	0.00E+00	0.00E+00
	-2.58E+02	0.00E+00	0.00E+00	0.00E+00	0.00E+00
	-2.53E+02	0.00E+00	0.00E+00	0.00E+00	0.00E+00
	-2.48E+02	0.00E+00	0.00E+00	0.00E+00	0.00E+00
	-2.43E+02	0.00E+00	0.00E+00	0.00E+00	0.00E+00
	-2.38E+02	0.00E+00	0.00E+00	0.00E+00	0.00E+00
	-2.33E+02	0.00E+00	0.00E+00	0.00E+00	0.00E+00
	-2.28E+02	0.00E+00	0.00E+00	0.00E+00	0.00E+00
	-2.23E+02	0.00E+00	0.00E+00	0.00E+00	0.00E+00
	-2.18E+02	0.00E+00	0.00E+00	0.00E+00	0.00E+00
	-2.13E+02	0.00E+00	0.00E+00	0.00E+00	0.00E+00
	-2.08E+02	0.00E+00	0.00E+00	0.00E+00	0.00E+00
	-2.03E+02	0.00E+00	0.00E+00	0.00E+00	0.00E+00
	-1.98E+02	0.00E+00	0.00E+00	0.00E+00	0.00E+00
	-1.93E+02	0.00E+00	0.00E+00	0.00E+00	0.00E+00
	-1.88E+02	0.00E+00	0.00E+00	0.00E+00	0.00E+00
	-1.83E+02	0.00E+00	0.00E+00	0.00E+00	0.00E+00
	-1.78E+02	0.00E+00	0.00E+00	0.00E+00	0.00E+00
	-1.73E+02	0.00E+00	0.00E+00	0.00E+00	0.00E+00
	-1.68E+02	0.00E+00	0.00E+00	0.00E+00	0.00E+00
	-1.63E+02	0.00E+00	0.00E+00	0.00E+00	0.00E+00
	-1.58E+02	0.00E+00	0.00E+00	0.00E+00	0.00E+00
	-1.53E+02	0.00E+00	0.00E+00	0.00E+00	0.00E+00
	-1.48E+02	0.00E+00	0.00E+00	0.00E+00	0.00E+00
	-1.43E+02	0.00E+00	0.00E+00	0.00E+00	0.00E+00
	-1.38E+02	0.00E+00	0.00E+00	0.00E+00	0.00E+00
	-1.33E+02	0.00E+00	0.00E+00	0.00E+00	0.00E+00
	-1.28E+02	0.00E+00	0.00E+00	0.00E+00	0.00E+00
	-1.23E+02	0.00E+00	0.00E+00	0.00E+00	0.00E+00
	-1.18E+02	0.00E+00	0.00E+00	0.00E+00	0.00E+00
	-1.13E+02	0.00E+00	0.00E+00	0.00E+00	0.00E+00
	-1.08E+02	0.00E+00	0.00E+00	0.00E+00	0.00E+00
	-1.03E+02	0.00E+00	0.00E+00	0.00E+00	0.00E+00
	-9.75E+01	0.00E+00	0.00E+00	0.00E+00	0.00E+00
	-9.25E+01	0.00E+00	0.00E+00	0.00E+00	0.00E+00
	-8.75E+01	0.00E+00	0.00E+00	0.00E+00	0.00E+00
	-8.25E+01	0.00E+00	0.00E+00	0.00E+00	0.00E+00
	-7.75E+01	0.00E+00	0.00E+00	0.00E+00	0.00E+00
	-7.25E+01	0.00E+00	0.00E+00	0.00E+00	0.00E+00
	-6.75E+01	0.00E+00	0.00E+00	0.00E+00	0.00E+00
	-6.25E+01	0.00E+00	0.00E+00	0.00E+00	0.00E+00
	-5.75E+01	0.00E+00	0.00E+00	0.00E+00	0.00E+00
	-5.25E+01	0.00E+00	0.00E+00	0.00E+00	0.00E+00
	-4.75E+01	0.00E+00	0.00E+00	0.00E+00	0.00E+00
	-4.25E+01	0.00E+00	0.00E+00	0.00E+00	0.00E+00
	-3.75E+01	0.00E+00	0.00E+00	0.00E+00	0.00E+00
	-3.25E+01	0.00E+00	0.00E+00	0.00E+00	0.00E+00
	-2.75E+01	0.00E+00	0.00E+00	0.00E+00	0.00E+00
	-2.25E+01	0.00E+00	0.00E+00	0.00E+00	0.00E+00
	-1.75E+01	0.00E+00	0.00E+00	0.00E+00	0.00E+00
	-1.25E+01	0.00E+00	0.00E+00	0.00E+00	0.00E+00
	-7.50E+00	0.00E+00	0.00E+00	0.00E+00	0.00E+00
	-2.50E+00	0.00E+00	0.00E+00	0.00E+00	0.00E+00
	2.50E+00	0.00E+00	0.00E+00	0.00E+00	0.00E+00
	7.50E+00	0.00E+00	0.00E+00	0.00E+00	0.00E+00
	1.25E+01	0.00E+00	0.00E+00	0.00E+00	0.00E+00
	1.75E+01	0.00E+00	0.00E+00	0.00E+00	0.00E+00
	2.25E+01	0.00E+00	0.00E+00	0.00E+00	0.00E+00
	2.75E+01	0.00E+00	0.00E+00	0.00E+00	0.00E+00
	3.25E+01	0.00E+00	0.00E+00	0.00E+00	0.00E+00
	3.75E+01	0.00E+00	0.00E+00	0.00E+00	0.00E+00
	4.25E+01	0.00E+00	0.00E+00	0.00E+00	0.00E+00
	4.75E+01	0.00E+00	0.00E+00	0.00E+00	0.00E+00
	5.25E+01	0.00E+00	0.00E+00	0.00E+00	0.00E+00
	5.75E+01	0.00E+00	0.00E+00	0.00E+00	0.00E+00
	6.25E+01	0.00E+00	0.00E+00	0.00E+00	0.00E+00
	6.75E+01	0.00E+00	0.00E+00	0.00E+00	0.00E+00
	7.25E+01	0.00E+00	0.00E+00	0.00E+00	0.00E+00
	7.75E+01	0.00E+00	0.00E+00	0.00E+00	0.00E+00
	8.25E+01	0.00E+00	0.00E+00	0.00E+00	0.00E+00
	8.75E+01	0.00E+00	0.00E+00	0.00E+00	0.00E+00
	9.25E+01	0.00E+00	0.00E+00	0.00E+00	0.00E+00
	9.75E+01	0.00E+00	0.00E+00	0.00E+00	0.00E+00
	1.03E+02	0.00E+00	0.00E+00	0.00E+00	0.00E+00
	1.08E+02	0.00E+00	0.00E+00	0.00E+00	0.00E+00
	1.13E+02	0.00E+00	0.00E+00	0.00E+00	0.00E+00
	1.18E+02	0.00E+00	0.00E+00	0.00E+00	0.00E+00
	1.23E+02	6.00E+00	0.00E+00	0.00E+00	6.00E+00
	1.28E+02	9.00E+00	0.00E+00	0.00E+00	9.00E+00
	1.33E+02	8.00E+00	0.00E+00	0.00E+00	8.00E+00
	1.38E+02	2.00E+00	0.00E+00	0.00E+00	2.00E+00
	1.43E+02	5.00E+00	0.00E+00	0.00E+00	5.00E+00
	1.48E+02	9.00E+00	7.96E+01	7.96E+01	-7.06E+01
	1.53E+02	7.00E+00	8.20E+01	8.20E+01	-7.50E+01
	1.58E+02	1.80E+01	8.43E+01	8.43E+01	-6.63E+01
	1.63E+02	1.20E+01	8.65E+01	8.65E+01	-7.45E+01
	1.68E+02	2.30E+01	8.86E+01	8.86E+01	-6.56E+01
	1.73E+02	1.40E+01	9.05E+01	9.05E+01	-7.65E+01
	1.78E+02	4.10E+01	9.24E+01	9.24E+01	-5.14E+01
	1.83E+02	3.00E+01	9.40E+01	9.40E+01	-6.40E+01
	1.88E+02	4.30E+01	9.55E+01	9.65E+01	-5.35E+01
	1.93E+02	4.00E+01	9.69E+01	9.92E+01	-5.92E+01
	1.98E+02	5.50E+01	9.81E+01	1.03E+02	-4.85E+01
	2.03E+02	7.60E+01	9.92E+01	1.11E+02	-3.50E+01
	2.08E+02	9.60E+01	1.00E+02	1.25E+02	-2.88E+01
	2.13E+02	1.44E+02	1.01E+02	1.50E+02	-5.96E+00
	2.18E+02	2.09E+02	1.02E+02	1.94E+02	1.53E+01
	2.23E+02	2.56E+02	1.02E+02	2.66E+02	-1.00E+01
	2.28E+02	4.33E+02	1.03E+02	3.79E+02	5.41E+01
	2.33E+02	6.51E+02	1.03E+02	5.44E+02	1.07E+02
	2.38E+02	8.37E+02	1.03E+02	7.71E+02	6.57E+01
	2.43E+02	1.14E+03	1.03E+02	1.06E+03	7.36E+01
	2.48E+02	1.48E+03	1.03E+02	1.41E+03	7.20E+01
	2.53E+02	1.84E+03	1.03E+02	1.78E+03	5.91E+01
	2.58E+02	2.21E+03	1.03E+02	2.15E+03	6.04E+01
	2.63E+02	2.63E+03	1.03E+02	2.46E+03	1.61E+02
	2.68E+02	2.70E+03	1.03E+02	2.69E+03	1.47E+01
	2.73E+02	2.68E+03	1.03E+02	2.78E+03	-9.90E+01
	2.78E+02	2.72E+03	1.02E+02	2.74E+03	-1.51E+01
	2.83E+02	2.55E+03	1.02E+02	2.55E+03	-8.86E+00
	2.88E+02	2.31E+03	1.02E+02	2.26E+03	4.29E+01
	2.93E+02	1.80E+03	1.01E+02	1.91E+03	-1.06E+02
	2.98E+02	1.50E+03	1.01E+02	1.53E+03	-3.04E+01
	3.03E+02	1.09E+03	1.00E+02	1.17E+03	-7.94E+01
	3.08E+02	7.69E+02	9.97E+01	8.62E+02	-9.33E+01
	3.13E+02	5.27E+02	9.92E+01	6.13E+02	-8.57E+01
	3.18E+02	3.38E+02	9.86E+01	4.26E+02	-8.83E+01
	3.23E+02	2.50E+02	9.80E+01	2.96E+02	-4.63E+01
	3.28E+02	1.50E+02	9.74E+01	2.11E+02	-6.14E+01
	3.33E+02	1.40E+02	9.68E+01	1.59E+02	-1.95E+01
	3.38E+02	1.18E+02	9.61E+01	1.30E+02	-1.17E+01
	3.43E+02	9.20E+01	9.55E+01	1.14E+02	-2.20E+01
	3.48E+02	8.70E+01	9.48E+01	1.07E+02	-1.96E+01
	3.53E+02	8.60E+01	9.42E+01	1.04E+02	-1.79E+01
	3.58E+02	1.11E+02	9.35E+01	1.02E+02	8.57E+00
	3.63E+02	9.80E+01	9.28E+01	1.04E+02	-6.33E+00
	3.68E+02	7.80E+01	9.22E+01	1.06E+02	-2.83E+01
	3.73E+02	1.09E+02	9.15E+01	1.08E+02	1.05E+00
	3.78E+02	1.08E+02	9.08E+01	1.09E+02	-1.12E+00
	3.83E+02	1.05E+02	9.01E+01	1.10E+02	-4.51E+00
	3.88E+02	1.05E+02	8.94E+01	1.09E+02	-3.98E+00
	3.93E+02	1.20E+02	8.87E+01	1.08E+02	1.25E+01
	3.98E+02	1.05E+02	8.81E+01	1.05E+02	-2.24E-01
	4.03E+02	8.90E+01	8.74E+01	1.02E+02	-1.33E+01
	4.08E+02	1.22E+02	8.67E+01	9.91E+01	2.29E+01
	4.13E+02	1.01E+02	8.60E+01	9.58E+01	5.20E+00
	4.18E+02	1.09E+02	8.54E+01	9.27E+01	1.63E+01
	4.23E+02	9.90E+01	8.47E+01	9.06E+01	8.37E+00
	4.28E+02	1.09E+02	8.41E+01	8.92E+01	1.98E+01
	4.33E+02	9.60E+01	8.34E+01	8.91E+01	6.92E+00
	4.38E+02	1.23E+02	8.27E+01	9.12E+01	3.18E+01
	4.43E+02	1.32E+02	8.21E+01	9.70E+01	3.50E+01
	4.48E+02	1.54E+02	8.15E+01	1.09E+02	4.51E+01
	4.53E+02	1.96E+02	8.08E+01	1.30E+02	6.56E+01
	4.58E+02	2.21E+02	8.02E+01	1.67E+02	5.43E+01
	4.63E+02	2.52E+02	7.96E+01	2.24E+02	2.77E+01
	4.68E+02	3.02E+02	7.89E+01	3.11E+02	-8.92E+00
	4.73E+02	4.26E+02	7.83E+01	4.34E+02	-8.06E+00
	4.78E+02	5.70E+02	7.77E+01	6.00E+02	-2.97E+01
	4.83E+02	7.34E+02	7.71E+01	8.10E+02	-7.58E+01
	4.88E+02	1.00E+03	7.65E+01	1.06E+03	-6.06E+01
	4.93E+02	1.27E+03	7.59E+01	1.34E+03	-7.14E+01
	4.98E+02	1.48E+03	7.54E+01	1.63E+03	-1.55E+02
	5.03E+02	1.75E+03	7.48E+01	1.90E+03	-1.50E+02
	5.08E+02	2.03E+03	7.42E+01	2.13E+03	-1.07E+02
	5.13E+02	2.26E+03	7.37E+01	2.29E+03	-3.27E+01
	5.18E+02	2.37E+03	7.31E+01	2.35E+03	1.33E+01
	5.23E+02	2.43E+03	7.25E+01	2.32E+03	1.10E+02
	5.28E+02	2.26E+03	6.87E+01	2.19E+03	6.78E+01
	5.33E+02	2.10E+03	6.54E+01	1.98E+03	1.19E+02
	5.38E+02	1.84E+03	6.50E+01	1.72E+03	1.22E+02
	5.43E+02	1.49E+03	6.47E+01	1.43E+03	6.14E+01
	5.48E+02	1.25E+03	6.43E+01	1.15E+03	9.58E+01
	5.53E+02	9.87E+02	6.39E+01	8.94E+02	9.34E+01
	5.58E+02	7.11E+02	6.36E+01	6.78E+02	3.30E+01
	5.63E+02	5.64E+02	6.32E+01	5.11E+02	5.32E+01
	5.68E+02	4.26E+02	6.28E+01	3.93E+02	3.33E+01
	5.73E+02	3.47E+02	6.25E+01	3.20E+02	2.73E+01
	5.78E+02	2.75E+02	6.21E+01	2.85E+02	-9.57E+00
	5.83E+02	2.16E+02	6.17E+01	2.79E+02	-6.30E+01
	5.88E+02	2.07E+02	6.14E+01	2.94E+02	-8.73E+01
	5.93E+02	2.26E+02	6.10E+01	3.22E+02	-9.63E+01
	5.98E+02	2.50E+02	6.07E+01	3.55E+02	-1.05E+02
	6.03E+02	2.69E+02	6.03E+01	3.87E+02	-1.18E+02
	6.08E+02	2.58E+02	6.00E+01	4.12E+02	-1.54E+02
	6.13E+02	2.92E+02	5.96E+01	4.25E+02	-1.33E+02
	6.18E+02	2.77E+02	5.93E+01	4.27E+02	-1.50E+02
	6.23E+02	2.63E+02	5.89E+01	4.16E+02	-1.53E+02
	6.28E+02	2.43E+02	5.86E+01	3.94E+02	-1.51E+02
	6.33E+02	2.34E+02	5.83E+01	3.66E+02	-1.32E+02
	6.38E+02	2.19E+02	5.79E+01	3.36E+02	-1.17E+02
	6.43E+02	2.26E+02	5.76E+01	3.09E+02	-8.32E+01
	6.48E+02	2.50E+02	5.73E+01	2.92E+02	-4.23E+01
	6.53E+02	2.47E+02	5.70E+01	2.90E+02	-4.27E+01
	6.58E+02	2.94E+02	5.66E+01	3.05E+02	-1.14E+01
	6.63E+02	3.04E+02	5.63E+01	3.41E+02	-3.74E+01
	6.68E+02	4.03E+02	5.60E+01	3.98E+02	5.35E+00
	6.73E+02	4.63E+02	5.57E+01	4.72E+02	-8.83E+00
	6.78E+02	5.46E+02	5.54E+01	5.59E+02	-1.30E+01
	6.83E+02	6.83E+02	5.51E+01	6.52E+02	3.11E+01
	6.88E+02	7.97E+02	5.48E+01	7.42E+02	5.52E+01
	6.93E+02	8.28E+02	5.44E+01	8.19E+02	8.58E+00
	6.98E+02	9.10E+02	5.41E+01	8.76E+02	3.40E+01
	7.03E+02	9.90E+02	5.38E+01	9.05E+02	8.51E+01
	7.08E+02	9.41E+02	5.35E+01	9.03E+02	3.84E+01
	7.13E+02	1.00E+03	5.32E+01	8.69E+02	1.31E+02
	7.18E+02	9.35E+02	5.30E+01	8.08E+02	1.27E+02
	7.23E+02	7.69E+02	5.27E+01	7.26E+02	4.33E+01
	7.28E+02	6.76E+02	5.24E+01	6.30E+02	4.56E+01
	7.33E+02	5.48E+02	5.21E+01	5.30E+02	1.76E+01
	7.38E+02	5.09E+02	5.18E+01	4.33E+02	7.57E+01
	7.43E+02	4.26E+02	5.15E+01	3.45E+02	8.10E+01
	7.48E+02	3.05E+02	5.13E+01	2.69E+02	3.57E+01
	7.53E+02	2.55E+02	5.10E+01	2.08E+02	4.73E+01
	7.58E+02	1.88E+02	5.07E+01	1.60E+02	2.80E+01
	7.63E+02	1.53E+02	5.04E+01	1.25E+02	2.82E+01
	7.68E+02	1.15E+02	5.02E+01	1.00E+02	1.50E+01
	7.73E+02	1.02E+02	4.99E+01	8.32E+01	1.88E+01
	7.78E+02	8.30E+01	4.96E+01	7.23E+01	1.07E+01
	7.83E+02	9.10E+01	4.94E+01	6.53E+01	2.57E+01
	7.88E+02	1.05E+02	4.91E+01	6.09E+01	4.41E+01
	7.93E+02	6.40E+01	4.89E+01	5.81E+01	5.94E+00
	7.98E+02	8.10E+01	4.86E+01	5.61E+01	2.49E+01
	8.03E+02	8.50E+01	4.83E+01	5.41E+01	3.09E+01
	8.08E+02	6.60E+01	4.81E+01	5.30E+01	1.30E+01
	8.13E+02	7.80E+01	4.78E+01	5.19E+01	2.61E+01
	8.18E+02	7.50E+01	4.76E+01	5.08E+01	2.42E+01
	8.23E+02	6.80E+01	4.74E+01	4.99E+01	1.81E+01
	8.28E+02	5.70E+01	4.71E+01	4.90E+01	7.99E+00
	8.33E+02	6.00E+01	4.69E+01	4.83E+01	1.17E+01
	8.38E+02	5.30E+01	4.66E+01	4.76E+01	5.40E+00
	8.43E+02	4.70E+01	4.64E+01	4.70E+01	-4.85E-02
	8.48E+02	5.20E+01	4.62E+01	4.66E+01	5.41E+00
	8.53E+02	4.70E+01	4.59E+01	4.62E+01	8.04E-01
	8.58E+02	6.20E+01	4.57E+01	4.59E+01	1.61E+01
	8.63E+02	5.80E+01	4.55E+01	4.56E+01	1.24E+01
	8.68E+02	6.60E+01	4.52E+01	4.53E+01	2.07E+01
	8.73E+02	7.00E+01	4.50E+01	4.50E+01	2.50E+01
	8.78E+02	8.40E+01	4.48E+01	4.48E+01	3.92E+01
	8.83E+02	1.09E+02	4.46E+01	4.46E+01	6.44E+01
	8.88E+02	1.14E+02	4.44E+01	4.44E+01	6.96E+01
	8.93E+02	1.18E+02	4.41E+01	4.41E+01	7.39E+01
	8.98E+02	1.55E+02	4.39E+01	4.39E+01	1.11E+02
	9.03E+02	1.72E+02	4.37E+01	4.37E+01	1.28E+02
	9.08E+02	1.96E+02	4.35E+01	4.35E+01	1.52E+02
	9.13E+02	2.66E+02	4.33E+01	4.33E+01	2.23E+02
	9.18E+02	2.39E+02	4.31E+01	4.31E+01	1.96E+02
	9.23E+02	2.60E+02	4.29E+01	4.29E+01	2.17E+02
	9.28E+02	2.52E+02	4.27E+01	4.27E+01	2.09E+02
	9.33E+02	2.69E+02	4.25E+01	4.25E+01	2.27E+02
	9.38E+02	2.73E+02	4.23E+01	4.23E+01	2.31E+02
	9.43E+02	2.41E+02	4.21E+01	4.21E+01	1.99E+02
	9.48E+02	2.01E+02	4.19E+01	4.19E+01	1.59E+02
	9.53E+02	2.04E+02	4.17E+01	4.17E+01	1.62E+02
	9.58E+02	1.72E+02	4.15E+01	4.15E+01	1.31E+02
	9.63E+02	1.51E+02	4.13E+01	4.13E+01	1.10E+02
	9.68E+02	1.26E+02	4.11E+01	4.11E+01	8.49E+01
	9.73E+02	1.02E+02	4.09E+01	4.09E+01	6.11E+01
	9.78E+02	8.50E+01	4.07E+01	4.07E+01	4.43E+01
	9.83E+02	5.20E+01	4.05E+01	4.05E+01	1.15E+01
	9.88E+02	5.50E+01	4.04E+01	4.04E+01	1.46E+01
	9.93E+02	4.20E+01	4.02E+01	4.02E+01	1.83E+00
	9.98E+02	4.40E+01	4.00E+01	4.00E+01	4.01E+00
	1.00E+03	5.30E+01	3.98E+01	3.98E+01	1.32E+01
	1.01E+03	3.10E+01	3.96E+01	3.96E+01	-8.64E+00
	1.01E+03	3.90E+01	3.95E+01	3.95E+01	-4.61E-01
	1.02E+03	2.70E+01	3.93E+01	3.93E+01	-1.23E+01
	1.02E+03	3.90E+01	3.91E+01	3.91E+01	-1.13E-01
	1.03E+03	3.30E+01	3.89E+01	3.89E+01	-5.94E+00
	1.03E+03	2.80E+01	3.88E+01	3.88E+01	-1.08E+01
	1.04E+03	3.50E+01	3.86E+01	3.86E+01	-3.60E+00
	1.04E+03	3.00E+01	3.84E+01	3.84E+01	-8.43E+00
	1.05E+03	2.80E+01	3.83E+01	3.83E+01	-1.03E+01
	1.05E+03	2.70E+01	3.81E+01	3.81E+01	-1.11E+01
	1.06E+03	2.00E+01	3.79E+01	3.79E+01	-1.79E+01
	1.06E+03	3.50E+01	3.78E+01	3.78E+01	-2.78E+00
	1.07E+03	2.60E+01	3.76E+01	3.76E+01	-1.16E+01
	1.07E+03	2.40E+01	3.75E+01	3.75E+01	-1.35E+01
	1.08E+03	2.60E+01	3.73E+01	3.73E+01	-1.13E+01
	1.08E+03	3.50E+01	3.71E+01	3.71E+01	-2.14E+00
	1.09E+03	3.30E+01	3.70E+01	3.70E+01	-3.98E+00
	1.09E+03	2.50E+01	3.68E+01	3.68E+01	-1.18E+01
	1.10E+03	3.10E+01	3.67E+01	3.67E+01	-5.67E+00
	1.10E+03	2.50E+01	3.65E+01	3.65E+01	-1.15E+01
	1.11E+03	2.50E+01	3.64E+01	3.64E+01	-1.14E+01
	1.11E+03	2.40E+01	3.62E+01	3.62E+01	-1.22E+01
	1.12E+03	2.10E+01	3.61E+01	3.61E+01	-1.51E+01
	1.12E+03	2.30E+01	3.59E+01	3.59E+01	-1.29E+01
	1.13E+03	3.20E+01	3.58E+01	3.58E+01	-3.77E+00
	1.13E+03	2.90E+01	3.56E+01	3.56E+01	-6.63E+00
	1.14E+03	2.70E+01	3.55E+01	3.55E+01	-8.48E+00
	1.14E+03	2.60E+01	3.53E+01	3.53E+01	-9.34E+00
	1.15E+03	2.20E+01	3.52E+01	3.52E+01	-1.32E+01
	1.15E+03	2.80E+01	3.51E+01	3.51E+01	-7.05E+00
	1.16E+03	3.60E+01	3.49E+01	3.49E+01	1.09E+00
	1.16E+03	2.10E+01	3.48E+01	3.48E+01	-1.38E+01
	1.17E+03	2.40E+01	3.46E+01	3.46E+01	-1.06E+01
	1.17E+03	2.80E+01	3.45E+01	3.45E+01	-6.50E+00
	1.18E+03	2.70E+01	3.44E+01	3.44E+01	-7.36E+00
	1.18E+03	3.40E+01	3.42E+01	3.42E+01	-2.28E-01
	1.19E+03	2.30E+01	3.41E+01	3.41E+01	-1.11E+01
	1.19E+03	2.40E+01	3.40E+01	3.40E+01	-9.96E+00
	1.20E+03	1.30E+01	3.38E+01	3.38E+01	-2.08E+01
	1.20E+03	2.80E+01	3.37E+01	3.37E+01	-5.70E+00
	1.21E+03	2.40E+01	3.36E+01	3.36E+01	-9.57E+00
	1.21E+03	2.10E+01	3.34E+01	3.34E+01	-1.24E+01
	1.22E+03	2.10E+01	3.33E+01	3.33E+01	-1.23E+01
	1.22E+03	2.70E+01	3.32E+01	3.32E+01	-6.18E+00
	1.23E+03	2.20E+01	3.31E+01	3.31E+01	-1.11E+01
	1.23E+03	2.50E+01	3.29E+01	3.29E+01	-7.93E+00
	1.24E+03	1.90E+01	3.28E+01	3.28E+01	-1.38E+01
	1.24E+03	2.40E+01	3.27E+01	3.27E+01	-8.68E+00
	1.25E+03	2.20E+01	3.26E+01	3.26E+01	-1.06E+01
	1.25E+03	2.70E+01	3.24E+01	3.24E+01	-5.44E+00
	1.26E+03	2.40E+01	3.23E+01	3.23E+01	-8.31E+00
	1.26E+03	3.40E+01	3.22E+01	3.22E+01	1.81E+00
	1.27E+03	2.60E+01	3.21E+01	3.21E+01	-6.07E+00
	1.27E+03	2.40E+01	3.20E+01	3.20E+01	-7.96E+00
	1.28E+03	3.30E+01	3.18E+01	3.18E+01	1.16E+00
	1.28E+03	3.10E+01	3.17E+01	3.17E+01	-7.22E-01
	1.29E+03	1.80E+01	3.16E+01	3.16E+01	-1.36E+01
	1.29E+03	2.40E+01	3.15E+01	3.15E+01	-7.49E+00
	1.30E+03	1.90E+01	3.14E+01	3.14E+01	-1.24E+01
	1.30E+03	2.70E+01	3.13E+01	3.13E+01	-4.26E+00
	1.31E+03	2.90E+01	3.11E+01	3.11E+01	-2.15E+00
	1.31E+03	3.50E+01	3.10E+01	3.10E+01	3.96E+00
	1.32E+03	3.30E+01	3.09E+01	3.09E+01	2.07E+00
	1.32E+03	1.60E+01	3.08E+01	3.08E+01	-1.48E+01
	1.33E+03	2.40E+01	3.07E+01	3.07E+01	-6.71E+00
	1.33E+03	2.40E+01	3.06E+01	3.06E+01	-6.60E+00
	1.34E+03	2.00E+01	3.05E+01	3.05E+01	-1.05E+01
	1.34E+03	2.40E+01	3.04E+01	3.04E+01	-6.38E+00
	1.35E+03	1.90E+01	3.03E+01	3.03E+01	-1.13E+01
	1.35E+03	2.00E+01	3.02E+01	3.02E+01	-1.02E+01
	1.36E+03	2.20E+01	3.01E+01	3.01E+01	-8.06E+00
	1.36E+03	2.10E+01	3.00E+01	3.00E+01	-8.96E+00
	1.37E+03	1.30E+01	2.99E+01	2.99E+01	-1.69E+01
	1.37E+03	3.10E+01	2.98E+01	2.98E+01	1.25E+00
	1.38E+03	1.90E+01	2.96E+01	2.96E+01	-1.06E+01
	1.38E+03	2.20E+01	2.95E+01	2.95E+01	-7.55E+00
	1.39E+03	2.30E+01	2.94E+01	2.94E+01	-6.45E+00
	1.39E+03	3.10E+01	2.93E+01	2.93E+01	1.65E+00
	1.40E+03	3.20E+01	2.92E+01	2.92E+01	2.75E+00
	1.40E+03	2.90E+01	2.91E+01	2.91E+01	-1.46E-01
	1.41E+03	2.20E+01	2.90E+01	2.90E+01	-7.05E+00
	1.41E+03	2.50E+01	2.89E+01	2.89E+01	-3.95E+00
	1.42E+03	2.50E+01	2.89E+01	2.89E+01	-3.85E+00
	1.42E+03	2.20E+01	2.88E+01	2.88E+01	-6.76E+00
	1.43E+03	1.80E+01	2.87E+01	2.87E+01	-1.07E+01
	1.43E+03	3.00E+01	2.86E+01	2.86E+01	1.43E+00
	1.44E+03	3.00E+01	2.85E+01	2.85E+01	1.53E+00
	1.44E+03	3.30E+01	2.84E+01	2.84E+01	4.62E+00
	1.45E+03	3.00E+01	2.83E+01	2.83E+01	1.72E+00
	1.45E+03	3.00E+01	2.82E+01	2.82E+01	1.81E+00
	1.46E+03	3.00E+01	2.81E+01	2.81E+01	1.90E+00
	1.46E+03	4.00E+01	2.80E+01	2.80E+01	1.20E+01
	1.47E+03	2.70E+01	2.79E+01	2.79E+01	-9.15E-01
	1.47E+03	2.30E+01	2.78E+01	2.78E+01	-4.82E+00
	1.48E+03	2.80E+01	2.77E+01	2.77E+01	2.65E-01
	1.48E+03	3.40E+01	2.76E+01	2.76E+01	6.35E+00
	1.49E+03	4.30E+01	2.76E+01	2.76E+01	1.54E+01
	1.49E+03	2.70E+01	2.75E+01	2.75E+01	-4.69E-01
	1.50E+03	3.10E+01	2.74E+01	2.74E+01	3.62E+00
	1.50E+03	2.90E+01	2.73E+01	2.73E+01	1.71E+00
	1.51E+03	2.20E+01	2.72E+01	2.72E+01	-5.21E+00
	1.51E+03	2.40E+01	2.71E+01	2.71E+01	-3.12E+00
	1.52E+03	2.10E+01	2.70E+01	2.70E+01	-6.04E+00
	1.52E+03	2.70E+01	2.70E+01	2.70E+01	4.89E-02
	1.53E+03	2.60E+01	2.69E+01	2.69E+01	-8.67E-01
	1.53E+03	2.80E+01	2.68E+01	2.68E+01	1.22E+00
	1.54E+03	2.60E+01	2.67E+01	2.67E+01	-7.00E-01
	1.54E+03	2.20E+01	2.66E+01	2.66E+01	-4.62E+00
	1.55E+03	2.90E+01	2.65E+01	2.65E+01	2.47E+00
	1.55E+03	1.50E+01	2.65E+01	2.65E+01	-1.15E+01
	1.56E+03	2.60E+01	2.63E+01	2.63E+01	-2.85E-01
	1.56E+03	2.00E+01	2.58E+01	2.58E+01	-5.79E+00
	1.57E+03	3.20E+01	2.54E+01	2.54E+01	6.57E+00
	1.57E+03	2.70E+01	2.54E+01	2.54E+01	1.64E+00
	1.58E+03	2.00E+01	2.53E+01	2.53E+01	-5.29E+00
	1.58E+03	2.60E+01	2.52E+01	2.52E+01	7.88E-01
	1.59E+03	2.90E+01	2.51E+01	2.51E+01	3.86E+00
	1.59E+03	2.50E+01	2.51E+01	2.51E+01	-6.62E-02
	1.60E+03	1.90E+01	2.50E+01	2.50E+01	-6.00E+00
	1.60E+03	1.30E+01	2.49E+01	2.49E+01	-1.19E+01
	1.61E+03	2.40E+01	2.49E+01	2.49E+01	-8.54E-01
	1.61E+03	2.40E+01	2.48E+01	2.48E+01	-7.84E-01
	1.62E+03	2.90E+01	2.47E+01	2.47E+01	4.29E+00
	1.62E+03	2.40E+01	2.46E+01	2.46E+01	-6.45E-01
	1.63E+03	1.80E+01	2.46E+01	2.46E+01	-6.58E+00
	1.63E+03	2.90E+01	2.45E+01	2.45E+01	4.49E+00
	1.64E+03	3.10E+01	2.44E+01	2.44E+01	6.56E+00
	1.64E+03	3.20E+01	2.44E+01	2.44E+01	7.63E+00
	1.65E+03	3.80E+01	2.43E+01	2.43E+01	1.37E+01
	1.65E+03	4.90E+01	2.42E+01	2.42E+01	2.48E+01
	1.66E+03	6.00E+01	2.42E+01	2.42E+01	3.58E+01
	1.66E+03	9.00E+01	2.41E+01	2.41E+01	6.59E+01
	1.67E+03	1.11E+02	2.40E+01	2.40E+01	8.70E+01
	1.67E+03	1.08E+02	2.40E+01	2.40E+01	8.40E+01
	1.68E+03	1.53E+02	2.39E+01	2.39E+01	1.29E+02
	1.68E+03	2.01E+02	2.38E+01	2.38E+01	1.77E+02
	1.69E+03	2.39E+02	2.38E+01	2.38E+01	2.15E+02
	1.69E+03	3.27E+02	2.37E+01	2.37E+01	3.03E+02
	1.70E+03	3.64E+02	2.37E+01	2.37E+01	3.40E+02
	1.70E+03	4.32E+02	2.36E+01	2.36E+01	4.08E+02
	1.71E+03	5.55E+02	2.35E+01	2.35E+01	5.31E+02
	1.71E+03	5.52E+02	2.35E+01	2.35E+01	5.29E+02
	1.72E+03	6.81E+02	2.34E+01	2.34E+01	6.58E+02
	1.72E+03	7.27E+02	2.33E+01	2.33E+01	7.04E+02
	1.73E+03	7.73E+02	2.33E+01	2.33E+01	7.50E+02
	1.73E+03	7.99E+02	2.32E+01	2.32E+01	7.76E+02
	1.74E+03	8.49E+02	2.32E+01	2.32E+01	8.26E+02
	1.74E+03	8.78E+02	2.31E+01	2.31E+01	8.55E+02
	1.75E+03	7.97E+02	2.30E+01	2.30E+01	7.74E+02
	1.75E+03	7.56E+02	2.30E+01	2.30E+01	7.33E+02
	1.76E+03	7.18E+02	2.29E+01	2.29E+01	6.95E+02
	1.76E+03	7.38E+02	2.29E+01	2.29E+01	7.15E+02
	1.77E+03	6.06E+02	2.28E+01	2.28E+01	5.83E+02
	1.77E+03	5.47E+02	2.27E+01	2.27E+01	5.24E+02
	1.78E+03	4.87E+02	2.27E+01	2.27E+01	4.64E+02
	1.78E+03	3.76E+02	2.26E+01	2.26E+01	3.53E+02
	1.79E+03	3.33E+02	2.26E+01	2.26E+01	3.10E+02
	1.79E+03	2.62E+02	2.25E+01	2.25E+01	2.39E+02
	1.80E+03	1.85E+02	2.25E+01	2.25E+01	1.63E+02
	1.80E+03	1.68E+02	2.24E+01	2.24E+01	1.46E+02
	1.81E+03	1.60E+02	2.24E+01	2.24E+01	1.38E+02
	1.81E+03	1.27E+02	2.23E+01	2.23E+01	1.05E+02
	1.82E+03	1.00E+02	2.22E+01	2.22E+01	7.78E+01
	1.82E+03	8.10E+01	2.22E+01	2.22E+01	5.88E+01
	1.83E+03	6.80E+01	2.21E+01	2.21E+01	4.59E+01
	1.83E+03	8.00E+01	2.21E+01	2.21E+01	5.79E+01
	1.84E+03	6.00E+01	2.20E+01	2.20E+01	3.80E+01
	1.84E+03	5.80E+01	2.18E+01	2.18E+01	3.62E+01
	1.85E+03	6.10E+01	2.16E+01	2.16E+01	3.94E+01
	1.85E+03	5.60E+01	2.16E+01	2.16E+01	3.44E+01
	1.86E+03	3.40E+01	2.15E+01	2.15E+01	1.25E+01
	1.86E+03	3.50E+01	2.15E+01	2.15E+01	1.35E+01
	1.87E+03	4.60E+01	2.14E+01	2.14E+01	2.46E+01
	1.87E+03	4.10E+01	2.14E+01	2.14E+01	1.96E+01
	1.88E+03	3.00E+01	2.13E+01	2.13E+01	8.66E+00
	1.88E+03	2.90E+01	2.13E+01	2.13E+01	7.71E+00
	1.89E+03	2.10E+01	2.12E+01	2.12E+01	-2.35E-01
	1.89E+03	2.20E+01	2.12E+01	2.12E+01	8.14E-01
	1.90E+03	2.40E+01	2.11E+01	2.11E+01	2.86E+00
	1.90E+03	2.20E+01	2.11E+01	2.11E+01	9.13E-01
	1.91E+03	1.70E+01	2.10E+01	2.10E+01	-4.04E+00
	1.91E+03	1.90E+01	2.10E+01	2.10E+01	-1.99E+00
	1.92E+03	2.60E+01	2.09E+01	2.09E+01	5.06E+00
	1.92E+03	1.80E+01	2.09E+01	2.09E+01	-2.89E+00
	1.93E+03	1.70E+01	2.08E+01	2.08E+01	-3.84E+00
	1.93E+03	2.60E+01	2.08E+01	2.08E+01	5.20E+00
	1.94E+03	3.80E+01	2.07E+01	2.07E+01	1.73E+01
	1.94E+03	2.00E+01	2.07E+01	2.07E+01	-7.01E-01
	1.95E+03	3.00E+01	2.07E+01	2.07E+01	9.35E+00
	1.95E+03	4.00E+01	2.06E+01	2.06E+01	1.94E+01
	1.96E+03	3.40E+01	2.06E+01	2.06E+01	1.34E+01
	1.96E+03	3.50E+01	2.05E+01	2.05E+01	1.45E+01
	1.97E+03	4.40E+01	2.05E+01	2.05E+01	2.35E+01
	1.97E+03	6.00E+01	2.04E+01	2.04E+01	3.96E+01
	1.98E+03	4.60E+01	2.04E+01	2.04E+01	2.56E+01
	1.98E+03	6.40E+01	2.03E+01	2.03E+01	4.37E+01
	1.99E+03	7.10E+01	2.03E+01	2.03E+01	5.07E+01
	1.99E+03	7.80E+01	2.02E+01	2.02E+01	5.78E+01
	2.00E+03	7.50E+01	2.02E+01	2.02E+01	5.48E+01
	2.00E+03	8.90E+01	2.02E+01	2.02E+01	6.88E+01
	2.01E+03	9.10E+01	2.01E+01	2.01E+01	7.09E+01
	2.01E+03	8.30E+01	2.01E+01	2.01E+01	6.29E+01
	2.02E+03	8.20E+01	2.00E+01	2.00E+01	6.20E+01
	2.02E+03	8.60E+01	2.00E+01	2.00E+01	6.60E+01
	2.03E+03	8.00E+01	1.99E+01	1.99E+01	6.01E+01
	2.03E+03	7.60E+01	1.99E+01	1.99E+01	5.61E+01
	2.04E+03	8.60E+01	1.98E+01	1.98E+01	6.62E+01
	2.04E+03	7.00E+01	1.98E+01	1.98E+01	5.02E+01
	2.05E+03	6.10E+01	1.98E+01	1.98E+01	4.12E+01
	2.05E+03	5.40E+01	1.97E+01	1.97E+01	3.43E+01
	2.06E+03	5.50E+01	1.97E+01	1.97E+01	3.53E+01
	2.06E+03	6.20E+01	1.96E+01	1.96E+01	4.24E+01
	2.07E+03	4.30E+01	1.96E+01	1.96E+01	2.34E+01
	2.07E+03	3.00E+01	1.95E+01	1.95E+01	1.05E+01
	2.08E+03	3.00E+01	1.95E+01	1.95E+01	1.05E+01
	2.08E+03	3.80E+01	1.95E+01	1.95E+01	1.85E+01
	2.09E+03	2.20E+01	1.94E+01	1.94E+01	2.58E+00
	2.09E+03	2.90E+01	1.94E+01	1.94E+01	9.62E+00
	2.10E+03	2.50E+01	1.93E+01	1.93E+01	5.67E+00
	2.10E+03	2.40E+01	1.93E+01	1.93E+01	4.71E+00
	2.11E+03	1.90E+01	1.93E+01	1.93E+01	-2.51E-01
	2.11E+03	1.20E+01	1.92E+01	1.92E+01	-7.21E+00
	2.12E+03	1.50E+01	1.92E+01	1.92E+01	-4.17E+00
	2.12E+03	1.70E+01	1.91E+01	1.91E+01	-2.13E+00
	2.13E+03	2.30E+01	1.91E+01	1.91E+01	3.91E+00
	2.13E+03	6.00E+00	1.90E+01	1.90E+01	-1.30E+01
	2.14E+03	1.60E+01	1.90E+01	1.90E+01	-3.01E+00
	2.14E+03	1.90E+01	1.90E+01	1.90E+01	3.11E-02
	2.15E+03	2.20E+01	1.89E+01	1.89E+01	3.07E+00
	2.15E+03	2.10E+01	1.89E+01	1.89E+01	2.11E+00
	2.16E+03	2.40E+01	1.89E+01	1.89E+01	5.15E+00
	2.16E+03	1.70E+01	1.88E+01	1.88E+01	-1.81E+00
	2.17E+03	1.60E+01	1.88E+01	1.88E+01	-2.77E+00
	2.17E+03	1.60E+01	1.87E+01	1.87E+01	-2.73E+00
	2.18E+03	1.30E+01	1.87E+01	1.87E+01	-5.69E+00
	2.18E+03	1.30E+01	1.87E+01	1.87E+01	-5.66E+00
	2.19E+03	1.90E+01	1.86E+01	1.86E+01	3.83E-01
	2.19E+03	1.10E+01	1.86E+01	1.86E+01	-7.58E+00
	2.20E+03	1.30E+01	1.85E+01	1.85E+01	-5.54E+00
	2.20E+03	1.40E+01	1.85E+01	1.85E+01	-4.50E+00
	2.21E+03	1.40E+01	1.85E+01	1.85E+01	-4.47E+00
	2.21E+03	1.60E+01	1.84E+01	1.84E+01	-2.43E+00
	2.22E+03	1.30E+01	1.84E+01	1.84E+01	-5.39E+00
	2.22E+03	1.50E+01	1.84E+01	1.84E+01	-3.35E+00
	2.23E+03	1.20E+01	1.83E+01	1.83E+01	-6.32E+00
	2.23E+03	1.00E+01	1.83E+01	1.83E+01	-8.28E+00
	2.24E+03	1.90E+01	1.82E+01	1.82E+01	7.58E-01
	2.24E+03	7.00E+00	1.82E+01	1.82E+01	-1.12E+01
	2.25E+03	1.80E+01	1.82E+01	1.82E+01	-1.68E-01
	2.25E+03	1.10E+01	1.81E+01	1.81E+01	-7.13E+00
	2.26E+03	1.10E+01	1.81E+01	1.81E+01	-7.10E+00
	2.26E+03	1.70E+01	1.81E+01	1.81E+01	-1.06E+00
	2.27E+03	1.30E+01	1.80E+01	1.80E+01	-5.02E+00
	2.27E+03	1.50E+01	1.80E+01	1.80E+01	-2.99E+00
	2.28E+03	1.80E+01	1.80E+01	1.80E+01	4.83E-02
	2.28E+03	2.10E+01	1.79E+01	1.79E+01	3.08E+00
	2.29E+03	1.60E+01	1.79E+01	1.79E+01	-1.88E+00
	2.29E+03	1.30E+01	1.78E+01	1.78E+01	-4.85E+00
	2.30E+03	1.30E+01	1.78E+01	1.78E+01	-4.81E+00
	2.30E+03	1.20E+01	1.78E+01	1.78E+01	-5.78E+00
	2.31E+03	1.40E+01	1.77E+01	1.77E+01	-3.74E+00
	2.31E+03	1.70E+01	1.77E+01	1.77E+01	-7.05E-01
	2.32E+03	1.10E+01	1.77E+01	1.77E+01	-6.67E+00
	2.32E+03	1.60E+01	1.76E+01	1.76E+01	-1.64E+00
	2.33E+03	2.00E+01	1.76E+01	1.76E+01	2.40E+00
	2.33E+03	2.50E+01	1.76E+01	1.76E+01	7.43E+00
	2.34E+03	7.00E+00	1.75E+01	1.75E+01	-1.05E+01
	2.34E+03	1.40E+01	1.75E+01	1.75E+01	-3.50E+00
	2.35E+03	1.50E+01	1.75E+01	1.75E+01	-2.47E+00
	2.35E+03	1.60E+01	1.74E+01	1.74E+01	-1.43E+00
	2.36E+03	1.20E+01	1.74E+01	1.74E+01	-5.40E+00
	2.36E+03	1.50E+01	1.74E+01	1.74E+01	-2.37E+00
	2.37E+03	1.20E+01	1.73E+01	1.73E+01	-5.33E+00
	2.37E+03	1.10E+01	1.73E+01	1.73E+01	-6.30E+00
	2.38E+03	2.50E+01	1.73E+01	1.73E+01	7.73E+00
	2.38E+03	1.30E+01	1.72E+01	1.72E+01	-4.23E+00
	2.39E+03	1.60E+01	1.72E+01	1.72E+01	-1.20E+00
	2.39E+03	1.90E+01	1.72E+01	1.72E+01	1.83E+00
	2.40E+03	1.10E+01	1.71E+01	1.71E+01	-6.13E+00
	2.40E+03	1.70E+01	1.71E+01	1.71E+01	-1.02E-01
	2.41E+03	1.30E+01	1.71E+01	1.71E+01	-4.07E+00
	2.41E+03	1.50E+01	1.70E+01	1.70E+01	-2.04E+00
	2.42E+03	1.40E+01	1.70E+01	1.70E+01	-3.01E+00
	2.42E+03	1.90E+01	1.70E+01	1.70E+01	2.03E+00
	2.43E+03	5.00E+00	1.69E+01	1.69E+01	-1.19E+01
	2.43E+03	1.00E+01	1.69E+01	1.69E+01	-6.91E+00
	2.44E+03	1.00E+01	1.69E+01	1.69E+01	-6.88E+00
	2.44E+03	1.40E+01	1.68E+01	1.68E+01	-2.85E+00
	2.45E+03	6.00E+00	1.68E+01	1.68E+01	-1.08E+01
	2.45E+03	1.10E+01	1.68E+01	1.68E+01	-5.78E+00
	2.46E+03	1.80E+01	1.68E+01	1.68E+01	1.25E+00
	2.46E+03	7.00E+00	1.67E+01	1.67E+01	-9.72E+00
	2.47E+03	1.60E+01	1.67E+01	1.67E+01	-6.92E-01
	2.47E+03	1.50E+01	1.67E+01	1.67E+01	-1.66E+00
	2.48E+03	1.20E+01	1.66E+01	1.66E+01	-4.63E+00
	2.48E+03	1.20E+01	1.66E+01	1.66E+01	-4.60E+00
	2.49E+03	1.50E+01	1.66E+01	1.66E+01	-1.57E+00
	2.49E+03	1.60E+01	1.65E+01	1.65E+01	-5.39E-01
	2.50E+03	1.60E+01	1.65E+01	1.65E+01	-5.09E-01
	2.50E+03	1.00E+01	1.65E+01	1.65E+01	-6.48E+00
	2.51E+03	1.50E+01	1.64E+01	1.64E+01	-1.45E+00
	2.51E+03	9.00E+00	1.64E+01	1.64E+01	-7.42E+00
	2.52E+03	6.00E+00	1.64E+01	1.64E+01	-1.04E+01
	2.52E+03	1.60E+01	1.64E+01	1.64E+01	-3.60E-01
	2.53E+03	1.40E+01	1.63E+01	1.63E+01	-2.33E+00
	2.53E+03	9.00E+00	1.63E+01	1.63E+01	-7.30E+00
	2.54E+03	9.00E+00	1.63E+01	1.63E+01	-7.27E+00
	2.54E+03	1.30E+01	1.62E+01	1.62E+01	-3.24E+00
	2.55E+03	1.10E+01	1.62E+01	1.62E+01	-5.21E+00
	2.55E+03	9.00E+00	1.62E+01	1.62E+01	-7.18E+00
	2.56E+03	1.00E+01	1.62E+01	1.62E+01	-6.16E+00
	2.56E+03	9.00E+00	1.61E+01	1.61E+01	-7.13E+00
	2.57E+03	2.00E+01	1.61E+01	1.61E+01	3.90E+00
	2.57E+03	1.20E+01	1.61E+01	1.61E+01	-4.07E+00
	2.58E+03	1.70E+01	1.60E+01	1.60E+01	9.58E-01
	2.58E+03	1.60E+01	1.60E+01	1.60E+01	-1.33E-02
	2.59E+03	1.10E+01	1.60E+01	1.60E+01	-4.99E+00
	2.59E+03	1.40E+01	1.60E+01	1.60E+01	-1.96E+00
	2.60E+03	2.20E+01	1.59E+01	1.59E+01	6.07E+00
	2.60E+03	1.50E+01	1.59E+01	1.59E+01	-9.01E-01
	2.61E+03	1.20E+01	1.59E+01	1.59E+01	-3.87E+00
	2.61E+03	1.80E+01	1.58E+01	1.58E+01	2.15E+00
	2.62E+03	2.60E+01	1.58E+01	1.58E+01	1.02E+01
	2.62E+03	1.00E+01	1.58E+01	1.58E+01	-5.79E+00
	2.63E+03	1.50E+01	1.58E+01	1.58E+01	-7.63E-01
	2.63E+03	1.70E+01	1.57E+01	1.57E+01	1.26E+00
	2.64E+03	2.00E+01	1.57E+01	1.57E+01	4.29E+00
	2.64E+03	1.70E+01	1.57E+01	1.57E+01	1.32E+00
	2.65E+03	1.30E+01	1.57E+01	1.57E+01	-2.65E+00
	2.65E+03	6.00E+00	1.56E+01	1.56E+01	-9.63E+00
	2.66E+03	1.50E+01	1.56E+01	1.56E+01	-6.01E-01
	2.66E+03	9.00E+00	1.56E+01	1.56E+01	-6.57E+00
	2.67E+03	1.10E+01	1.55E+01	1.55E+01	-4.55E+00
	2.67E+03	2.00E+01	1.55E+01	1.55E+01	4.48E+00
	2.68E+03	1.60E+01	1.55E+01	1.55E+01	5.06E-01
	2.68E+03	1.10E+01	1.55E+01	1.55E+01	-4.47E+00
	2.69E+03	1.20E+01	1.54E+01	1.54E+01	-3.44E+00
	2.69E+03	1.20E+01	1.54E+01	1.54E+01	-3.42E+00
	2.70E+03	1.60E+01	1.54E+01	1.54E+01	6.10E-01
	2.70E+03	9.00E+00	1.54E+01	1.54E+01	-6.36E+00
	2.71E+03	1.10E+01	1.53E+01	1.53E+01	-4.34E+00
	2.71E+03	1.10E+01	1.53E+01	1.53E+01	-4.31E+00
	2.72E+03	1.20E+01	1.53E+01	1.53E+01	-3.29E+00
	2.72E+03	1.60E+01	1.53E+01	1.53E+01	7.39E-01
	2.73E+03	1.40E+01	1.52E+01	1.52E+01	-1.24E+00
	2.73E+03	1.30E+01	1.52E+01	1.52E+01	-2.21E+00
	2.74E+03	1.10E+01	1.52E+01	1.52E+01	-4.18E+00
	2.74E+03	1.50E+01	1.52E+01	1.52E+01	-1.59E-01
	2.75E+03	9.00E+00	1.51E+01	1.51E+01	-6.13E+00
	2.75E+03	2.10E+01	1.51E+01	1.51E+01	5.89E+00
	2.76E+03	1.30E+01	1.51E+01	1.51E+01	-2.08E+00
	2.76E+03	1.30E+01	1.51E+01	1.51E+01	-2.06E+00
	2.77E+03	1.00E+01	1.50E+01	1.50E+01	-5.03E+00
	2.77E+03	1.50E+01	1.50E+01	1.50E+01	-9.88E-03
	2.78E+03	9.00E+00	1.50E+01	1.50E+01	-5.99E+00
	2.78E+03	1.00E+01	1.50E+01	1.50E+01	-4.96E+00
	2.79E+03	1.40E+01	1.49E+01	1.49E+01	-9.36E-01
	2.79E+03	1.10E+01	1.49E+01	1.49E+01	-3.91E+00
	2.80E+03	9.00E+00	1.49E+01	1.49E+01	-5.89E+00
	2.80E+03	1.40E+01	1.49E+01	1.49E+01	-8.63E-01
	2.81E+03	6.00E+00	1.48E+01	1.48E+01	-8.84E+00
	2.81E+03	1.00E+01	1.48E+01	1.48E+01	-4.82E+00
	2.82E+03	1.20E+01	1.48E+01	1.48E+01	-2.79E+00
	2.82E+03	1.00E+01	1.48E+01	1.48E+01	-4.77E+00
	2.83E+03	1.30E+01	1.47E+01	1.47E+01	-1.74E+00
	2.83E+03	1.10E+01	1.47E+01	1.47E+01	-3.72E+00
	2.84E+03	9.00E+00	1.47E+01	1.47E+01	-5.70E+00
	2.84E+03	1.10E+01	1.47E+01	1.47E+01	-3.67E+00
	2.85E+03	1.00E+01	1.46E+01	1.46E+01	-4.65E+00
	2.85E+03	6.00E+00	1.46E+01	1.46E+01	-8.63E+00
	2.86E+03	1.60E+01	1.46E+01	1.46E+01	1.40E+00
	2.86E+03	1.80E+01	1.46E+01	1.46E+01	3.42E+00
	2.87E+03	1.50E+01	1.46E+01	1.46E+01	4.44E-01
	2.87E+03	1.40E+01	1.45E+01	1.45E+01	-5.33E-01
	2.88E+03	1.60E+01	1.45E+01	1.45E+01	1.49E+00
	2.88E+03	1.60E+01	1.45E+01	1.45E+01	1.51E+00
	2.89E+03	1.00E+01	1.45E+01	1.45E+01	-4.46E+00
	2.89E+03	8.00E+00	1.44E+01	1.44E+01	-6.44E+00
	2.90E+03	1.00E+01	1.44E+01	1.44E+01	-4.42E+00
	2.90E+03	1.30E+01	1.44E+01	1.44E+01	-1.40E+00
	2.91E+03	1.40E+01	1.44E+01	1.44E+01	-3.74E-01
	2.91E+03	1.00E+01	1.44E+01	1.44E+01	-4.35E+00
	2.92E+03	1.10E+01	1.43E+01	1.43E+01	-3.33E+00
	2.92E+03	1.30E+01	1.43E+01	1.43E+01	-1.31E+00
	2.93E+03	1.00E+01	1.43E+01	1.43E+01	-4.29E+00
	2.93E+03	1.40E+01	1.43E+01	1.43E+01	-2.63E-01
	2.94E+03	9.00E+00	1.42E+01	1.42E+01	-5.24E+00
	2.94E+03	1.10E+01	1.42E+01	1.42E+01	-3.22E+00
	2.95E+03	1.30E+01	1.42E+01	1.42E+01	-1.20E+00
	2.95E+03	1.70E+01	1.42E+01	1.42E+01	2.82E+00
	2.96E+03	9.00E+00	1.42E+01	1.42E+01	-5.15E+00
	2.96E+03	1.20E+01	1.41E+01	1.41E+01	-2.13E+00
	2.97E+03	8.00E+00	1.41E+01	1.41E+01	-6.11E+00
	2.97E+03	1.10E+01	1.41E+01	1.41E+01	-3.09E+00
	2.98E+03	6.00E+00	1.41E+01	1.41E+01	-8.07E+00
	2.98E+03	1.00E+01	1.40E+01	1.40E+01	-4.05E+00
	2.99E+03	1.50E+01	1.40E+01	1.40E+01	9.76E-01
	2.99E+03	1.70E+01	1.40E+01	1.40E+01	3.00E+00
	3.00E+03	1.00E+01	1.40E+01	1.40E+01	-3.98E+00
	3.00E+03	1.70E+01	1.40E+01	1.40E+01	3.04E+00
	3.01E+03	1.30E+01	1.39E+01	1.39E+01	-9.40E-01
	3.01E+03	1.30E+01	1.39E+01	1.39E+01	-9.19E-01
	3.02E+03	5.00E+00	1.39E+01	1.39E+01	-8.90E+00
	3.02E+03	1.80E+01	1.39E+01	1.39E+01	4.12E+00
	3.03E+03	1.40E+01	1.39E+01	1.39E+01	1.44E-01
	3.03E+03	1.40E+01	1.38E+01	1.38E+01	1.64E-01
	3.04E+03	1.20E+01	1.38E+01	1.38E+01	-1.82E+00
	3.04E+03	1.50E+01	1.38E+01	1.38E+01	1.21E+00
	3.05E+03	7.00E+00	1.38E+01	1.38E+01	-6.77E+00
	3.05E+03	1.40E+01	1.38E+01	1.38E+01	2.46E-01
	3.06E+03	1.20E+01	1.37E+01	1.37E+01	-1.73E+00
	3.06E+03	1.20E+01	1.37E+01	1.37E+01	-1.71E+00
	3.07E+03	1.00E+01	1.37E+01	1.37E+01	-3.69E+00
	3.07E+03	9.00E+00	1.37E+01	1.37E+01	-4.67E+00
	3.08E+03	1.00E+01	1.37E+01	1.37E+01	-3.65E+00
	3.08E+03	1.10E+01	1.36E+01	1.36E+01	-2.63E+00
	3.09E+03	1.00E+01	1.36E+01	1.36E+01	-3.61E+00
	3.09E+03	1.60E+01	1.36E+01	1.36E+01	2.41E+00
	3.10E+03	1.10E+01	1.36E+01	1.36E+01	-2.57E+00
	3.10E+03	1.10E+01	1.36E+01	1.36E+01	-2.55E+00
	3.11E+03	2.10E+01	1.35E+01	1.35E+01	7.47E+00
	3.11E+03	1.60E+01	1.35E+01	1.35E+01	2.49E+00
	3.12E+03	1.20E+01	1.35E+01	1.35E+01	-1.49E+00
	3.12E+03	1.30E+01	1.35E+01	1.35E+01	-4.74E-01
	3.13E+03	6.00E+00	1.35E+01	1.35E+01	-7.46E+00
	3.13E+03	1.00E+01	1.34E+01	1.34E+01	-3.44E+00
	3.14E+03	1.40E+01	1.34E+01	1.34E+01	5.84E-01
	3.14E+03	1.10E+01	1.34E+01	1.34E+01	-2.40E+00
	3.15E+03	2.30E+01	1.34E+01	1.34E+01	9.62E+00
	3.15E+03	1.30E+01	1.34E+01	1.34E+01	-3.59E-01
	3.16E+03	1.10E+01	1.33E+01	1.33E+01	-2.34E+00
	3.16E+03	9.00E+00	1.33E+01	1.33E+01	-4.32E+00
	3.17E+03	9.00E+00	1.33E+01	1.33E+01	-4.30E+00
	3.17E+03	7.00E+00	1.33E+01	1.33E+01	-6.28E+00
	3.18E+03	8.00E+00	1.33E+01	1.33E+01	-5.26E+00
	3.18E+03	8.00E+00	1.32E+01	1.32E+01	-5.25E+00
	3.19E+03	1.00E+01	1.32E+01	1.32E+01	-3.23E+00
	3.19E+03	1.30E+01	1.32E+01	1.32E+01	-2.08E-01
	3.20E+03	1.20E+01	1.32E+01	1.32E+01	-1.19E+00
	3.20E+03	1.20E+01	1.32E+01	1.32E+01	-1.17E+00
	3.21E+03	1.50E+01	1.32E+01	1.32E+01	1.85E+00
	3.21E+03	1.10E+01	1.31E+01	1.31E+01	-2.13E+00
	3.22E+03	7.00E+00	1.31E+01	1.31E+01	-6.12E+00
	3.22E+03	1.00E+01	1.31E+01	1.31E+01	-3.10E+00
	3.23E+03	9.00E+00	1.31E+01	1.31E+01	-4.08E+00
	3.23E+03	5.00E+00	1.31E+01	1.31E+01	-8.06E+00
	3.24E+03	7.00E+00	1.30E+01	1.30E+01	-6.04E+00
	3.24E+03	9.00E+00	1.30E+01	1.30E+01	-4.02E+00
	3.25E+03	1.10E+01	1.30E+01	1.30E+01	-2.01E+00
	3.25E+03	1.00E+01	1.30E+01	1.30E+01	-2.99E+00
	3.26E+03	1.20E+01	1.30E+01	1.30E+01	-9.71E-01
	3.26E+03	1.80E+01	1.30E+01	1.30E+01	5.05E+00
	3.27E+03	1.60E+01	1.29E+01	1.29E+01	3.07E+00
	3.27E+03	1.10E+01	1.29E+01	1.29E+01	-1.92E+00
	3.28E+03	7.00E+00	1.29E+01	1.29E+01	-5.90E+00
	3.28E+03	1.20E+01	1.29E+01	1.29E+01	-8.82E-01
	3.29E+03	1.40E+01	1.29E+01	1.29E+01	1.14E+00
	3.29E+03	1.00E+01	1.28E+01	1.28E+01	-2.85E+00
	3.30E+03	1.20E+01	1.28E+01	1.28E+01	-8.29E-01
	3.30E+03	1.00E+01	1.28E+01	1.28E+01	-2.81E+00
	3.31E+03	1.90E+01	1.28E+01	1.28E+01	6.21E+00
	3.31E+03	1.00E+01	1.28E+01	1.28E+01	-2.78E+00
	3.32E+03	1.10E+01	1.28E+01	1.28E+01	-1.76E+00
	3.32E+03	1.70E+01	1.27E+01	1.27E+01	4.26E+00
	3.33E+03	1.20E+01	1.27E+01	1.27E+01	-7.25E-01
	3.33E+03	9.00E+00	1.27E+01	1.27E+01	-3.71E+00
	3.34E+03	1.10E+01	1.27E+01	1.27E+01	-1.69E+00
	3.34E+03	1.40E+01	1.27E+01	1.27E+01	1.33E+00
	3.35E+03	1.30E+01	1.27E+01	1.27E+01	3.43E-01
	3.35E+03	1.10E+01	1.26E+01	1.26E+01	-1.64E+00
	3.36E+03	8.00E+00	1.26E+01	1.26E+01	-4.62E+00
	3.36E+03	4.00E+00	1.26E+01	1.26E+01	-8.61E+00
	3.37E+03	1.50E+01	1.26E+01	1.26E+01	2.41E+00
	3.37E+03	1.50E+01	1.26E+01	1.26E+01	2.43E+00
	3.38E+03	1.20E+01	1.26E+01	1.26E+01	-5.57E-01
	3.38E+03	1.10E+01	1.25E+01	1.25E+01	-1.54E+00
	3.39E+03	1.10E+01	1.25E+01	1.25E+01	-1.52E+00
	3.39E+03	1.10E+01	1.25E+01	1.25E+01	-1.51E+00
	3.40E+03	9.00E+00	1.25E+01	1.25E+01	-3.49E+00
	3.40E+03	1.00E+01	1.25E+01	1.25E+01	-2.47E+00
	3.41E+03	9.00E+00	1.25E+01	1.25E+01	-3.46E+00
	3.41E+03	3.00E+00	1.24E+01	1.24E+01	-9.44E+00
	3.42E+03	1.00E+01	1.24E+01	1.24E+01	-2.43E+00
	3.42E+03	8.00E+00	1.24E+01	1.24E+01	-4.41E+00
	3.43E+03	1.00E+01	1.24E+01	1.24E+01	-2.39E+00
	3.43E+03	1.10E+01	1.24E+01	1.24E+01	-1.38E+00
	3.44E+03	8.00E+00	1.24E+01	1.24E+01	-4.36E+00
	3.44E+03	1.10E+01	1.23E+01	1.23E+01	-1.34E+00
	3.45E+03	1.00E+01	1.23E+01	1.23E+01	-2.33E+00
	3.45E+03	1.40E+01	1.23E+01	1.23E+01	1.69E+00
	3.46E+03	1.10E+01	1.23E+01	1.23E+01	-1.30E+00
	3.46E+03	1.40E+01	1.23E+01	1.23E+01	1.72E+00
	3.47E+03	9.00E+00	1.23E+01	1.23E+01	-3.27E+00
	3.47E+03	1.20E+01	1.22E+01	1.22E+01	-2.50E-01
	3.48E+03	1.00E+01	1.22E+01	1.22E+01	-2.23E+00
	3.48E+03	1.50E+01	1.22E+01	1.22E+01	2.78E+00
	3.49E+03	1.60E+01	1.22E+01	1.22E+01	3.80E+00
	3.49E+03	1.00E+01	1.22E+01	1.22E+01	-2.19E+00
	3.50E+03	1.40E+01	1.22E+01	1.22E+01	1.83E+00
	3.50E+03	1.60E+01	1.22E+01	1.22E+01	3.84E+00
	3.51E+03	1.10E+01	1.21E+01	1.21E+01	-1.14E+00
	3.51E+03	1.10E+01	1.21E+01	1.21E+01	-1.13E+00
	3.52E+03	1.70E+01	1.21E+01	1.21E+01	4.89E+00
	3.52E+03	1.10E+01	1.21E+01	1.21E+01	-1.09E+00
	3.53E+03	1.10E+01	1.21E+01	1.21E+01	-1.08E+00
	3.53E+03	1.30E+01	1.21E+01	1.21E+01	9.36E-01
	3.54E+03	1.40E+01	1.20E+01	1.20E+01	1.95E+00
	3.54E+03	1.30E+01	1.20E+01	1.20E+01	9.66E-01
	3.55E+03	9.00E+00	1.20E+01	1.20E+01	-3.02E+00
	3.55E+03	1.30E+01	1.20E+01	1.20E+01	9.96E-01
	3.56E+03	1.40E+01	1.20E+01	1.20E+01	2.01E+00
	3.56E+03	1.50E+01	1.20E+01	1.20E+01	3.03E+00
	3.57E+03	1.30E+01	1.20E+01	1.20E+01	1.04E+00
	3.57E+03	7.00E+00	1.19E+01	1.19E+01	-4.94E+00
	3.58E+03	1.50E+01	1.19E+01	1.19E+01	3.07E+00
	3.58E+03	1.20E+01	1.19E+01	1.19E+01	8.52E-02
	3.59E+03	1.40E+01	1.19E+01	1.19E+01	2.10E+00
	3.59E+03	1.10E+01	1.19E+01	1.19E+01	-8.85E-01
	3.60E+03	2.00E+01	1.19E+01	1.19E+01	8.13E+00
	3.60E+03	1.60E+01	1.19E+01	1.19E+01	4.14E+00
	3.61E+03	1.10E+01	1.18E+01	1.18E+01	-8.42E-01
	3.61E+03	1.60E+01	1.18E+01	1.18E+01	4.17E+00
	3.62E+03	1.10E+01	1.18E+01	1.18E+01	-8.13E-01
	3.62E+03	1.10E+01	1.18E+01	1.18E+01	-7.98E-01
	3.63E+03	1.80E+01	1.18E+01	1.18E+01	6.22E+00
	3.63E+03	1.40E+01	1.18E+01	1.18E+01	2.23E+00
	3.64E+03	9.00E+00	1.18E+01	1.18E+01	-2.76E+00
	3.64E+03	1.20E+01	1.17E+01	1.17E+01	2.59E-01
	3.65E+03	1.20E+01	1.17E+01	1.17E+01	2.73E-01
	3.65E+03	8.00E+00	1.17E+01	1.17E+01	-3.71E+00
	3.66E+03	1.20E+01	1.17E+01	1.17E+01	3.02E-01
	3.66E+03	1.50E+01	1.17E+01	1.17E+01	3.32E+00
	3.67E+03	1.70E+01	1.17E+01	1.17E+01	5.33E+00
	3.67E+03	1.20E+01	1.17E+01	1.17E+01	3.44E-01
	3.68E+03	1.60E+01	1.16E+01	1.16E+01	4.36E+00
	3.68E+03	1.90E+01	1.16E+01	1.16E+01	7.37E+00
	3.69E+03	1.40E+01	1.16E+01	1.16E+01	2.39E+00
	3.69E+03	2.40E+01	1.16E+01	1.16E+01	1.24E+01
	3.70E+03	1.30E+01	1.16E+01	1.16E+01	1.41E+00
	3.70E+03	1.70E+01	1.16E+01	1.16E+01	5.43E+00
	3.71E+03	9.00E+00	1.16E+01	1.16E+01	-2.56E+00
	3.71E+03	1.30E+01	1.15E+01	1.15E+01	1.45E+00
	3.72E+03	1.70E+01	1.15E+01	1.15E+01	5.47E+00
	3.72E+03	1.30E+01	1.15E+01	1.15E+01	1.48E+00
	3.73E+03	1.40E+01	1.15E+01	1.15E+01	2.50E+00
	3.73E+03	1.30E+01	1.15E+01	1.15E+01	1.51E+00
	3.74E+03	1.10E+01	1.15E+01	1.15E+01	-4.78E-01
	3.74E+03	1.50E+01	1.15E+01	1.15E+01	3.54E+00
	3.75E+03	6.00E+00	1.15E+01	1.15E+01	-5.45E+00
	3.75E+03	1.10E+01	1.14E+01	1.14E+01	-4.37E-01
	3.76E+03	1.80E+01	1.14E+01	1.14E+01	6.58E+00
	3.76E+03	1.20E+01	1.14E+01	1.14E+01	5.89E-01
	3.77E+03	1.60E+01	1.14E+01	1.14E+01	4.60E+00
	3.77E+03	1.60E+01	1.14E+01	1.14E+01	4.62E+00
	3.78E+03	1.00E+01	1.14E+01	1.14E+01	-1.37E+00
	3.78E+03	9.00E+00	1.14E+01	1.14E+01	-2.36E+00
	3.79E+03	1.20E+01	1.13E+01	1.13E+01	6.55E-01
	3.79E+03	7.00E+00	1.13E+01	1.13E+01	-4.33E+00
	3.80E+03	1.20E+01	1.13E+01	1.13E+01	6.82E-01
	3.80E+03	1.40E+01	1.13E+01	1.13E+01	2.69E+00
	3.81E+03	9.00E+00	1.13E+01	1.13E+01	-2.29E+00
	3.81E+03	9.00E+00	1.13E+01	1.13E+01	-2.28E+00
	3.82E+03	6.00E+00	1.13E+01	1.13E+01	-5.27E+00
	3.82E+03	1.30E+01	1.13E+01	1.13E+01	1.75E+00
	3.83E+03	8.00E+00	1.12E+01	1.12E+01	-3.24E+00
	3.83E+03	1.70E+01	1.12E+01	1.12E+01	5.77E+00
	3.84E+03	1.00E+01	1.12E+01	1.12E+01	-1.22E+00
	3.84E+03	8.00E+00	1.12E+01	1.12E+01	-3.20E+00
	3.85E+03	8.00E+00	1.12E+01	1.12E+01	-3.19E+00
	3.85E+03	1.50E+01	1.12E+01	1.12E+01	3.82E+00
	3.86E+03	1.60E+01	1.12E+01	1.12E+01	4.84E+00
	3.86E+03	1.20E+01	1.12E+01	1.12E+01	8.48E-01
	3.87E+03	3.00E+00	1.11E+01	1.11E+01	-8.14E+00
	3.87E+03	1.30E+01	1.11E+01	1.11E+01	1.87E+00
	3.88E+03	8.00E+00	1.11E+01	1.11E+01	-3.11E+00
	3.88E+03	1.50E+01	1.11E+01	1.11E+01	3.90E+00
	3.89E+03	9.00E+00	1.11E+01	1.11E+01	-2.09E+00
	3.89E+03	1.30E+01	1.11E+01	1.11E+01	1.92E+00
	3.90E+03	7.00E+00	1.11E+01	1.11E+01	-4.06E+00
	3.90E+03	1.10E+01	1.11E+01	1.11E+01	-5.21E-02
	3.91E+03	1.50E+01	1.10E+01	1.10E+01	3.96E+00
	3.91E+03	1.00E+01	1.10E+01	1.10E+01	-1.03E+00
	3.92E+03	4.00E+00	1.10E+01	1.10E+01	-7.02E+00
	3.92E+03	1.60E+01	1.10E+01	1.10E+01	5.00E+00
	3.93E+03	1.00E+01	1.10E+01	1.10E+01	-9.91E-01
	3.93E+03	1.10E+01	1.10E+01	1.10E+01	2.12E-02
	3.94E+03	9.00E+00	1.10E+01	1.10E+01	-1.97E+00
	3.94E+03	9.00E+00	1.10E+01	1.10E+01	-1.95E+00
	3.95E+03	2.00E+00	1.09E+01	1.09E+01	-8.94E+00
	3.95E+03	1.90E+01	1.09E+01	1.09E+01	8.07E+00
	3.96E+03	7.00E+00	1.09E+01	1.09E+01	-3.92E+00
	3.96E+03	1.00E+01	1.09E+01	1.09E+01	-9.07E-01
	3.97E+03	1.50E+01	1.09E+01	1.09E+01	4.11E+00
	3.97E+03	1.20E+01	1.09E+01	1.09E+01	1.12E+00
	3.98E+03	7.00E+00	1.09E+01	1.09E+01	-3.87E+00
	3.98E+03	8.00E+00	1.09E+01	1.09E+01	-2.86E+00
	3.99E+03	9.00E+00	1.08E+01	1.08E+01	-1.85E+00
	3.99E+03	1.40E+01	1.08E+01	1.08E+01	3.16E+00
	4.00E+03	1.20E+01	1.08E+01	1.08E+01	1.18E+00
	4.00E+03	1.20E+01	1.08E+01	1.08E+01	1.19E+00
	4.01E+03	1.20E+01	1.08E+01	1.08E+01	1.20E+00
	4.01E+03	1.20E+01	1.08E+01	1.08E+01	1.21E+00
	4.02E+03	1.30E+01	1.08E+01	1.08E+01	2.22E+00
	4.02E+03	1.40E+01	1.08E+01	1.08E+01	3.23E+00
	4.03E+03	1.40E+01	1.08E+01	1.08E+01	3.25E+00
	4.03E+03	9.00E+00	1.07E+01	1.07E+01	-1.74E+00
	4.04E+03	1.00E+01	1.07E+01	1.07E+01	-7.31E-01
	4.04E+03	1.30E+01	1.07E+01	1.07E+01	2.28E+00
	4.05E+03	1.30E+01	1.07E+01	1.07E+01	2.29E+00
	4.05E+03	1.20E+01	1.07E+01	1.07E+01	1.30E+00
	4.06E+03	4.00E+00	1.07E+01	1.07E+01	-6.69E+00
	4.06E+03	1.00E+01	1.07E+01	1.07E+01	-6.74E-01
	4.07E+03	1.20E+01	1.07E+01	1.07E+01	1.34E+00
	4.07E+03	1.10E+01	1.07E+01	1.07E+01	3.48E-01
	4.08E+03	1.20E+01	1.06E+01	1.06E+01	1.36E+00
	4.08E+03	1.00E+01	1.06E+01	1.06E+01	-6.29E-01
	4.09E+03	7.00E+00	1.06E+01	1.06E+01	-3.62E+00
	4.09E+03	9.00E+00	1.06E+01	1.06E+01	-1.61E+00
	4.10E+03	1.30E+01	1.06E+01	1.06E+01	2.40E+00
	4.10E+03	1.50E+01	1.06E+01	1.06E+01	4.42E+00
	4.11E+03	9.00E+00	1.06E+01	1.06E+01	-1.57E+00
	4.11E+03	1.10E+01	1.06E+01	1.06E+01	4.37E-01
	4.12E+03	1.00E+01	1.06E+01	1.06E+01	-5.52E-01
	4.12E+03	1.30E+01	1.05E+01	1.05E+01	2.46E+00
	4.13E+03	1.20E+01	1.05E+01	1.05E+01	1.47E+00
	4.13E+03	8.00E+00	1.05E+01	1.05E+01	-2.52E+00
	4.14E+03	8.00E+00	1.05E+01	1.05E+01	-2.51E+00
	4.14E+03	1.00E+01	1.05E+01	1.05E+01	-4.97E-01
	4.15E+03	1.20E+01	1.05E+01	1.05E+01	1.51E+00
	4.15E+03	1.30E+01	1.05E+01	1.05E+01	2.52E+00
	4.16E+03	1.10E+01	1.05E+01	1.05E+01	5.36E-01
	4.16E+03	1.40E+01	1.05E+01	1.05E+01	3.55E+00
	4.17E+03	1.40E+01	1.04E+01	1.04E+01	3.56E+00
	4.17E+03	1.20E+01	1.04E+01	1.04E+01	1.57E+00
	4.18E+03	8.00E+00	1.04E+01	1.04E+01	-2.42E+00
	4.18E+03	6.00E+00	1.04E+01	1.04E+01	-4.41E+00
	4.19E+03	1.20E+01	1.04E+01	1.04E+01	1.60E+00
	4.19E+03	4.00E+00	1.04E+01	1.04E+01	-6.39E+00
	4.20E+03	1.00E+01	1.04E+01	1.04E+01	-3.79E-01
	4.20E+03	1.50E+01	1.04E+01	1.04E+01	4.63E+00
	4.21E+03	7.00E+00	1.04E+01	1.04E+01	-3.36E+00
	4.21E+03	1.20E+01	1.03E+01	1.03E+01	1.65E+00
	4.22E+03	1.40E+01	1.03E+01	1.03E+01	3.66E+00
	4.22E+03	7.00E+00	1.03E+01	1.03E+01	-3.33E+00
	4.23E+03	1.10E+01	1.03E+01	1.03E+01	6.84E-01
	4.23E+03	7.00E+00	1.03E+01	1.03E+01	-3.31E+00
	4.24E+03	1.30E+01	1.03E+01	1.03E+01	2.70E+00
	4.24E+03	5.00E+00	1.03E+01	1.03E+01	-5.29E+00
	4.25E+03	8.00E+00	1.03E+01	1.03E+01	-2.27E+00
	4.25E+03	1.00E+01	1.03E+01	1.03E+01	-2.65E-01
	4.26E+03	4.00E+00	1.03E+01	1.03E+01	-6.25E+00
	4.26E+03	1.40E+01	1.02E+01	1.02E+01	3.76E+00
	4.27E+03	1.30E+01	1.02E+01	1.02E+01	2.77E+00
	4.27E+03	1.10E+01	1.02E+01	1.02E+01	7.76E-01
	4.28E+03	5.00E+00	1.02E+01	1.02E+01	-5.21E+00
	4.28E+03	1.00E+01	1.02E+01	1.02E+01	-2.04E-01
	4.29E+03	1.00E+01	1.02E+01	1.02E+01	-1.94E-01
	4.29E+03	7.00E+00	1.02E+01	1.02E+01	-3.18E+00
	4.30E+03	9.00E+00	1.02E+01	1.02E+01	-1.17E+00
	4.30E+03	1.40E+01	1.02E+01	1.02E+01	3.84E+00
	4.31E+03	1.00E+01	1.02E+01	1.02E+01	-1.53E-01
	4.31E+03	1.10E+01	1.01E+01	1.01E+01	8.57E-01
	4.32E+03	1.30E+01	1.01E+01	1.01E+01	2.87E+00
	4.32E+03	1.80E+01	1.01E+01	1.01E+01	7.88E+00
	4.33E+03	1.40E+01	1.01E+01	1.01E+01	3.89E+00
	4.33E+03	1.40E+01	1.01E+01	1.01E+01	3.90E+00
	4.34E+03	9.00E+00	1.01E+01	1.01E+01	-1.09E+00
	4.34E+03	1.60E+01	1.01E+01	1.01E+01	5.92E+00
	4.35E+03	1.20E+01	1.01E+01	1.01E+01	1.93E+00
	4.35E+03	1.40E+01	1.01E+01	1.01E+01	3.94E+00
	4.36E+03	1.70E+01	1.01E+01	1.01E+01	6.95E+00
	4.36E+03	1.00E+01	1.00E+01	1.00E+01	-4.51E-02
	4.37E+03	1.20E+01	1.00E+01	1.00E+01	1.96E+00
	4.37E+03	7.00E+00	1.00E+01	1.00E+01	-3.03E+00
	4.38E+03	9.00E+00	1.00E+01	1.00E+01	-1.02E+00
	4.38E+03	1.40E+01	1.00E+01	1.00E+01	3.99E+00
	4.39E+03	8.00E+00	1.00E+01	1.00E+01	-2.00E+00
	4.39E+03	1.20E+01	9.99E+00	9.99E+00	2.01E+00
	4.40E+03	1.20E+01	9.98E+00	9.98E+00	2.02E+00
	4.40E+03	1.10E+01	9.97E+00	9.97E+00	1.03E+00
	4.41E+03	1.20E+01	9.96E+00	9.96E+00	2.04E+00
	4.41E+03	1.50E+01	9.95E+00	9.95E+00	5.05E+00
	4.42E+03	5.00E+00	9.94E+00	9.94E+00	-4.94E+00
	4.42E+03	7.00E+00	9.93E+00	9.93E+00	-2.93E+00
	4.43E+03	9.00E+00	9.92E+00	9.92E+00	-9.21E-01
	4.43E+03	1.00E+01	9.91E+00	9.91E+00	8.84E-02
	4.44E+03	1.20E+01	9.90E+00	9.90E+00	2.10E+00
	4.44E+03	9.00E+00	9.89E+00	9.89E+00	-8.93E-01
	4.45E+03	1.70E+01	9.88E+00	9.88E+00	7.12E+00
	4.45E+03	8.00E+00	9.87E+00	9.87E+00	-1.87E+00
	4.46E+03	1.10E+01	9.86E+00	9.86E+00	1.14E+00
	4.46E+03	9.00E+00	9.86E+00	9.86E+00	-8.56E-01
	4.47E+03	1.30E+01	9.85E+00	9.85E+00	3.15E+00
	4.47E+03	1.10E+01	9.84E+00	9.84E+00	1.16E+00
	4.48E+03	8.00E+00	9.83E+00	9.83E+00	-1.83E+00
	4.48E+03	7.00E+00	9.82E+00	9.82E+00	-2.82E+00
	4.49E+03	6.00E+00	9.81E+00	9.81E+00	-3.81E+00
	4.49E+03	1.30E+01	9.80E+00	9.80E+00	3.20E+00
	4.50E+03	1.70E+01	9.79E+00	9.80E+00	7.20E+00
	4.50E+03	9.00E+00	9.78E+00	9.79E+00	-7.89E-01
	4.51E+03	7.00E+00	9.77E+00	9.78E+00	-2.78E+00
	4.51E+03	1.50E+01	9.76E+00	9.78E+00	5.22E+00
	4.52E+03	7.00E+00	9.76E+00	9.77E+00	-2.77E+00
	4.52E+03	9.00E+00	9.75E+00	9.77E+00	-7.72E-01
	4.53E+03	1.30E+01	9.74E+00	9.77E+00	3.23E+00
	4.53E+03	1.50E+01	9.73E+00	9.78E+00	5.22E+00
	4.54E+03	1.40E+01	9.72E+00	9.78E+00	4.22E+00
	4.54E+03	1.20E+01	9.71E+00	9.79E+00	2.21E+00
	4.55E+03	9.00E+00	9.70E+00	9.81E+00	-8.09E-01
	4.55E+03	1.20E+01	9.69E+00	9.83E+00	2.17E+00
	4.56E+03	1.10E+01	9.68E+00	9.86E+00	1.14E+00
	4.56E+03	1.50E+01	9.68E+00	9.90E+00	5.10E+00
	4.57E+03	7.00E+00	9.67E+00	9.95E+00	-2.95E+00
	4.57E+03	9.00E+00	9.66E+00	1.00E+01	-1.01E+00
	4.58E+03	1.00E+01	9.65E+00	1.01E+01	-7.51E-02
	4.58E+03	8.00E+00	9.64E+00	1.02E+01	-2.16E+00
	4.59E+03	9.00E+00	9.63E+00	1.03E+01	-1.25E+00
	4.59E+03	1.40E+01	9.62E+00	1.04E+01	3.64E+00
	4.60E+03	1.40E+01	9.61E+00	1.05E+01	3.53E+00
	4.60E+03	1.70E+01	9.61E+00	1.06E+01	6.40E+00
	4.61E+03	1.60E+01	9.60E+00	1.07E+01	5.26E+00
	4.61E+03	8.00E+00	9.59E+00	1.09E+01	-2.89E+00
	4.62E+03	9.00E+00	9.58E+00	1.10E+01	-2.04E+00
	4.62E+03	1.60E+01	9.57E+00	1.12E+01	4.81E+00
	4.63E+03	9.00E+00	9.56E+00	1.13E+01	-2.34E+00
	4.63E+03	1.60E+01	9.55E+00	1.15E+01	4.51E+00
	4.64E+03	9.00E+00	9.55E+00	1.16E+01	-2.62E+00
	4.64E+03	1.00E+01	9.54E+00	1.17E+01	-1.75E+00
	4.65E+03	9.00E+00	9.53E+00	1.19E+01	-2.85E+00
	4.65E+03	1.10E+01	9.52E+00	1.19E+01	-9.36E-01
	4.66E+03	1.90E+01	9.51E+00	1.20E+01	7.00E+00
	4.66E+03	1.40E+01	9.50E+00	1.20E+01	1.97E+00
	4.67E+03	1.60E+01	9.50E+00	1.20E+01	3.96E+00
	4.67E+03	1.00E+01	9.49E+00	1.20E+01	-2.03E+00
	4.68E+03	6.00E+00	9.48E+00	1.20E+01	-5.98E+00
	4.68E+03	1.00E+01	9.47E+00	1.19E+01	-1.91E+00
	4.69E+03	1.00E+01	9.46E+00	1.18E+01	-1.81E+00
	4.69E+03	1.10E+01	9.45E+00	1.17E+01	-6.95E-01
	4.70E+03	7.00E+00	9.45E+00	1.16E+01	-4.56E+00
	4.70E+03	1.70E+01	9.44E+00	1.14E+01	5.59E+00
	4.71E+03	1.10E+01	9.43E+00	1.12E+01	-2.50E-01
	4.71E+03	1.30E+01	9.42E+00	1.11E+01	1.92E+00
	4.72E+03	1.00E+01	9.41E+00	1.09E+01	-9.14E-01
	4.72E+03	1.10E+01	9.40E+00	1.07E+01	2.54E-01
	4.73E+03	1.50E+01	9.40E+00	1.06E+01	4.42E+00
	4.73E+03	1.40E+01	9.39E+00	1.04E+01	3.58E+00
	4.74E+03	1.00E+01	9.38E+00	1.03E+01	-2.76E-01
	4.74E+03	1.80E+01	9.37E+00	1.01E+01	7.86E+00
	4.75E+03	1.30E+01	9.36E+00	1.00E+01	2.99E+00
	4.75E+03	8.00E+00	9.36E+00	9.90E+00	-1.90E+00
	4.76E+03	1.00E+01	9.35E+00	9.80E+00	2.03E-01
	4.76E+03	1.30E+01	9.34E+00	9.71E+00	3.29E+00
	4.77E+03	7.00E+00	9.33E+00	9.63E+00	-2.63E+00
	4.77E+03	1.10E+01	9.32E+00	9.56E+00	1.44E+00
	4.78E+03	8.00E+00	9.32E+00	9.51E+00	-1.51E+00
	4.78E+03	1.20E+01	9.31E+00	9.46E+00	2.54E+00
	4.79E+03	1.70E+01	9.30E+00	9.42E+00	7.58E+00
	4.79E+03	5.00E+00	9.29E+00	9.38E+00	-4.38E+00
	4.80E+03	7.00E+00	9.28E+00	9.35E+00	-2.35E+00
	4.80E+03	1.00E+01	9.28E+00	9.33E+00	6.73E-01
	4.81E+03	5.00E+00	9.27E+00	9.31E+00	-4.31E+00
	4.81E+03	6.00E+00	9.26E+00	9.29E+00	-3.29E+00
	4.82E+03	1.00E+01	9.25E+00	9.27E+00	7.27E-01
	4.82E+03	1.40E+01	9.24E+00	9.26E+00	4.74E+00
	4.83E+03	1.10E+01	9.24E+00	9.25E+00	1.75E+00
	4.83E+03	1.20E+01	9.23E+00	9.24E+00	2.76E+00
	4.84E+03	1.30E+01	9.22E+00	9.23E+00	3.77E+00
	4.84E+03	8.00E+00	9.21E+00	9.22E+00	-1.22E+00
	4.85E+03	9.00E+00	9.21E+00	9.21E+00	-2.09E-01
	4.85E+03	6.00E+00	9.20E+00	9.20E+00	-3.20E+00
	4.86E+03	1.30E+01	9.19E+00	9.19E+00	3.81E+00
	4.86E+03	7.00E+00	9.18E+00	9.18E+00	-2.18E+00
	4.87E+03	1.20E+01	9.18E+00	9.18E+00	2.82E+00
	4.87E+03	1.50E+01	9.17E+00	9.17E+00	5.83E+00
	4.88E+03	1.10E+01	9.16E+00	9.16E+00	1.84E+00
	4.88E+03	1.30E+01	9.15E+00	9.15E+00	3.85E+00
	4.89E+03	7.00E+00	9.15E+00	9.15E+00	-2.15E+00
	4.89E+03	5.00E+00	9.14E+00	9.14E+00	-4.14E+00
	4.90E+03	1.00E+01	9.13E+00	9.13E+00	8.70E-01
	4.90E+03	1.40E+01	9.12E+00	9.12E+00	4.88E+00
	4.91E+03	9.00E+00	9.12E+00	9.12E+00	-1.15E-01
	4.91E+03	8.00E+00	9.11E+00	9.11E+00	-1.11E+00
	4.92E+03	7.00E+00	9.10E+00	9.10E+00	-2.10E+00
	4.92E+03	1.10E+01	9.09E+00	9.09E+00	1.91E+00
	4.93E+03	1.80E+01	9.09E+00	9.09E+00	8.91E+00
	4.93E+03	1.50E+01	9.08E+00	9.08E+00	5.92E+00
	4.94E+03	1.00E+01	9.07E+00	9.07E+00	9.29E-01
	4.94E+03	1.20E+01	9.06E+00	9.06E+00	2.94E+00
	4.95E+03	8.00E+00	9.06E+00	9.06E+00	-1.06E+00
	4.95E+03	9.00E+00	9.05E+00	9.05E+00	-4.85E-02
	4.96E+03	1.40E+01	9.04E+00	9.04E+00	4.96E+00
	4.96E+03	1.00E+01	9.03E+00	9.03E+00	9.66E-01
	4.97E+03	6.00E+00	9.03E+00	9.03E+00	-3.03E+00
	4.97E+03	9.00E+00	9.02E+00	9.02E+00	-1.93E-02
	4.98E+03	1.20E+01	9.01E+00	9.01E+00	2.99E+00
	4.98E+03	7.00E+00	9.00E+00	9.00E+00	-2.00E+00
	4.99E+03	1.00E+01	9.00E+00	9.00E+00	1.00E+00
	4.99E+03	1.50E+01	8.99E+00	8.99E+00	6.01E+00
	5.00E+03	8.00E+00	8.98E+00	8.98E+00	-9.83E-01
	5.00E+03	7.00E+00	8.98E+00	8.98E+00	-1.98E+00
	5.01E+03	1.00E+01	8.97E+00	8.97E+00	1.03E+00
	5.01E+03	6.00E+00	8.96E+00	8.96E+00	-2.96E+00
	5.02E+03	8.00E+00	8.95E+00	8.95E+00	-9.55E-01
	5.02E+03	1.50E+01	8.95E+00	8.95E+00	6.05E+00
	5.03E+03	7.00E+00	8.94E+00	8.94E+00	-1.94E+00
	5.03E+03	9.00E+00	8.93E+00	8.93E+00	6.67E-02
	5.04E+03	8.00E+00	8.93E+00	8.93E+00	-9.26E-01
	5.04E+03	7.00E+00	8.92E+00	8.92E+00	-1.92E+00
	5.05E+03	8.00E+00	8.91E+00	8.91E+00	-9.12E-01
	5.05E+03	1.30E+01	8.91E+00	8.91E+00	4.09E+00
	5.06E+03	7.00E+00	8.90E+00	8.90E+00	-1.90E+00
	5.06E+03	1.20E+01	8.89E+00	8.89E+00	3.11E+00
	5.07E+03	7.00E+00	8.88E+00	8.88E+00	-1.88E+00
	5.07E+03	9.00E+00	8.88E+00	8.88E+00	1.23E-01
	5.08E+03	9.00E+00	8.87E+00	8.87E+00	1.30E-01
	5.08E+03	9.00E+00	8.86E+00	8.86E+00	1.37E-01
	5.09E+03	1.20E+01	8.86E+00	8.86E+00	3.14E+00
	5.09E+03	8.00E+00	8.85E+00	8.85E+00	-8.50E-01
	5.10E+03	1.20E+01	8.84E+00	8.84E+00	3.16E+00
	5.10E+03	1.00E+01	8.84E+00	8.84E+00	1.16E+00
	5.11E+03	5.00E+00	8.83E+00	8.83E+00	-3.83E+00
	5.11E+03	1.20E+01	8.82E+00	8.82E+00	3.18E+00
	5.12E+03	2.00E+01	8.82E+00	8.82E+00	1.12E+01
	5.12E+03	5.00E+00	8.81E+00	8.81E+00	-3.81E+00
	5.13E+03	1.20E+01	8.80E+00	8.80E+00	3.20E+00
	5.13E+03	6.00E+00	8.80E+00	8.80E+00	-2.80E+00
	5.14E+03	4.00E+00	8.79E+00	8.79E+00	-4.79E+00
	5.14E+03	1.00E+01	8.78E+00	8.78E+00	1.22E+00
	5.15E+03	9.00E+00	8.77E+00	8.78E+00	2.25E-01
	5.15E+03	9.00E+00	8.77E+00	8.77E+00	2.31E-01
	5.16E+03	8.00E+00	8.76E+00	8.76E+00	-7.62E-01
	5.16E+03	1.30E+01	8.75E+00	8.76E+00	4.24E+00
	5.17E+03	1.30E+01	8.75E+00	8.75E+00	4.25E+00
	5.17E+03	8.00E+00	8.74E+00	8.74E+00	-7.43E-01
	5.18E+03	1.40E+01	8.73E+00	8.74E+00	5.26E+00
	5.18E+03	1.20E+01	8.73E+00	8.73E+00	3.27E+00
	5.19E+03	1.30E+01	8.72E+00	8.73E+00	4.27E+00
	5.19E+03	1.20E+01	8.72E+00	8.72E+00	3.28E+00
	5.20E+03	1.20E+01	8.71E+00	8.72E+00	3.28E+00
	5.20E+03	8.00E+00	8.70E+00	8.71E+00	-7.12E-01
	5.21E+03	8.00E+00	8.70E+00	8.71E+00	-7.08E-01
	5.21E+03	1.10E+01	8.69E+00	8.71E+00	2.29E+00
	5.22E+03	1.70E+01	8.68E+00	8.70E+00	8.30E+00
	5.22E+03	1.00E+01	8.68E+00	8.70E+00	1.30E+00
	5.23E+03	1.00E+01	8.67E+00	8.70E+00	1.30E+00
	5.23E+03	1.30E+01	8.66E+00	8.70E+00	4.30E+00
	5.24E+03	9.00E+00	8.66E+00	8.70E+00	2.97E-01
	5.24E+03	7.00E+00	8.65E+00	8.71E+00	-1.71E+00
	5.25E+03	5.00E+00	8.64E+00	8.71E+00	-3.71E+00
	5.25E+03	6.00E+00	8.64E+00	8.71E+00	-2.71E+00
	5.26E+03	1.20E+01	8.63E+00	8.72E+00	3.28E+00
	5.26E+03	8.00E+00	8.62E+00	8.73E+00	-7.27E-01
	5.27E+03	9.00E+00	8.62E+00	8.74E+00	2.65E-01
	5.27E+03	4.00E+00	8.61E+00	8.74E+00	-4.74E+00
	5.28E+03	1.30E+01	8.61E+00	8.75E+00	4.25E+00
	5.28E+03	1.20E+01	8.60E+00	8.76E+00	3.24E+00
	5.29E+03	1.00E+01	8.59E+00	8.77E+00	1.23E+00
	5.29E+03	9.00E+00	8.59E+00	8.78E+00	2.19E-01
	5.30E+03	1.20E+01	8.58E+00	8.79E+00	3.21E+00
	5.30E+03	1.00E+01	8.57E+00	8.80E+00	1.20E+00
	5.31E+03	1.00E+01	8.57E+00	8.80E+00	1.20E+00
	5.31E+03	7.00E+00	8.56E+00	8.81E+00	-1.81E+00
	5.32E+03	1.30E+01	8.55E+00	8.81E+00	4.19E+00
	5.32E+03	8.00E+00	8.55E+00	8.81E+00	-8.08E-01
	5.33E+03	1.00E+01	8.54E+00	8.81E+00	1.19E+00
	5.33E+03	8.00E+00	8.54E+00	8.80E+00	-8.01E-01
	5.34E+03	1.30E+01	8.53E+00	8.79E+00	4.21E+00
	5.34E+03	8.00E+00	8.52E+00	8.78E+00	-7.83E-01
	5.35E+03	1.10E+01	8.52E+00	8.77E+00	2.23E+00
	5.35E+03	8.00E+00	8.51E+00	8.76E+00	-7.55E-01
	5.36E+03	1.50E+01	8.51E+00	8.74E+00	6.26E+00
	5.36E+03	8.00E+00	8.50E+00	8.72E+00	-7.20E-01
	5.37E+03	1.10E+01	8.49E+00	8.70E+00	2.30E+00
	5.37E+03	1.50E+01	8.49E+00	8.68E+00	6.32E+00
	5.38E+03	1.20E+01	8.48E+00	8.66E+00	3.34E+00
	5.38E+03	8.00E+00	8.48E+00	8.64E+00	-6.37E-01
	5.39E+03	1.30E+01	8.47E+00	8.61E+00	4.39E+00
	5.39E+03	1.10E+01	8.46E+00	8.59E+00	2.41E+00
	5.40E+03	8.00E+00	8.46E+00	8.57E+00	-5.72E-01
	5.40E+03	1.20E+01	8.45E+00	8.55E+00	3.45E+00
	5.41E+03	1.30E+01	8.44E+00	8.53E+00	4.47E+00
	5.41E+03	1.10E+01	8.44E+00	8.51E+00	2.49E+00
	5.42E+03	1.10E+01	8.43E+00	8.50E+00	2.50E+00
	5.42E+03	8.00E+00	8.43E+00	8.48E+00	-4.81E-01
	5.43E+03	1.10E+01	8.42E+00	8.47E+00	2.53E+00
	5.43E+03	5.00E+00	8.42E+00	8.45E+00	-3.45E+00
	5.44E+03	1.40E+01	8.41E+00	8.44E+00	5.56E+00
	5.44E+03	1.20E+01	8.40E+00	8.43E+00	3.57E+00
	5.45E+03	8.00E+00	8.40E+00	8.42E+00	-4.17E-01
	5.45E+03	9.00E+00	8.39E+00	8.41E+00	5.93E-01
	5.46E+03	1.60E+01	8.39E+00	8.40E+00	7.60E+00
	5.46E+03	1.20E+01	8.38E+00	8.39E+00	3.61E+00
	5.47E+03	1.00E+01	8.37E+00	8.38E+00	1.62E+00
	5.47E+03	1.40E+01	8.37E+00	8.37E+00	5.63E+00
	5.48E+03	8.00E+00	8.36E+00	8.37E+00	-3.67E-01
	5.48E+03	6.00E+00	8.36E+00	8.36E+00	-2.36E+00
	5.49E+03	8.00E+00	8.35E+00	8.35E+00	-3.53E-01
	5.49E+03	1.30E+01	8.34E+00	8.35E+00	4.65E+00
	5.50E+03	8.00E+00	8.34E+00	8.34E+00	-3.41E-01
	5.50E+03	9.00E+00	8.33E+00	8.33E+00	6.66E-01
	5.51E+03	4.00E+00	8.33E+00	8.33E+00	-4.33E+00
	5.51E+03	1.00E+01	8.32E+00	8.32E+00	1.68E+00
	5.52E+03	9.00E+00	8.32E+00	8.32E+00	6.83E-01
	5.52E+03	9.00E+00	8.31E+00	8.31E+00	6.89E-01
	5.53E+03	1.30E+01	8.30E+00	8.31E+00	4.69E+00
	5.53E+03	7.00E+00	8.30E+00	8.30E+00	-1.30E+00
	5.54E+03	1.20E+01	8.29E+00	8.29E+00	3.71E+00
	5.54E+03	1.00E+01	8.29E+00	8.29E+00	1.71E+00
	5.55E+03	9.00E+00	8.28E+00	8.28E+00	7.18E-01
	5.55E+03	9.00E+00	8.28E+00	8.28E+00	7.23E-01
	5.56E+03	1.00E+01	8.27E+00	8.27E+00	1.73E+00
	5.56E+03	1.10E+01	8.27E+00	8.27E+00	2.73E+00
	5.57E+03	8.00E+00	8.26E+00	8.26E+00	-2.60E-01
	5.57E+03	1.10E+01	8.25E+00	8.25E+00	2.75E+00
	5.58E+03	1.60E+01	8.25E+00	8.25E+00	7.75E+00
	5.58E+03	1.50E+01	8.24E+00	8.24E+00	6.76E+00
	5.59E+03	5.00E+00	8.24E+00	8.24E+00	-3.24E+00
	5.59E+03	1.20E+01	8.23E+00	8.23E+00	3.77E+00
	5.60E+03	3.00E+00	8.23E+00	8.23E+00	-5.23E+00
	5.60E+03	1.60E+01	8.22E+00	8.22E+00	7.78E+00
	5.61E+03	7.00E+00	8.22E+00	8.22E+00	-1.22E+00
	5.61E+03	5.00E+00	8.21E+00	8.21E+00	-3.21E+00
	5.62E+03	1.10E+01	8.20E+00	8.20E+00	2.80E+00
	5.62E+03	1.40E+01	8.20E+00	8.20E+00	5.80E+00
	5.63E+03	1.20E+01	8.19E+00	8.19E+00	3.81E+00
	5.63E+03	9.00E+00	8.19E+00	8.19E+00	8.12E-01
	5.64E+03	9.00E+00	8.18E+00	8.18E+00	8.17E-01
	5.64E+03	1.40E+01	8.18E+00	8.18E+00	5.82E+00
	5.65E+03	6.00E+00	8.17E+00	8.17E+00	-2.17E+00
	5.65E+03	1.80E+01	8.17E+00	8.17E+00	9.83E+00
	5.66E+03	1.10E+01	8.16E+00	8.16E+00	2.84E+00
	5.66E+03	1.20E+01	8.16E+00	8.16E+00	3.84E+00
	5.67E+03	6.00E+00	8.15E+00	8.15E+00	-2.15E+00
	5.67E+03	7.00E+00	8.14E+00	8.14E+00	-1.14E+00
	5.68E+03	1.10E+01	8.14E+00	8.14E+00	2.86E+00
	5.68E+03	1.70E+01	8.13E+00	8.13E+00	8.87E+00
	5.69E+03	8.00E+00	8.13E+00	8.13E+00	-1.29E-01
	5.69E+03	1.40E+01	8.12E+00	8.12E+00	5.88E+00
	5.70E+03	6.00E+00	8.12E+00	8.12E+00	-2.12E+00
	5.70E+03	1.00E+01	8.11E+00	8.11E+00	1.89E+00
	5.71E+03	1.20E+01	8.11E+00	8.11E+00	3.89E+00
	5.71E+03	1.10E+01	8.10E+00	8.10E+00	2.90E+00
	5.72E+03	1.10E+01	8.10E+00	8.10E+00	2.90E+00
	5.72E+03	1.20E+01	8.09E+00	8.09E+00	3.91E+00
	5.73E+03	9.00E+00	8.09E+00	8.09E+00	9.13E-01
	5.73E+03	1.20E+01	8.08E+00	8.08E+00	3.92E+00
	5.74E+03	9.00E+00	8.08E+00	8.08E+00	9.24E-01
	5.74E+03	1.20E+01	8.07E+00	8.07E+00	3.93E+00
	5.75E+03	1.20E+01	8.07E+00	8.07E+00	3.93E+00
	5.75E+03	1.10E+01	8.06E+00	8.06E+00	2.94E+00
	5.76E+03	7.00E+00	8.06E+00	8.06E+00	-1.06E+00
	5.76E+03	9.00E+00	8.05E+00	8.05E+00	9.50E-01
	5.77E+03	2.10E+01	8.05E+00	8.05E+00	1.30E+01
	5.77E+03	1.40E+01	8.04E+00	8.04E+00	5.96E+00
	5.78E+03	7.00E+00	8.03E+00	8.03E+00	-1.03E+00
	5.78E+03	1.60E+01	8.03E+00	8.03E+00	7.97E+00
	5.79E+03	1.20E+01	8.02E+00	8.02E+00	3.98E+00
	5.79E+03	1.50E+01	8.02E+00	8.02E+00	6.98E+00
	5.80E+03	1.20E+01	8.01E+00	8.01E+00	3.99E+00
	5.80E+03	1.40E+01	8.01E+00	8.01E+00	5.99E+00
	5.81E+03	1.10E+01	8.00E+00	8.00E+00	3.00E+00
	5.81E+03	6.00E+00	8.00E+00	8.00E+00	-2.00E+00
	5.82E+03	1.00E+01	7.99E+00	7.99E+00	2.01E+00
	5.82E+03	9.00E+00	7.99E+00	7.99E+00	1.01E+00
	5.83E+03	7.00E+00	7.98E+00	7.98E+00	-9.84E-01
	5.83E+03	1.30E+01	7.98E+00	7.98E+00	5.02E+00
	5.84E+03	8.00E+00	7.97E+00	7.97E+00	2.59E-02
	5.84E+03	1.10E+01	7.97E+00	7.97E+00	3.03E+00
	5.85E+03	7.00E+00	7.96E+00	7.96E+00	-9.64E-01
	5.85E+03	9.00E+00	7.96E+00	7.96E+00	1.04E+00
	5.86E+03	1.30E+01	7.95E+00	7.95E+00	5.05E+00
	5.86E+03	1.10E+01	7.95E+00	7.95E+00	3.05E+00
	5.87E+03	1.00E+01	7.94E+00	7.94E+00	2.06E+00
	5.87E+03	8.00E+00	7.94E+00	7.94E+00	6.06E-02
	5.88E+03	9.00E+00	7.93E+00	7.93E+00	1.07E+00
	5.88E+03	1.10E+01	7.93E+00	7.93E+00	3.07E+00
	5.89E+03	4.00E+00	7.92E+00	7.92E+00	-3.92E+00
	5.89E+03	1.30E+01	7.92E+00	7.92E+00	5.08E+00
	5.90E+03	1.10E+01	7.91E+00	7.91E+00	3.09E+00
	5.90E+03	2.10E+01	7.91E+00	7.91E+00	1.31E+01
	5.91E+03	1.10E+01	7.91E+00	7.91E+00	3.09E+00
	5.91E+03	1.30E+01	7.90E+00	7.90E+00	5.10E+00
	5.92E+03	1.70E+01	7.90E+00	7.90E+00	9.10E+00
	5.92E+03	9.00E+00	7.89E+00	7.89E+00	1.11E+00
	5.93E+03	1.60E+01	7.89E+00	7.89E+00	8.11E+00
	5.93E+03	1.70E+01	7.88E+00	7.88E+00	9.12E+00
	5.94E+03	1.40E+01	7.88E+00	7.88E+00	6.12E+00
	5.94E+03	1.20E+01	7.87E+00	7.87E+00	4.13E+00
	5.95E+03	1.30E+01	7.87E+00	7.87E+00	5.13E+00
	5.95E+03	9.00E+00	7.86E+00	7.86E+00	1.14E+00
	5.96E+03	5.00E+00	7.86E+00	7.86E+00	-2.86E+00
	5.96E+03	1.40E+01	7.85E+00	7.85E+00	6.15E+00
	5.97E+03	1.90E+01	7.85E+00	7.85E+00	1.12E+01
	5.97E+03	7.00E+00	7.84E+00	7.84E+00	-8.43E-01
	5.98E+03	8.00E+00	7.84E+00	7.84E+00	1.62E-01
	5.98E+03	1.00E+01	7.83E+00	7.83E+00	2.17E+00
	5.99E+03	1.50E+01	7.83E+00	7.83E+00	7.17E+00
	5.99E+03	1.30E+01	7.82E+00	7.82E+00	5.18E+00
	6.00E+03	1.50E+01	7.82E+00	7.82E+00	7.18E+00
	6.00E+03	4.00E+00	7.81E+00	7.81E+00	-3.81E+00
	6.01E+03	1.20E+01	7.81E+00	7.81E+00	4.19E+00
	6.01E+03	9.00E+00	7.81E+00	7.81E+00	1.19E+00
	6.02E+03	6.00E+00	7.80E+00	7.80E+00	-1.80E+00
	6.02E+03	1.30E+01	7.80E+00	7.80E+00	5.20E+00
	6.03E+03	9.00E+00	7.79E+00	7.79E+00	1.21E+00
	6.03E+03	1.30E+01	7.79E+00	7.79E+00	5.21E+00
	6.04E+03	1.40E+01	7.78E+00	7.78E+00	6.22E+00
	6.04E+03	1.30E+01	7.78E+00	7.78E+00	5.22E+00
	6.05E+03	8.00E+00	7.77E+00	7.77E+00	2.27E-01
	6.05E+03	1.10E+01	7.77E+00	7.77E+00	3.23E+00
	6.06E+03	1.60E+01	7.76E+00	7.76E+00	8.24E+00
	6.06E+03	7.00E+00	7.76E+00	7.76E+00	-7.59E-01
	6.07E+03	1.30E+01	7.75E+00	7.75E+00	5.25E+00
	6.07E+03	9.00E+00	7.75E+00	7.75E+00	1.25E+00
	6.08E+03	1.10E+01	7.75E+00	7.75E+00	3.25E+00
	6.08E+03	1.60E+01	7.74E+00	7.74E+00	8.26E+00
	6.09E+03	1.10E+01	7.74E+00	7.74E+00	3.26E+00
	6.09E+03	9.00E+00	7.73E+00	7.73E+00	1.27E+00
	6.10E+03	1.20E+01	7.73E+00	7.73E+00	4.27E+00
	6.10E+03	1.50E+01	7.72E+00	7.72E+00	7.28E+00
	6.11E+03	1.10E+01	7.72E+00	7.72E+00	3.28E+00
	6.11E+03	1.10E+01	7.71E+00	7.71E+00	3.29E+00
	6.12E+03	6.00E+00	7.71E+00	7.71E+00	-1.71E+00
	6.12E+03	1.40E+01	7.71E+00	7.71E+00	6.29E+00
	6.13E+03	1.40E+01	7.70E+00	7.70E+00	6.30E+00
	6.13E+03	1.20E+01	7.70E+00	7.70E+00	4.30E+00
	6.14E+03	1.30E+01	7.69E+00	7.69E+00	5.31E+00
	6.14E+03	1.30E+01	7.69E+00	7.69E+00	5.31E+00
	6.15E+03	8.00E+00	7.68E+00	7.68E+00	3.17E-01
	6.15E+03	1.40E+01	7.68E+00	7.68E+00	6.32E+00
	6.16E+03	1.50E+01	7.67E+00	7.67E+00	7.33E+00
	6.16E+03	1.50E+01	7.67E+00	7.67E+00	7.33E+00
	6.17E+03	9.00E+00	7.67E+00	7.67E+00	1.33E+00
	6.17E+03	1.70E+01	7.66E+00	7.66E+00	9.34E+00
	6.18E+03	1.10E+01	7.66E+00	7.66E+00	3.34E+00
	6.18E+03	1.10E+01	7.65E+00	7.65E+00	3.35E+00
	6.19E+03	1.30E+01	7.65E+00	7.74E+00	5.26E+00
	6.19E+03	1.30E+01	7.64E+00	7.77E+00	5.23E+00
	6.20E+03	1.20E+01	7.64E+00	7.83E+00	4.17E+00
	6.20E+03	1.80E+01	7.64E+00	8.10E+00	9.90E+00
	6.21E+03	1.90E+01	7.63E+00	8.29E+00	1.07E+01
	6.21E+03	1.30E+01	7.63E+00	8.55E+00	4.45E+00
	6.22E+03	1.40E+01	7.62E+00	8.90E+00	5.10E+00
	6.22E+03	2.00E+01	7.62E+00	9.37E+00	1.06E+01
	6.23E+03	2.20E+01	7.61E+00	1.00E+01	1.20E+01
	6.23E+03	1.70E+01	7.61E+00	1.09E+01	6.15E+00
	6.24E+03	2.00E+01	7.61E+00	1.20E+01	8.04E+00
	6.24E+03	2.30E+01	7.60E+00	1.34E+01	9.60E+00
	6.25E+03	1.80E+01	7.60E+00	1.53E+01	2.74E+00
	6.25E+03	2.70E+01	7.59E+00	1.76E+01	9.36E+00
	6.26E+03	3.00E+01	7.59E+00	2.06E+01	9.35E+00
	6.26E+03	3.60E+01	7.58E+00	2.44E+01	1.16E+01
	6.27E+03	4.30E+01	7.58E+00	2.91E+01	1.39E+01
	6.27E+03	5.20E+01	7.58E+00	3.49E+01	1.71E+01
	6.28E+03	5.40E+01	7.57E+00	4.20E+01	1.20E+01
	6.28E+03	7.00E+01	7.57E+00	5.05E+01	1.95E+01
	6.29E+03	9.10E+01	7.56E+00	6.07E+01	3.03E+01
	6.29E+03	9.30E+01	7.56E+00	7.28E+01	2.02E+01
	6.30E+03	1.06E+02	7.55E+00	8.71E+01	1.89E+01
	6.30E+03	1.22E+02	7.55E+00	1.04E+02	1.84E+01
	6.31E+03	1.49E+02	7.55E+00	1.23E+02	2.63E+01
	6.31E+03	1.56E+02	7.54E+00	1.44E+02	1.16E+01
	6.32E+03	2.00E+02	7.54E+00	1.69E+02	3.11E+01
	6.32E+03	2.34E+02	7.53E+00	1.96E+02	3.77E+01
	6.33E+03	2.29E+02	7.53E+00	2.27E+02	2.45E+00
	6.33E+03	2.62E+02	7.53E+00	2.60E+02	2.44E+00
	6.34E+03	3.18E+02	7.52E+00	2.95E+02	2.28E+01
	6.34E+03	3.44E+02	7.52E+00	3.33E+02	1.08E+01
	6.35E+03	3.77E+02	7.51E+00	3.73E+02	3.73E+00
	6.35E+03	4.16E+02	7.51E+00	4.15E+02	1.08E+00
	6.36E+03	4.63E+02	7.51E+00	4.58E+02	5.35E+00
	6.36E+03	5.25E+02	7.50E+00	5.01E+02	2.42E+01
	6.37E+03	5.64E+02	7.50E+00	5.44E+02	2.02E+01
	6.37E+03	5.98E+02	7.49E+00	5.86E+02	1.23E+01
	6.38E+03	6.21E+02	7.49E+00	6.26E+02	-4.90E+00
	6.38E+03	7.00E+02	7.49E+00	6.64E+02	3.65E+01
	6.39E+03	6.80E+02	7.48E+00	6.98E+02	-1.78E+01
	6.39E+03	6.64E+02	7.48E+00	7.28E+02	-6.40E+01
	6.40E+03	8.30E+02	7.47E+00	7.53E+02	7.66E+01
	6.40E+03	7.81E+02	7.47E+00	7.73E+02	7.61E+00
	6.41E+03	8.08E+02	7.47E+00	7.88E+02	2.04E+01
	6.41E+03	8.01E+02	7.46E+00	7.96E+02	5.39E+00
	6.42E+03	7.59E+02	7.46E+00	7.97E+02	-3.83E+01
	6.42E+03	7.75E+02	7.45E+00	7.92E+02	-1.75E+01
	6.43E+03	7.49E+02	7.45E+00	7.81E+02	-3.24E+01
	6.43E+03	7.76E+02	7.45E+00	7.64E+02	1.17E+01
	6.44E+03	7.02E+02	7.44E+00	7.42E+02	-3.96E+01
	6.44E+03	6.47E+02	7.44E+00	7.14E+02	-6.68E+01
	6.45E+03	6.88E+02	7.43E+00	6.82E+02	6.47E+00
	6.45E+03	6.27E+02	7.43E+00	6.46E+02	-1.85E+01
	6.46E+03	6.11E+02	7.43E+00	6.07E+02	4.48E+00
	6.46E+03	5.73E+02	7.42E+00	5.65E+02	7.65E+00
	6.47E+03	5.31E+02	7.42E+00	5.23E+02	8.21E+00
	6.47E+03	4.74E+02	7.41E+00	4.80E+02	-5.61E+00
	6.48E+03	4.59E+02	7.41E+00	4.37E+02	2.25E+01
	6.48E+03	3.97E+02	7.41E+00	3.94E+02	2.77E+00
	6.49E+03	3.32E+02	7.40E+00	3.53E+02	-2.13E+01
	6.49E+03	3.36E+02	7.40E+00	3.14E+02	2.19E+01
	6.50E+03	2.75E+02	7.40E+00	2.77E+02	-2.20E+00
	6.50E+03	2.58E+02	7.39E+00	2.43E+02	1.52E+01
	6.51E+03	2.38E+02	7.39E+00	2.11E+02	2.69E+01
	6.51E+03	1.76E+02	7.38E+00	1.82E+02	-6.26E+00
	6.52E+03	1.66E+02	7.38E+00	1.56E+02	9.73E+00
	6.52E+03	1.51E+02	7.38E+00	1.33E+02	1.79E+01
	6.53E+03	1.29E+02	7.37E+00	1.13E+02	1.63E+01
	6.53E+03	1.04E+02	7.37E+00	9.49E+01	9.13E+00
	6.54E+03	9.30E+01	7.36E+00	7.95E+01	1.35E+01
	6.54E+03	8.80E+01	7.36E+00	6.63E+01	2.17E+01
	6.55E+03	5.20E+01	7.36E+00	5.51E+01	-3.14E+00
	6.55E+03	5.50E+01	7.35E+00	4.58E+01	9.22E+00
	6.56E+03	3.70E+01	7.35E+00	3.80E+01	-1.00E+00
	6.56E+03	4.10E+01	7.35E+00	3.16E+01	9.41E+00
	6.57E+03	4.10E+01	7.34E+00	2.64E+01	1.46E+01
	6.57E+03	2.60E+01	7.34E+00	2.21E+01	3.85E+00
	6.58E+03	2.00E+01	7.33E+00	1.88E+01	1.23E+00
	6.58E+03	2.50E+01	7.33E+00	1.61E+01	8.91E+00
	6.59E+03	1.80E+01	7.33E+00	1.40E+01	4.02E+00
	6.59E+03	1.70E+01	7.32E+00	1.23E+01	4.67E+00
	6.60E+03	1.20E+01	7.32E+00	1.11E+01	9.38E-01
	6.60E+03	1.40E+01	7.32E+00	1.01E+01	3.91E+00
	6.61E+03	1.70E+01	7.31E+00	9.35E+00	7.65E+00
	6.61E+03	1.10E+01	7.31E+00	8.80E+00	2.20E+00
	6.62E+03	1.60E+01	7.31E+00	8.38E+00	7.62E+00
	6.62E+03	1.40E+01	7.30E+00	8.07E+00	5.93E+00
	6.63E+03	1.40E+01	7.30E+00	7.76E+00	6.24E+00
	6.63E+03	1.20E+01	7.29E+00	7.62E+00	4.38E+00
	6.64E+03	1.10E+01	7.29E+00	7.52E+00	3.48E+00
	6.64E+03	1.60E+01	7.29E+00	7.29E+00	8.71E+00
	6.65E+03	8.00E+00	7.28E+00	7.28E+00	7.16E-01
	6.65E+03	7.00E+00	7.28E+00	7.28E+00	-2.80E-01
	6.66E+03	1.10E+01	7.28E+00	7.28E+00	3.72E+00
	6.66E+03	1.60E+01	7.27E+00	7.27E+00	8.73E+00
	6.67E+03	1.10E+01	7.27E+00	7.27E+00	3.73E+00
	6.67E+03	1.00E+01	7.27E+00	7.27E+00	2.73E+00
	6.68E+03	1.70E+01	7.26E+00	7.26E+00	9.74E+00
	6.68E+03	1.30E+01	7.26E+00	7.26E+00	5.74E+00
	6.69E+03	1.00E+01	7.25E+00	7.25E+00	2.75E+00
	6.69E+03	6.00E+00	7.25E+00	7.25E+00	-1.25E+00
	6.70E+03	1.10E+01	7.25E+00	7.25E+00	3.75E+00
	6.70E+03	1.10E+01	7.24E+00	7.24E+00	3.76E+00
	6.71E+03	9.00E+00	7.24E+00	7.24E+00	1.76E+00
	6.71E+03	1.20E+01	7.24E+00	7.24E+00	4.76E+00
	6.72E+03	7.00E+00	7.23E+00	7.23E+00	-2.34E-01
	6.72E+03	8.00E+00	7.23E+00	7.23E+00	7.70E-01
	6.73E+03	1.60E+01	7.23E+00	7.23E+00	8.77E+00
	6.73E+03	1.80E+01	7.22E+00	7.22E+00	1.08E+01
	6.74E+03	9.00E+00	7.22E+00	7.22E+00	1.78E+00
	6.74E+03	1.30E+01	7.22E+00	7.22E+00	5.78E+00
	6.75E+03	1.10E+01	7.21E+00	7.21E+00	3.79E+00
	6.75E+03	8.00E+00	7.21E+00	7.21E+00	7.91E-01
	6.76E+03	1.00E+01	7.21E+00	7.21E+00	2.79E+00
	6.76E+03	1.00E+01	7.20E+00	7.20E+00	2.80E+00
	6.77E+03	1.20E+01	7.20E+00	7.20E+00	4.80E+00
	6.77E+03	1.20E+01	7.20E+00	7.20E+00	4.80E+00
	6.78E+03	8.00E+00	7.19E+00	7.19E+00	8.08E-01
	6.78E+03	1.20E+01	7.19E+00	7.19E+00	4.81E+00
	6.79E+03	1.10E+01	7.18E+00	7.18E+00	3.82E+00
	6.79E+03	1.40E+01	7.18E+00	7.18E+00	6.82E+00
	6.80E+03	1.30E+01	7.18E+00	7.18E+00	5.82E+00
	6.80E+03	1.40E+01	7.17E+00	7.17E+00	6.83E+00
	6.81E+03	1.00E+01	7.17E+00	7.17E+00	2.83E+00
	6.81E+03	6.00E+00	7.17E+00	7.17E+00	-1.17E+00
	6.82E+03	1.00E+01	7.16E+00	7.16E+00	2.84E+00
	6.82E+03	1.00E+01	7.16E+00	7.16E+00	2.84E+00
	6.83E+03	1.60E+01	7.16E+00	7.16E+00	8.84E+00
	6.83E+03	1.30E+01	7.15E+00	7.15E+00	5.85E+00
	6.84E+03	1.50E+01	7.15E+00	7.15E+00	7.85E+00
	6.84E+03	1.00E+01	7.15E+00	7.15E+00	2.85E+00
	6.85E+03	1.10E+01	7.14E+00	7.14E+00	3.86E+00
	6.85E+03	1.80E+01	7.14E+00	7.18E+00	1.08E+01
	6.86E+03	1.40E+01	7.14E+00	7.19E+00	6.81E+00
	6.86E+03	1.80E+01	7.13E+00	7.21E+00	1.08E+01
	6.87E+03	1.50E+01	7.13E+00	7.24E+00	7.76E+00
	6.87E+03	9.00E+00	7.13E+00	7.28E+00	1.72E+00
	6.88E+03	1.90E+01	7.12E+00	7.33E+00	1.17E+01
	6.88E+03	1.80E+01	7.12E+00	7.40E+00	1.06E+01
	6.89E+03	1.20E+01	7.12E+00	7.49E+00	4.51E+00
	6.89E+03	1.70E+01	7.11E+00	7.62E+00	9.38E+00
	6.90E+03	2.00E+01	7.11E+00	7.78E+00	1.22E+01
	6.90E+03	1.50E+01	7.11E+00	7.98E+00	7.02E+00
	6.91E+03	1.80E+01	7.10E+00	8.24E+00	9.76E+00
	6.91E+03	1.20E+01	7.10E+00	8.57E+00	3.43E+00
	6.92E+03	2.60E+01	7.10E+00	8.99E+00	1.70E+01
	6.92E+03	1.90E+01	7.09E+00	9.50E+00	9.50E+00
	6.93E+03	2.50E+01	7.09E+00	1.01E+01	1.49E+01
	6.93E+03	2.70E+01	7.09E+00	1.09E+01	1.61E+01
	6.94E+03	2.00E+01	7.09E+00	1.18E+01	8.15E+00
	6.94E+03	2.30E+01	7.08E+00	1.30E+01	1.00E+01
	6.95E+03	3.10E+01	7.08E+00	1.43E+01	1.67E+01
	6.95E+03	2.60E+01	7.08E+00	1.59E+01	1.01E+01
	6.96E+03	2.40E+01	7.07E+00	1.77E+01	6.30E+00
	6.96E+03	3.80E+01	7.07E+00	1.98E+01	1.82E+01
	6.97E+03	3.80E+01	7.07E+00	2.22E+01	1.58E+01
	6.97E+03	3.30E+01	7.06E+00	2.50E+01	8.01E+00
	6.98E+03	3.50E+01	7.06E+00	2.81E+01	6.93E+00
	6.98E+03	3.50E+01	7.06E+00	3.15E+01	3.49E+00
	6.99E+03	4.80E+01	7.05E+00	3.53E+01	1.27E+01
	6.99E+03	6.10E+01	7.05E+00	3.94E+01	2.16E+01
	7.00E+03	6.20E+01	7.05E+00	4.39E+01	1.81E+01
	7.00E+03	3.80E+01	7.04E+00	4.86E+01	-1.06E+01
	7.01E+03	8.80E+01	7.04E+00	5.36E+01	3.44E+01
	7.01E+03	6.80E+01	7.04E+00	5.88E+01	9.18E+00
	7.02E+03	8.50E+01	7.03E+00	6.42E+01	2.08E+01
	7.02E+03	8.40E+01	7.03E+00	6.96E+01	1.44E+01
	7.03E+03	8.20E+01	7.03E+00	7.51E+01	6.93E+00
	7.03E+03	8.60E+01	7.02E+00	8.04E+01	5.57E+00
	7.04E+03	8.50E+01	7.02E+00	8.56E+01	-6.18E-01
	7.04E+03	1.22E+02	7.02E+00	9.05E+01	3.15E+01
	7.05E+03	1.29E+02	7.02E+00	9.51E+01	3.39E+01
	7.05E+03	1.14E+02	7.01E+00	9.92E+01	1.48E+01
	7.06E+03	1.09E+02	7.01E+00	1.03E+02	6.21E+00
	7.06E+03	1.12E+02	7.01E+00	1.06E+02	6.24E+00
	7.07E+03	8.40E+01	7.00E+00	1.08E+02	-2.41E+01
	7.07E+03	1.34E+02	7.00E+00	1.10E+02	2.44E+01
	7.08E+03	1.07E+02	7.00E+00	1.10E+02	-3.43E+00
	7.08E+03	1.01E+02	6.99E+00	1.10E+02	-9.46E+00
	7.09E+03	1.11E+02	6.99E+00	1.10E+02	1.29E+00
	7.09E+03	1.11E+02	6.99E+00	1.08E+02	2.81E+00
	7.10E+03	9.70E+01	6.98E+00	1.06E+02	-8.95E+00
	7.10E+03	1.07E+02	6.98E+00	1.03E+02	3.97E+00
	7.11E+03	7.90E+01	6.98E+00	9.95E+01	-2.05E+01
	7.11E+03	8.90E+01	6.98E+00	9.54E+01	-6.41E+00
	7.12E+03	9.40E+01	6.97E+00	9.09E+01	3.13E+00
	7.12E+03	8.30E+01	6.97E+00	8.60E+01	-2.97E+00
	7.13E+03	6.20E+01	6.97E+00	8.08E+01	-1.88E+01
	7.13E+03	6.50E+01	6.96E+00	7.54E+01	-1.04E+01
	7.14E+03	7.20E+01	6.96E+00	7.00E+01	2.02E+00
	7.14E+03	6.20E+01	6.96E+00	6.45E+01	-2.53E+00
	7.15E+03	4.50E+01	6.95E+00	5.92E+01	-1.42E+01
	7.15E+03	4.80E+01	6.95E+00	5.39E+01	-5.92E+00
	7.16E+03	4.10E+01	6.95E+00	4.89E+01	-7.90E+00
	7.16E+03	3.60E+01	6.95E+00	4.41E+01	-8.13E+00
	7.17E+03	3.30E+01	6.94E+00	3.96E+01	-6.65E+00
	7.17E+03	3.50E+01	6.94E+00	3.55E+01	-4.92E-01
	7.18E+03	3.40E+01	6.94E+00	3.17E+01	2.32E+00
	7.18E+03	4.20E+01	6.93E+00	2.82E+01	1.38E+01
	7.19E+03	2.50E+01	6.93E+00	2.51E+01	-8.62E-02
	7.19E+03	2.60E+01	6.93E+00	2.23E+01	3.69E+00
	7.20E+03	1.90E+01	6.92E+00	1.99E+01	-8.52E-01
	7.20E+03	1.90E+01	6.92E+00	1.77E+01	1.29E+00
	7.21E+03	1.60E+01	6.92E+00	1.58E+01	1.51E-01
	7.21E+03	1.70E+01	6.92E+00	1.43E+01	2.75E+00
	7.22E+03	1.60E+01	6.91E+00	1.29E+01	3.10E+00
	7.22E+03	1.50E+01	6.91E+00	1.18E+01	3.25E+00
	7.23E+03	1.50E+01	6.91E+00	1.08E+01	4.20E+00
	7.23E+03	1.50E+01	6.90E+00	1.00E+01	4.99E+00
	7.24E+03	1.40E+01	6.90E+00	9.36E+00	4.64E+00
	7.24E+03	1.40E+01	6.90E+00	8.83E+00	5.17E+00
	7.25E+03	1.50E+01	6.90E+00	8.40E+00	6.60E+00
	7.25E+03	1.00E+01	6.89E+00	8.06E+00	1.94E+00
	7.26E+03	1.30E+01	6.89E+00	7.78E+00	5.22E+00
	7.26E+03	8.00E+00	6.89E+00	7.57E+00	4.33E-01
	7.27E+03	1.10E+01	6.88E+00	7.40E+00	3.60E+00
	7.27E+03	1.10E+01	6.88E+00	7.27E+00	3.73E+00
	7.28E+03	1.00E+01	6.88E+00	7.17E+00	2.83E+00
	7.28E+03	1.10E+01	6.88E+00	7.09E+00	3.91E+00
	7.29E+03	1.00E+01	6.87E+00	7.03E+00	2.97E+00
	7.29E+03	1.00E+01	6.87E+00	6.98E+00	3.02E+00
	7.30E+03	1.30E+01	6.87E+00	6.95E+00	6.05E+00
	7.30E+03	5.00E+00	6.86E+00	6.92E+00	-1.92E+00
	7.31E+03	9.00E+00	6.86E+00	6.90E+00	2.10E+00
	7.31E+03	9.00E+00	6.86E+00	6.86E+00	2.14E+00
	7.32E+03	1.00E+01	6.86E+00	6.86E+00	3.14E+00
	7.32E+03	9.00E+00	6.85E+00	6.85E+00	2.15E+00
	7.33E+03	1.00E+01	6.85E+00	6.85E+00	3.15E+00
	7.33E+03	1.30E+01	6.85E+00	6.85E+00	6.15E+00
	7.34E+03	1.10E+01	6.84E+00	6.84E+00	4.16E+00
	7.34E+03	1.30E+01	6.84E+00	6.84E+00	6.16E+00
	7.35E+03	1.00E+01	6.84E+00	6.84E+00	3.16E+00
	7.35E+03	7.00E+00	6.84E+00	6.84E+00	1.64E-01
	7.36E+03	1.40E+01	6.83E+00	6.83E+00	7.17E+00
	7.36E+03	7.00E+00	6.83E+00	6.83E+00	1.70E-01
	7.37E+03	1.00E+01	6.83E+00	6.83E+00	3.17E+00
	7.37E+03	7.00E+00	6.82E+00	6.82E+00	1.75E-01
	7.38E+03	8.00E+00	6.82E+00	6.82E+00	1.18E+00
	7.38E+03	1.40E+01	6.82E+00	6.82E+00	7.18E+00
	7.39E+03	6.00E+00	6.82E+00	6.82E+00	-8.16E-01
	7.39E+03	8.00E+00	6.81E+00	6.81E+00	1.19E+00
	7.40E+03	1.40E+01	6.81E+00	6.81E+00	7.19E+00
	7.40E+03	1.50E+01	6.81E+00	6.81E+00	8.19E+00
	7.41E+03	9.00E+00	6.81E+00	6.81E+00	2.19E+00
	7.41E+03	1.40E+01	6.80E+00	6.80E+00	7.20E+00
	7.42E+03	7.00E+00	6.80E+00	6.80E+00	2.00E-01
	7.42E+03	8.00E+00	6.80E+00	6.80E+00	1.20E+00
	7.43E+03	9.00E+00	6.79E+00	6.79E+00	2.21E+00
	7.43E+03	9.00E+00	6.79E+00	6.79E+00	2.21E+00
	7.44E+03	1.20E+01	6.79E+00	6.79E+00	5.21E+00
	7.44E+03	8.00E+00	6.79E+00	6.79E+00	1.21E+00
	7.45E+03	8.00E+00	6.78E+00	6.78E+00	1.22E+00
	7.45E+03	1.00E+01	6.78E+00	6.78E+00	3.22E+00
	7.46E+03	1.80E+01	6.78E+00	6.78E+00	1.12E+01
	7.46E+03	1.40E+01	6.78E+00	6.78E+00	7.22E+00
	7.47E+03	1.40E+01	6.77E+00	6.77E+00	7.23E+00
	7.47E+03	1.00E+01	6.77E+00	6.77E+00	3.23E+00
	7.48E+03	9.00E+00	6.77E+00	6.77E+00	2.23E+00
	7.48E+03	1.00E+01	6.77E+00	6.77E+00	3.23E+00
	7.49E+03	1.80E+01	6.76E+00	6.76E+00	1.12E+01
	7.49E+03	8.00E+00	6.76E+00	6.76E+00	1.24E+00
	7.50E+03	6.00E+00	6.76E+00	6.76E+00	-7.57E-01
	7.50E+03	1.60E+01	6.75E+00	6.75E+00	9.25E+00
	7.51E+03	8.00E+00	6.75E+00	6.75E+00	1.25E+00
	7.51E+03	1.20E+01	6.75E+00	6.75E+00	5.25E+00
	7.52E+03	9.00E+00	6.75E+00	6.75E+00	2.25E+00
	7.52E+03	1.70E+01	6.74E+00	6.74E+00	1.03E+01
	7.53E+03	8.00E+00	6.74E+00	6.74E+00	1.26E+00
	7.53E+03	1.80E+01	6.74E+00	6.74E+00	1.13E+01
	7.54E+03	8.00E+00	6.74E+00	6.74E+00	1.26E+00
	7.54E+03	1.20E+01	6.73E+00	6.73E+00	5.27E+00
	7.55E+03	8.00E+00	6.73E+00	6.73E+00	1.27E+00
	7.55E+03	4.00E+00	6.73E+00	6.73E+00	-2.73E+00
	7.56E+03	7.00E+00	6.73E+00	6.73E+00	2.74E-01
	7.56E+03	1.10E+01	6.72E+00	6.72E+00	4.28E+00
	7.57E+03	1.30E+01	6.72E+00	6.72E+00	6.28E+00
	7.57E+03	1.20E+01	6.72E+00	6.72E+00	5.28E+00
	7.58E+03	1.40E+01	6.72E+00	6.72E+00	7.28E+00
	7.58E+03	8.00E+00	6.71E+00	6.71E+00	1.29E+00
	7.59E+03	9.00E+00	6.71E+00	6.71E+00	2.29E+00
	7.59E+03	7.00E+00	6.71E+00	6.71E+00	2.92E-01
	7.60E+03	1.20E+01	6.71E+00	6.71E+00	5.29E+00
	7.60E+03	8.00E+00	6.70E+00	6.70E+00	1.30E+00
	7.61E+03	1.30E+01	6.70E+00	6.70E+00	6.30E+00
	7.61E+03	1.10E+01	6.70E+00	6.70E+00	4.30E+00
	7.62E+03	3.00E+00	6.69E+00	6.69E+00	-3.69E+00
	7.62E+03	3.00E+00	6.69E+00	6.69E+00	-3.69E+00
	7.63E+03	6.00E+00	6.69E+00	6.69E+00	-6.90E-01
	7.63E+03	1.00E+01	6.69E+00	6.69E+00	3.31E+00
	7.64E+03	1.40E+01	6.68E+00	6.68E+00	7.32E+00
	7.64E+03	8.00E+00	6.68E+00	6.68E+00	1.32E+00
	7.65E+03	9.00E+00	6.68E+00	6.68E+00	2.32E+00
	7.65E+03	1.40E+01	6.68E+00	6.68E+00	7.32E+00
	7.66E+03	4.00E+00	6.67E+00	6.67E+00	-2.67E+00
	7.66E+03	1.10E+01	6.67E+00	6.67E+00	4.33E+00
	7.67E+03	1.40E+01	6.67E+00	6.67E+00	7.33E+00
	7.67E+03	1.30E+01	6.67E+00	6.67E+00	6.33E+00
	7.68E+03	1.30E+01	6.66E+00	6.66E+00	6.34E+00
	7.68E+03	1.30E+01	6.66E+00	6.66E+00	6.34E+00
	7.69E+03	8.00E+00	6.66E+00	6.66E+00	1.34E+00
	7.69E+03	1.10E+01	6.66E+00	6.66E+00	4.34E+00
	7.70E+03	1.30E+01	6.65E+00	6.65E+00	6.35E+00
	7.70E+03	1.20E+01	6.65E+00	6.65E+00	5.35E+00
	7.71E+03	1.20E+01	6.65E+00	6.65E+00	5.35E+00
	7.71E+03	1.00E+01	6.65E+00	6.65E+00	3.35E+00
	7.72E+03	1.30E+01	6.64E+00	6.64E+00	6.36E+00
	7.72E+03	1.30E+01	6.64E+00	6.64E+00	6.36E+00
	7.73E+03	1.80E+01	6.64E+00	6.64E+00	1.14E+01
	7.73E+03	1.50E+01	6.64E+00	6.64E+00	8.36E+00
	7.74E+03	6.00E+00	6.64E+00	6.64E+00	-6.35E-01
	7.74E+03	2.00E+01	6.63E+00	6.63E+00	1.34E+01
	7.75E+03	1.60E+01	6.63E+00	6.63E+00	9.37E+00
	7.75E+03	1.40E+01	6.63E+00	6.63E+00	7.37E+00
	7.76E+03	1.00E+01	6.63E+00	6.63E+00	3.37E+00
	7.76E+03	1.10E+01	6.62E+00	6.62E+00	4.38E+00
	7.77E+03	6.00E+00	6.62E+00	6.62E+00	-6.20E-01
	7.77E+03	1.80E+01	6.62E+00	6.62E+00	1.14E+01
	7.78E+03	9.00E+00	6.62E+00	6.62E+00	2.38E+00
	7.78E+03	1.80E+01	6.61E+00	6.61E+00	1.14E+01
	7.79E+03	1.10E+01	6.61E+00	6.61E+00	4.39E+00
	7.79E+03	1.00E+01	6.61E+00	6.61E+00	3.39E+00
	7.80E+03	1.60E+01	6.61E+00	6.61E+00	9.39E+00
	7.80E+03	1.70E+01	6.60E+00	6.60E+00	1.04E+01
	7.81E+03	2.10E+01	6.60E+00	6.60E+00	1.44E+01
	7.81E+03	1.00E+01	6.60E+00	6.60E+00	3.40E+00
	7.82E+03	1.60E+01	6.60E+00	6.60E+00	9.40E+00
	7.82E+03	1.80E+01	6.59E+00	6.59E+00	1.14E+01
	7.83E+03	2.10E+01	6.59E+00	6.59E+00	1.44E+01
	7.83E+03	1.70E+01	6.59E+00	6.59E+00	1.04E+01
	7.84E+03	1.70E+01	6.59E+00	6.59E+00	1.04E+01
	7.84E+03	2.60E+01	6.58E+00	6.58E+00	1.94E+01
	7.85E+03	3.60E+01	6.58E+00	6.58E+00	2.94E+01
	7.85E+03	3.40E+01	6.58E+00	6.58E+00	2.74E+01
	7.86E+03	1.70E+01	6.58E+00	6.58E+00	1.04E+01
	7.86E+03	2.90E+01	6.58E+00	6.58E+00	2.24E+01
	7.87E+03	3.70E+01	6.57E+00	6.57E+00	3.04E+01
	7.87E+03	3.40E+01	6.57E+00	6.57E+00	2.74E+01
	7.88E+03	3.60E+01	6.57E+00	6.57E+00	2.94E+01
	7.88E+03	4.50E+01	6.57E+00	6.57E+00	3.84E+01
	7.89E+03	5.50E+01	6.56E+00	6.56E+00	4.84E+01
	7.89E+03	5.90E+01	6.56E+00	6.56E+00	5.24E+01
	7.90E+03	9.30E+01	6.56E+00	6.56E+00	8.64E+01
	7.90E+03	9.80E+01	6.56E+00	6.56E+00	9.14E+01
	7.91E+03	9.80E+01	6.55E+00	6.55E+00	9.14E+01
	7.91E+03	1.18E+02	6.55E+00	6.55E+00	1.11E+02
	7.92E+03	1.53E+02	6.55E+00	6.55E+00	1.46E+02
	7.92E+03	1.54E+02	6.55E+00	6.55E+00	1.47E+02
	7.93E+03	1.84E+02	6.54E+00	6.54E+00	1.77E+02
	7.93E+03	2.10E+02	6.54E+00	6.54E+00	2.03E+02
	7.94E+03	2.42E+02	6.54E+00	6.54E+00	2.35E+02
	7.94E+03	2.88E+02	6.54E+00	6.54E+00	2.81E+02
	7.95E+03	3.24E+02	6.54E+00	6.54E+00	3.17E+02
	7.95E+03	3.42E+02	6.53E+00	6.53E+00	3.35E+02
	7.96E+03	4.06E+02	6.53E+00	6.53E+00	3.99E+02
	7.96E+03	4.86E+02	6.53E+00	6.53E+00	4.79E+02
	7.97E+03	5.29E+02	6.53E+00	6.53E+00	5.22E+02
	7.97E+03	5.60E+02	6.52E+00	6.52E+00	5.53E+02
	7.98E+03	6.47E+02	6.52E+00	6.52E+00	6.40E+02
	7.98E+03	6.88E+02	6.52E+00	6.52E+00	6.81E+02
	7.99E+03	7.76E+02	6.52E+00	6.52E+00	7.69E+02
	7.99E+03	8.29E+02	6.52E+00	6.52E+00	8.22E+02
	8.00E+03	8.32E+02	6.51E+00	6.51E+00	8.25E+02
	8.00E+03	1.02E+03	6.51E+00	6.51E+00	1.01E+03
	8.01E+03	1.09E+03	6.51E+00	6.51E+00	1.08E+03
	8.01E+03	1.11E+03	6.51E+00	6.51E+00	1.10E+03
	8.02E+03	1.16E+03	6.50E+00	6.50E+00	1.15E+03
	8.02E+03	1.20E+03	6.50E+00	6.50E+00	1.19E+03
	8.03E+03	1.36E+03	6.50E+00	6.50E+00	1.35E+03
	8.03E+03	1.31E+03	6.50E+00	6.50E+00	1.30E+03
	8.04E+03	1.38E+03	6.49E+00	6.49E+00	1.37E+03
	8.04E+03	1.41E+03	6.49E+00	6.49E+00	1.40E+03
	8.05E+03	1.43E+03	6.49E+00	6.49E+00	1.43E+03
	8.05E+03	1.43E+03	6.49E+00	6.49E+00	1.42E+03
	8.06E+03	1.37E+03	6.49E+00	6.49E+00	1.37E+03
	8.06E+03	1.42E+03	6.48E+00	6.48E+00	1.42E+03
	8.07E+03	1.45E+03	6.48E+00	6.48E+00	1.45E+03
	8.07E+03	1.40E+03	6.48E+00	6.48E+00	1.39E+03
	8.08E+03	1.35E+03	6.48E+00	6.48E+00	1.34E+03
	8.08E+03	1.41E+03	6.47E+00	6.47E+00	1.40E+03
	8.09E+03	1.34E+03	6.47E+00	6.47E+00	1.33E+03
	8.09E+03	1.26E+03	6.47E+00	6.47E+00	1.25E+03
	8.10E+03	1.24E+03	6.47E+00	6.47E+00	1.23E+03
	8.10E+03	1.14E+03	6.47E+00	6.47E+00	1.14E+03
	8.11E+03	1.02E+03	6.46E+00	6.46E+00	1.02E+03
	8.11E+03	1.00E+03	6.46E+00	6.46E+00	9.97E+02
	8.12E+03	9.75E+02	6.46E+00	6.46E+00	9.69E+02
	8.12E+03	8.62E+02	6.46E+00	6.46E+00	8.56E+02
	8.13E+03	7.71E+02	6.46E+00	6.46E+00	7.65E+02
	8.13E+03	6.98E+02	6.45E+00	6.45E+00	6.92E+02
	8.14E+03	6.48E+02	6.45E+00	6.45E+00	6.42E+02
	8.14E+03	5.86E+02	6.45E+00	6.45E+00	5.80E+02
	8.15E+03	5.06E+02	6.45E+00	6.45E+00	5.00E+02
	8.15E+03	5.36E+02	6.44E+00	6.44E+00	5.30E+02
	8.16E+03	4.38E+02	6.44E+00	6.44E+00	4.32E+02
	8.16E+03	4.35E+02	6.44E+00	6.44E+00	4.29E+02
	8.17E+03	3.57E+02	6.44E+00	6.44E+00	3.51E+02
	8.17E+03	3.30E+02	6.44E+00	6.44E+00	3.24E+02
	8.18E+03	2.88E+02	6.43E+00	6.43E+00	2.82E+02
	8.18E+03	2.62E+02	6.43E+00	6.43E+00	2.56E+02
	8.19E+03	1.81E+02	6.43E+00	6.43E+00	1.75E+02
	8.19E+03	1.78E+02	6.43E+00	6.43E+00	1.72E+02
	8.20E+03	1.43E+02	6.42E+00	6.42E+00	1.37E+02
	8.20E+03	1.33E+02	6.42E+00	6.42E+00	1.27E+02
	8.21E+03	1.18E+02	6.42E+00	6.42E+00	1.12E+02
	8.21E+03	7.60E+01	6.42E+00	6.42E+00	6.96E+01
	8.22E+03	9.20E+01	6.42E+00	6.42E+00	8.56E+01
	8.22E+03	8.60E+01	6.41E+00	6.41E+00	7.96E+01
	8.23E+03	5.10E+01	6.41E+00	6.41E+00	4.46E+01
	8.23E+03	5.00E+01	6.41E+00	6.41E+00	4.36E+01
	8.24E+03	5.80E+01	6.41E+00	6.41E+00	5.16E+01
	8.24E+03	3.90E+01	6.41E+00	6.41E+00	3.26E+01
	8.25E+03	3.10E+01	6.40E+00	6.40E+00	2.46E+01
	8.25E+03	3.30E+01	6.40E+00	6.40E+00	2.66E+01
	8.26E+03	3.50E+01	6.40E+00	6.40E+00	2.86E+01
	8.26E+03	2.80E+01	6.40E+00	6.40E+00	2.16E+01
	8.27E+03	2.20E+01	6.40E+00	6.40E+00	1.56E+01
	8.27E+03	2.30E+01	6.39E+00	6.39E+00	1.66E+01
	8.28E+03	2.90E+01	6.39E+00	6.39E+00	2.26E+01
	8.28E+03	1.10E+01	6.39E+00	6.39E+00	4.61E+00
	8.29E+03	1.40E+01	6.39E+00	6.39E+00	7.61E+00
	8.29E+03	2.00E+01	6.38E+00	6.38E+00	1.36E+01
	8.30E+03	8.00E+00	6.38E+00	6.38E+00	1.62E+00
	8.30E+03	1.20E+01	6.38E+00	6.38E+00	5.62E+00
	8.31E+03	1.40E+01	6.38E+00	6.38E+00	7.62E+00
	8.31E+03	1.40E+01	6.38E+00	6.38E+00	7.62E+00
	8.32E+03	1.30E+01	6.37E+00	6.37E+00	6.63E+00
	8.32E+03	8.00E+00	6.37E+00	6.37E+00	1.63E+00
	8.33E+03	1.10E+01	6.37E+00	6.37E+00	4.63E+00
	8.33E+03	6.00E+00	6.37E+00	6.37E+00	-3.68E-01
	8.34E+03	2.00E+01	6.37E+00	6.37E+00	1.36E+01
	8.34E+03	1.70E+01	6.36E+00	6.36E+00	1.06E+01
	8.35E+03	6.00E+00	6.36E+00	6.36E+00	-3.62E-01
	8.35E+03	1.30E+01	6.36E+00	6.36E+00	6.64E+00
	8.36E+03	1.00E+01	6.36E+00	6.36E+00	3.64E+00
	8.36E+03	1.40E+01	6.36E+00	6.36E+00	7.64E+00
	8.37E+03	9.00E+00	6.35E+00	6.35E+00	2.65E+00
	8.37E+03	8.00E+00	6.35E+00	6.35E+00	1.65E+00
	8.38E+03	8.00E+00	6.35E+00	6.35E+00	1.65E+00
	8.38E+03	1.10E+01	6.35E+00	6.35E+00	4.65E+00
	8.39E+03	1.10E+01	6.35E+00	6.35E+00	4.65E+00
	8.39E+03	9.00E+00	6.34E+00	6.34E+00	2.66E+00
	8.40E+03	1.10E+01	6.34E+00	6.34E+00	4.66E+00
	8.40E+03	6.00E+00	6.34E+00	6.34E+00	-3.39E-01
	8.41E+03	9.00E+00	6.34E+00	6.34E+00	2.66E+00
	8.41E+03	8.00E+00	6.34E+00	6.34E+00	1.66E+00
	8.42E+03	1.10E+01	6.33E+00	6.33E+00	4.67E+00
	8.42E+03	5.00E+00	6.33E+00	6.33E+00	-1.33E+00
	8.43E+03	1.20E+01	6.33E+00	6.33E+00	5.67E+00
	8.43E+03	1.00E+01	6.33E+00	6.33E+00	3.67E+00
	8.44E+03	1.40E+01	6.32E+00	6.32E+00	7.68E+00
	8.44E+03	6.00E+00	6.32E+00	6.32E+00	-3.23E-01
	8.45E+03	9.00E+00	6.32E+00	6.32E+00	2.68E+00
	8.45E+03	7.00E+00	6.32E+00	6.32E+00	6.81E-01
	8.46E+03	8.00E+00	6.32E+00	6.32E+00	1.68E+00
	8.46E+03	1.70E+01	6.31E+00	6.31E+00	1.07E+01
	8.47E+03	6.00E+00	6.31E+00	6.31E+00	-3.13E-01
	8.47E+03	1.30E+01	6.31E+00	6.31E+00	6.69E+00
	8.48E+03	7.00E+00	6.31E+00	6.31E+00	6.91E-01
	8.48E+03	1.30E+01	6.31E+00	6.31E+00	6.69E+00
	8.49E+03	1.90E+01	6.30E+00	6.30E+00	1.27E+01
	8.49E+03	7.00E+00	6.30E+00	6.30E+00	6.97E-01
	8.50E+03	6.00E+00	6.30E+00	6.30E+00	-3.01E-01
	8.50E+03	7.00E+00	6.30E+00	6.30E+00	7.01E-01
	8.51E+03	7.00E+00	6.30E+00	6.30E+00	7.03E-01
	8.51E+03	1.40E+01	6.29E+00	6.29E+00	7.71E+00
	8.52E+03	1.40E+01	6.29E+00	6.29E+00	7.71E+00
	8.52E+03	1.10E+01	6.29E+00	6.29E+00	4.71E+00
	8.53E+03	1.50E+01	6.29E+00	6.29E+00	8.71E+00
	8.53E+03	1.30E+01	6.29E+00	6.29E+00	6.71E+00
	8.54E+03	6.00E+00	6.28E+00	6.28E+00	-2.85E-01
	8.54E+03	1.30E+01	6.28E+00	6.28E+00	6.72E+00
	8.55E+03	8.00E+00	6.28E+00	6.28E+00	1.72E+00
	8.55E+03	1.00E+01	6.28E+00	6.28E+00	3.72E+00
	8.56E+03	1.20E+01	6.28E+00	6.28E+00	5.72E+00
	8.56E+03	1.10E+01	6.27E+00	6.27E+00	4.73E+00
	8.57E+03	1.20E+01	6.27E+00	6.27E+00	5.73E+00
	8.57E+03	1.10E+01	6.27E+00	6.27E+00	4.73E+00
	8.58E+03	7.00E+00	6.27E+00	6.27E+00	7.31E-01
	8.58E+03	1.10E+01	6.27E+00	6.27E+00	4.73E+00
	8.59E+03	1.10E+01	6.26E+00	6.26E+00	4.74E+00
	8.59E+03	2.00E+01	6.26E+00	6.26E+00	1.37E+01
	8.60E+03	8.00E+00	6.26E+00	6.26E+00	1.74E+00
	8.60E+03	1.20E+01	6.26E+00	6.26E+00	5.74E+00
	8.61E+03	8.00E+00	6.26E+00	6.26E+00	1.74E+00
	8.61E+03	1.70E+01	6.25E+00	6.25E+00	1.07E+01
	8.62E+03	9.00E+00	6.25E+00	6.25E+00	2.75E+00
	8.62E+03	1.10E+01	6.25E+00	6.25E+00	4.75E+00
	8.63E+03	1.40E+01	6.25E+00	6.25E+00	7.75E+00
	8.63E+03	1.50E+01	6.25E+00	6.25E+00	8.75E+00
	8.64E+03	1.80E+01	6.25E+00	6.25E+00	1.18E+01
	8.64E+03	1.40E+01	6.24E+00	6.24E+00	7.76E+00
	8.65E+03	1.20E+01	6.24E+00	6.24E+00	5.76E+00
	8.65E+03	1.60E+01	6.24E+00	6.24E+00	9.76E+00
	8.66E+03	1.40E+01	6.24E+00	6.24E+00	7.76E+00
	8.66E+03	1.60E+01	6.24E+00	6.24E+00	9.76E+00
	8.67E+03	2.10E+01	6.23E+00	6.23E+00	1.48E+01
	8.67E+03	1.40E+01	6.23E+00	6.23E+00	7.77E+00
	8.68E+03	9.00E+00	6.23E+00	6.23E+00	2.77E+00
	8.68E+03	1.70E+01	6.23E+00	6.23E+00	1.08E+01
	8.69E+03	2.20E+01	6.23E+00	6.23E+00	1.58E+01
	8.69E+03	1.30E+01	6.22E+00	6.22E+00	6.78E+00
	8.70E+03	1.10E+01	6.22E+00	6.22E+00	4.78E+00
	8.70E+03	1.30E+01	6.22E+00	6.22E+00	6.78E+00
	8.71E+03	1.40E+01	6.22E+00	6.22E+00	7.78E+00
	8.71E+03	1.40E+01	6.22E+00	6.22E+00	7.78E+00
	8.72E+03	2.50E+01	6.21E+00	6.21E+00	1.88E+01
	8.72E+03	1.70E+01	6.21E+00	6.21E+00	1.08E+01
	8.73E+03	1.50E+01	6.21E+00	6.21E+00	8.79E+00
	8.73E+03	1.40E+01	6.21E+00	6.21E+00	7.79E+00
	8.74E+03	1.20E+01	6.21E+00	6.21E+00	5.79E+00
	8.74E+03	2.60E+01	6.20E+00	6.20E+00	1.98E+01
	8.75E+03	2.30E+01	6.20E+00	6.20E+00	1.68E+01
	8.75E+03	1.80E+01	6.20E+00	6.20E+00	1.18E+01
	8.76E+03	1.90E+01	6.20E+00	6.20E+00	1.28E+01
	8.76E+03	2.80E+01	6.20E+00	6.20E+00	2.18E+01
	8.77E+03	2.00E+01	6.19E+00	6.19E+00	1.38E+01
	8.77E+03	4.00E+01	6.19E+00	6.19E+00	3.38E+01
	8.78E+03	3.60E+01	6.19E+00	6.19E+00	2.98E+01
	8.78E+03	3.20E+01	6.19E+00	6.19E+00	2.58E+01
	8.79E+03	4.50E+01	6.19E+00	6.19E+00	3.88E+01
	8.79E+03	5.00E+01	6.19E+00	6.19E+00	4.38E+01
	8.80E+03	5.70E+01	6.18E+00	6.18E+00	5.08E+01
	8.80E+03	6.80E+01	6.18E+00	6.18E+00	6.18E+01
	8.81E+03	5.90E+01	6.18E+00	6.18E+00	5.28E+01
	8.81E+03	6.10E+01	6.18E+00	6.18E+00	5.48E+01
	8.82E+03	7.10E+01	6.18E+00	6.18E+00	6.48E+01
	8.82E+03	6.00E+01	6.17E+00	6.17E+00	5.38E+01
	8.83E+03	7.90E+01	6.17E+00	6.17E+00	7.28E+01
	8.83E+03	9.80E+01	6.17E+00	6.17E+00	9.18E+01
	8.84E+03	9.30E+01	6.17E+00	6.17E+00	8.68E+01
	8.84E+03	1.03E+02	6.17E+00	6.17E+00	9.68E+01
	8.85E+03	1.06E+02	6.16E+00	6.16E+00	9.98E+01
	8.85E+03	1.20E+02	6.16E+00	6.16E+00	1.14E+02
	8.86E+03	1.29E+02	6.16E+00	6.16E+00	1.23E+02
	8.86E+03	1.53E+02	6.16E+00	6.16E+00	1.47E+02
	8.87E+03	1.38E+02	6.16E+00	6.16E+00	1.32E+02
	8.87E+03	1.71E+02	6.15E+00	6.15E+00	1.65E+02
	8.88E+03	1.67E+02	6.15E+00	6.15E+00	1.61E+02
	8.88E+03	1.83E+02	6.15E+00	6.15E+00	1.77E+02
	8.89E+03	2.01E+02	6.15E+00	6.15E+00	1.95E+02
	8.89E+03	2.07E+02	6.15E+00	6.15E+00	2.01E+02
	8.90E+03	2.33E+02	6.15E+00	6.15E+00	2.27E+02
	8.90E+03	1.98E+02	6.14E+00	6.14E+00	1.92E+02
	8.91E+03	2.31E+02	6.14E+00	6.14E+00	2.25E+02
	8.91E+03	2.45E+02	6.14E+00	6.14E+00	2.39E+02
	8.92E+03	1.98E+02	6.14E+00	6.14E+00	1.92E+02
	8.92E+03	2.26E+02	6.14E+00	6.14E+00	2.20E+02
	8.93E+03	2.16E+02	6.13E+00	6.13E+00	2.10E+02
	8.93E+03	1.64E+02	6.13E+00	6.13E+00	1.58E+02
	8.94E+03	2.06E+02	6.13E+00	6.13E+00	2.00E+02
	8.94E+03	2.03E+02	6.13E+00	6.13E+00	1.97E+02
	8.95E+03	1.94E+02	6.13E+00	6.13E+00	1.88E+02
	8.95E+03	2.22E+02	6.12E+00	6.12E+00	2.16E+02
	8.96E+03	1.90E+02	6.12E+00	6.12E+00	1.84E+02
	8.96E+03	2.11E+02	6.12E+00	6.12E+00	2.05E+02
	8.97E+03	2.00E+02	6.12E+00	6.12E+00	1.94E+02
	8.97E+03	1.51E+02	6.12E+00	6.12E+00	1.45E+02
	8.98E+03	1.44E+02	6.11E+00	6.11E+00	1.38E+02
	8.98E+03	1.26E+02	6.11E+00	6.11E+00	1.20E+02
[truncated: 2,099 more rows]
